# Supplementary material for: Burden of Mendelian disorders in a large Middle Eastern biobank
Source: Genome Med. 2024 Apr 8;16:46. doi: 10.1186/s13073-024-01307-6 (PMC11000384; doi:10.1186/s13073-024-01307-6)
Supplement: Supplementary file 1 — Additional file 1. Supplementary Tables S1–S11. [file 13073_2024_1307_MOESM1_ESM.xlsx]

## Sheet: Summary
	Supplementary Tables
	Table S1: Biochemical and anthropometric phenotypes used in the study
	Table S2: Curated Mendelian gene panels used in this study
	Table S3: P/LP variants in the Mendelian genes set in the Qatari genomes
	Table S4: P/LP variants in actionable ACMG genes among QBB participants
	Table S5: Known P/LP variants identified to be common in the Qatar population (AF >1%)
	Table S6: Cummulative gene carrier frequency of autosomal recessive conditions in the Qatari subpopulations
	Table S7: P/LP loss-of-function variants
	Table S8: P/LP variants in genes causing recessive conditions in the QGP dataset
	Table S9: P/LP variants in genes causing dominant conditions in the QGP dataset
	Table S10: Potentially novel pathogenic variants identied in the Qatari populaiton
	Table S11: Variants in recessive genes with homozygous depletion in the Qatari genomes

## Sheet: Table S1
Table S1: Biochemical and anthropometric phenotypes used in the study
Type	phenotype
Biochemical	Alkaline Phosphatase
	ALT-GPT
	AST-GOT
	Basophil
	Bicarbonate
	Total Bilirubin
	C-Peptide
	Cholesterol Total
	Creatine Kinase
	Creatinine
	Total Dihydroxy Vitamin-D
	Eosinophil
	Ferritin
	Fibrinogen
	Folate
	Free Thyroxine
	Free Triiodothyronine
	GGT
	Glucose
	HBA1c
	HDL Cholesterol
	Hematocrit
	Hemoglobin
	Homocysteine
	Insulin
	Iron
	LDL Cholesterol
	Lymphocyte
	Mean Cell Hemoglobin
	Mean Cell Volume
	Mean Platelet Volume
	Monocyte
	Neutrophil
	Platelet
	Prothrombin Time
	RDW
	Red Blood Cell
	Sex-Hormone Binding Globulin
	Testosterone Total
	Thyroid Stimulating Hormone
	Total Iron Binding Capacity
	Total Protein
	Triglyceride
	UIBC
	Urea
	Uric Acid
	Vitamin-B12
	White Blood Cell
Other body measurements	BMI
	Diastolic blood pressure
	Pulse rate
	Systolic blood pressure
	Height-weight
	Sitting height
	Standing height
	Hip-waist ratio
	Hip size
	Waist size

## Sheet: Table S2
Table S2: Curated Mendelian gene panels used in this study
gene	Phenotypes	OMIM Inheritance mode	Severe/Recessive_lethal	Ciliary_disorders	Congenital_structural_anomalies	Hearing_loss	Severe_early-onset_obesity	Skin_disorders	Intellectual_disability	Inborn_errors_of_metabolism	Immune_diseases	Genetic_epilepsy_syndromes	Neuromuscular_disorders	Hereditary_ataxia	Neurodegenerative_disorders_adult_onset	Retinal_disorders	Hereditary_spastic_paraplegia	Bone_marrow_failure	Familial_breast_cancer	Cardiovascular_disorders	ACMG	Other	Gene.stable.ID	Transcript.stable.ID	Gene.start..bp.	Gene.end..bp.	Gene.type
AAAS	Achalasia-Addisonianism-Alacrimia Syndrome	R	1	-	1	-	-	-	1	-	-	-	-	1	-	-	-	-	-	-	-	-	ENSG00000094914	ENST00000548931	53307456	53324864	protein_coding
AAR2	Microcephaly	U	-	-	-	-	-	-	-	-	-	-	-	-	-	-	-	-	-	-	-	1	ENSG00000131043	ENST00000397286	36236459	36270918	protein_coding
AARS2	Required For Mitochondrial Gene Expression (Mitochondrial Respiratory Chain Disorders (Caused By Nuclear Variants Only)	R	-	-	-	-	-	-	-	1	-	-	-	-	-	-	-	-	-	-	-	-	ENSG00000124608	ENST00000244571	44298731	44313347	protein_coding
AASS	Hyperlysinemia; Intellectual Disability	R	-	-	-	-	-	-	1	1	-	-	-	-	-	-	-	-	-	-	-	-	ENSG00000008311	ENST00000460376	122073549	122144255	protein_coding
ABAT	Gaba-Transaminase Deficiency 613163	R	-	-	-	-	-	-	-	1	-	1	-	-	-	-	-	-	-	-	-	-	ENSG00000183044	ENST00000268251	8674596	8784575	protein_coding
ABCA1	Tangier Disease (Disorders Of High Density Lipoprotein Metabolism)	R	-	-	-	-	-	-	-	1	-	-	-	-	-	-	-	-	-	-	-	-	ENSG00000165029	ENST00000374736	104781006	104928155	protein_coding
ABCA12	Ichthyosis	R	1	-	1	-	-	-	-	-	-	-	-	-	-	-	-	-	-	-	-	-	ENSG00000144452	ENST00000272895	214931542	215138626	protein_coding
ABCA4	Achromatopsia	R	-	-	-	-	-	-	-	-	-	-	-	-	-	1	-	-	-	-	-	-	ENSG00000198691	ENST00000370225	93992834	94121148	protein_coding
ABCB11	Progressive Familial Intrahepatic Cholestasis Type 2 (Disorders Of Bile Acid Metabolism And Transport)	R	1	-	-	-	-	-	-	1	-	-	-	-	-	-	-	-	-	-	-	-	ENSG00000276582	ENST00000618180	168939927	168953422	protein_coding
ABCB4	Gallbladder Disease 1 600803 Ad	R|D	-	-	-	-	-	-	-	1	-	-	-	-	-	-	-	-	-	-	-	-	ENSG00000005471	ENST00000440025	87401696	87480435	protein_coding
ABCB6	Microphthalmia; Pseudohyperkalemia	D	-	-	-	-	-	-	-	-	-	-	-	-	-	-	-	-	-	-	-	1	ENSG00000115657	ENST00000487380	219209772	219218994	protein_coding
ABCC1	Deafness	D	-	-	-	-	-	-	-	-	-	-	-	-	-	-	-	-	-	-	-	1	ENSG00000103222	ENST00000399410	15949577	16143074	protein_coding
ABCC2	Dubin-Johnson_Syndrome	R	-	-	-	-	-	-	-	-	-	-	-	-	-	-	-	-	-	-	-	1	ENSG00000023839	ENST00000648689	99782640	99852594	protein_coding
ABCC6	Arterial Calcification	R	-	-	1	-	-	-	-	-	-	-	-	-	-	-	-	-	-	-	-	-	ENSG00000275331	ENST00000620078	16233991	16308660	protein_coding
ABCC8	Diabetes_Mellitus_Type_2; Familial_Hyperinsulinism; Hyperinsulinemic_Hypoglycemia	R|D	-	-	-	-	-	-	-	-	-	-	-	-	-	-	-	-	-	-	-	1	ENSG00000006071	ENST00000644772	17392498	17476879	protein_coding
ABCC9	Cantu Syndrome Hypertrichotic Osteochondrodysplasia; Cardiomyopathy	D	-	-	1	-	-	-	1	-	-	-	-	-	-	-	-	-	-	-	-	-	ENSG00000069431	ENST00000261200	21797401	21942529	protein_coding
ABCD4	Methylmalonic Aciduria And Homocystinuria	R	-	-	-	-	-	-	1	1	-	-	-	-	-	-	-	-	-	-	-	-	ENSG00000119688	ENST00000356924	74285269	74303055	protein_coding
ABCG5	Sitosterolaemia (Inherited Hypercholesterolaemias)	R	-	-	-	-	-	-	-	1	-	-	-	-	-	-	-	-	-	-	-	-	ENSG00000138075	ENST00000486512	43812472	43838865	protein_coding
ABCG8	Sitosterolaemia (Inherited Hypercholesterolaemias)	R	-	-	-	-	-	-	-	1	-	-	-	-	-	-	-	-	-	-	-	-	ENSG00000143921	ENST00000644611	43831942	43882988	protein_coding
ABHD12	Eye Disorders; Hearing Loss; Hereditary Ataxia; Polyneuropathy	R	-	-	-	1	-	-	-	1	-	-	-	1	-	1	-	-	-	-	-	-	ENSG00000100997	ENST00000465694	25294742	25390835	protein_coding
ABHD5	Chanarin-Dorfman Syndrome	R	-	-	1	-	-	-	1	1	-	-	-	-	-	-	-	-	-	-	-	-	ENSG00000011198	ENST00000643520	43690108	43734371	protein_coding
ACAD8	Isobutyric Aciduria (Organic Acidurias)	R	-	-	-	-	-	-	-	1	-	-	-	-	-	-	-	-	-	-	-	-	ENSG00000151498	ENST00000281182	134253548	134265855	protein_coding
ACAD9	Acyl-Coa Dehydrogenase Family Member Type 9 Deficiency; Mitochondrial Complex I Deficiency Due To Acad9 Deficiency	R	1	-	1	-	-	-	1	1	-	-	1	-	-	-	-	-	-	-	-	-	ENSG00000177646	ENST00000505602	128879596	128916067	protein_coding
ACADL	.	U	1	-	-	-	-	-	-	-	-	-	-	-	-	-	-	-	-	-	-	-	ENSG00000115361	ENST00000652584	210187126	210225447	protein_coding
ACADM	Medium Chain Acyl-Coenzyme A Dehydrogenase Deficiency; Rhabdomyolysis	R	1	-	-	-	-	-	1	1	-	-	1	-	-	-	-	-	-	-	-	-	ENSG00000117054	ENST00000370841	75724347	75787575	protein_coding
ACADS	Acyl-Coa Dehydrogenase	R	1	-	-	-	-	-	1	1	-	-	-	-	-	-	-	-	-	-	-	-	ENSG00000122971	ENST00000242592	120725774	120740008	protein_coding
ACADSB	2-Methylbutyrylglycinuria 610006	R	1	-	-	-	-	-	-	1	-	-	-	-	-	-	-	-	-	-	-	-	ENSG00000196177	ENST00000368869	123008979	123058290	protein_coding
ACADVL	VLCAD deficiency	R	1	-	1	-	-	-	-	1	-	-	1	-	-	-	-	-	-	-	-	-	ENSG00000072778	ENST00000543245	7217125	7225266	protein_coding
ACAN	Spondyloepiphyseal Dysplasia Type Kimberley	R|D	-	-	1	-	-	-	-	-	-	-	-	-	-	-	-	-	-	-	-	-	ENSG00000157766	ENST00000439576	88803436	88875354	protein_coding
ACAT1	Cytosolic Acetoacetyl-Coa Thiolase Deficiency (Disorders Of Ketone Body Metabolism)	R	-	-	-	-	-	-	-	1	-	-	-	-	-	-	-	-	-	-	-	-	ENSG00000075239	ENST00000672284	108116695	108147603	protein_coding
ACD	Dyskeratosis Congenita 6	R|D	-	-	-	-	-	-	-	-	1	-	-	-	-	-	-	1	-	-	-	-	ENSG00000102977	ENST00000620761	67657512	67660815	protein_coding
ACE	Renal Tubular Dysgenesis 267430	R	1	-	1	-	-	-	-	-	-	-	-	-	-	-	-	-	-	-	-	-	ENSG00000159640	ENST00000583336	63477061	63498380	protein_coding
ACO2	Infantile Cerebellar-Retinal Degeneration	R	-	-	-	-	-	-	1	1	-	-	-	-	-	1	-	-	-	-	-	-	ENSG00000100412	ENST00000216254	41469117	41528989	protein_coding
ACOX1	Adrenoleukodystrophy Pseudoneonatal; Peroxisomal Acyl-Coa Oxidase Deficiency	R	1	-	1	-	-	-	1	1	-	1	-	-	-	-	-	-	-	-	-	-	ENSG00000161533	ENST00000293217	75941507	75979177	protein_coding
ACP5	Spondyloenchondrodysplasia With Immune Dysregulation Type 1 Interferonopathies	R	-	-	1	-	-	-	-	-	1	-	-	-	-	-	-	-	-	-	-	-	ENSG00000102575	ENST00000648477	11574660	11579008	protein_coding
ACSF3	Combined Methylmalonic And Malonic Aciduria (Organic Acidurias)	R	-	-	-	-	-	-	-	1	-	-	-	-	-	-	-	-	-	-	-	-	ENSG00000176715	ENST00000537895	89088375	89164121	protein_coding
ACTA1	Nemaline Myopathy 3	R|D	-	-	1	-	-	-	-	-	-	-	1	-	-	-	-	-	-	-	-	-	ENSG00000143632	ENST00000366684	229431245	229434098	protein_coding
ACTA2	Aortic Aneurysm	D	-	-	1	-	-	-	-	-	-	-	-	-	-	-	-	-	-	-	1	-	ENSG00000107796	ENST00000224784	88935074	88991339	protein_coding
ACTB	Baraitser-Winter Syndrome; Dystonia	D	-	-	1	-	-	-	1	-	-	-	-	-	-	-	-	-	-	-	-	-	ENSG00000075624	ENST00000646664	5527148	5563784	protein_coding
ACTC1	Atrial Septal Defect 5 612794; Cardiomyopathy	D	-	-	1	-	-	-	-	-	-	-	-	-	-	-	-	-	-	1	1	-	ENSG00000159251	ENST00000650163	34790230	34795549	protein_coding
ACTG1	Baraitser-Winter Syndrome; Deafness	D	-	-	1	1	-	-	1	-	-	-	-	-	-	-	-	-	-	-	-	-	ENSG00000184009	ENST00000573283	81509971	81523847	protein_coding
ACTG2	Visceral Myopathy 155310	D	-	-	1	-	-	-	-	-	-	-	-	-	-	-	-	-	-	-	-	-	ENSG00000163017	ENST00000438902	73892314	73919865	protein_coding
ACTL6A	Developmental Delay	D	-	-	-	-	-	-	1	-	-	-	-	-	-	-	-	-	-	-	-	-	ENSG00000136518	ENST00000429709	179562886	179588407	protein_coding
ACTL6B	Epileptic Encephalopathy; Global Developmental Delay	R	-	-	-	-	-	-	1	-	-	1	-	-	-	-	-	-	-	-	-	-	ENSG00000077080	ENST00000160382	100643097	100656448	protein_coding
ACTN2	Cardiomyopathy; Multiple Structured Core Disease	D	-	-	-	-	-	-	-	-	-	-	1	-	-	-	-	-	-	1	-	-	ENSG00000077522	ENST00000651187	236664141	236764631	protein_coding
ACVRL1	Hereditary Hemorrhagic Telangiectasia Type 2 (Mim 600376)	D	-	-	-	-	-	-	-	-	-	-	-	-	-	-	-	-	-	-	1	-	ENSG00000139567	ENST00000551576	51906908	51923361	protein_coding
ACY1	Aminoacylase 1 Deficiency	R	-	-	1	-	-	-	1	1	-	-	-	-	-	-	-	-	-	-	-	-	ENSG00000243989	ENST00000636358	51983340	51989197	protein_coding
ADA	Combined B And T Cell Defect; Severe Combined Immunodeficiency Due To Ada Deficiency (Some Mosiacism Noted)	R	1	-	-	-	-	-	-	1	1	-	-	-	-	-	-	-	-	-	-	-	ENSG00000196839	ENST00000464097	44619522	44652233	protein_coding
ADAM17	Inflammatory Skin	R	-	-	-	-	-	-	-	-	1	-	-	-	-	-	-	-	-	-	-	-	ENSG00000151694	ENST00000310823	9488486	9556732	protein_coding
ADAM9	Achromatopsia	R	-	-	-	-	-	-	-	-	-	-	-	-	-	1	-	-	-	-	-	-	ENSG00000168615	ENST00000466936	38996869	39105261	protein_coding
ADAMTS10	Weill-Marchesani Syndrome 1	R	-	-	1	-	-	-	-	-	-	-	-	-	-	-	-	-	-	-	-	-	ENSG00000142303	ENST00000595838	8580240	8610735	protein_coding
ADAMTS13	Thrombotic Thrombocytopenic Purpura	R	1	-	-	-	-	-	-	-	-	-	-	-	-	-	-	-	-	-	-	-	ENSG00000160323	ENST00000485925	133414358	133459402	protein_coding
ADAMTS17	Weill-Marchesani 4 Syndrome	R	-	-	1	-	-	-	-	-	-	-	-	-	-	-	-	-	-	-	-	-	ENSG00000140470	ENST00000268070	99971437	100342005	protein_coding
ADAMTS18	Genetic Retinal Degeneration Conditions	R	-	-	-	-	-	-	-	-	-	-	-	-	-	1	-	-	-	-	-	-	ENSG00000140873	ENST00000562332	77247813	77435034	protein_coding
ADAMTS2	Ehlers-Danlos Syndrome	R	1	-	-	-	-	-	-	-	-	-	-	-	-	-	-	-	-	-	-	-	ENSG00000087116	ENST00000251582	179110853	179345461	protein_coding
ADAMTSL2	Geleophysic Dysplasia 1 231050	R	1	-	1	-	-	-	-	-	-	-	-	-	-	-	-	-	-	-	-	-	ENSG00000197859	ENST00000354484	133532164	133575519	protein_coding
ADAMTSL4	Ectopia_Lentis_2	R	-	-	-	-	-	-	-	-	-	-	-	-	-	-	-	-	-	-	-	1	ENSG00000143382	ENST00000369041	150549369	150560937	protein_coding
ADAR	Aicardi-Goutieres Syndrome 6 615010; Dyschromatosis Symmetrica Hereditaria; Fever Syndromes And Related Diseases	R	-	-	1	-	-	-	1	1	1	1	-	-	-	-	1	-	-	-	-	-	ENSG00000160710	ENST00000368474	154582057	154628013	protein_coding
ADAT3	Mental Retardation	R	-	-	-	-	-	-	1	-	-	-	-	-	-	-	-	-	-	-	-	-	ENSG00000213638	ENST00000329478	1905399	1913447	protein_coding
ADK	Hypermethioninemia Due To Adenosine Kinase Deficiency 614300	R	-	-	-	-	-	-	1	-	-	-	-	-	-	-	-	-	-	-	-	-	ENSG00000156110	ENST00000672429	74151202	74709963	protein_coding
ADNP	Helsmoortel-Van Der Aa Syndrome; Mental Retardation	U	-	-	1	-	-	-	1	-	-	-	-	-	-	-	-	-	-	-	-	-	ENSG00000101126	ENST00000371602	50888916	50931437	protein_coding
ADRA2B	.	U	-	-	-	-	-	-	-	-	-	-	-	-	-	-	-	-	-	-	-	1	ENSG00000274286	ENST00000620793	96112876	96116571	protein_coding
ADSL	Ade(-)I Bifunctional Adenylosuccinase Deficiency; Adenylosuccinase Deficiency; Intellectual Disability	R	-	-	1	-	-	-	1	1	-	1	-	-	-	-	-	-	-	-	-	-	ENSG00000239900	ENST00000623632	40346500	40390463	protein_coding
AEBP1	Ehlers-Danlos Syndrome	R	-	-	-	-	-	-	-	-	-	-	-	-	-	-	-	-	-	-	-	1	ENSG00000106624	ENST00000223357	44104345	44114562	protein_coding
AFF3	Intellectual Disability	D	-	-	-	-	-	-	-	-	-	1	-	-	-	-	-	-	-	-	-	-	ENSG00000144218	ENST00000409236	99545419	100192428	protein_coding
AFF4	Cornelia De Lange-Like Syndrome	D	-	-	1	-	-	-	1	-	-	-	-	-	-	-	-	-	-	-	-	-	ENSG00000072364	ENST00000265343	132875395	132963634	protein_coding
AFG3L2	Spinocerebellar Ataxia 28; Ataxia	R|D	-	-	-	-	-	-	1	1	-	-	-	1	1	-	1	-	-	-	-	-	ENSG00000141385	ENST00000269143	12328944	12377227	protein_coding
AGA	Aspartylglucosaminuria	R	1	-	-	-	-	-	1	1	-	-	-	-	-	-	-	-	-	-	-	-	ENSG00000038002	ENST00000264595	177430774	177442437	protein_coding
AGBL1	Corneal_Dystrophy	D	-	-	-	-	-	-	-	-	-	-	-	-	-	-	-	-	-	-	-	1	ENSG00000273540	ENST00000441037	86079973	87029052	protein_coding
AGBL5	Retinitis Pigmentosa 75	R	-	-	-	-	-	-	-	-	-	-	-	-	-	1	-	-	-	-	-	-	ENSG00000084693	ENST00000421915	27042364	27070622	protein_coding
AGK	Disorders Of Mitochondrial Membrane Lipids (Mitochondrial Respiratory Chain Disorders (Caused By Nuclear Variants Only)); Sengers Syndrome; Glycogen Storage Disease Iiia 232400	R	-	-	1	-	-	-	-	1	-	-	-	-	-	-	-	-	-	-	-	-	ENSG00000006530	ENST00000473247	141551278	141655244	protein_coding
AGPAT2	Congenital_Generalized_Lipodystrophy_Type_1	R	-	-	-	-	-	-	-	-	-	-	-	-	-	-	-	-	-	-	-	1	ENSG00000169692	ENST00000371694	136673143	136687457	protein_coding
AGPS	Rhizomelic Chondrodysplasia Punctata Type 3	R	1	-	1	-	-	-	1	1	-	-	-	-	-	-	-	-	-	-	-	-	ENSG00000018510	ENST00000264167	177392757	177559299	protein_coding
AGRN	Congenital Myasthenic Syndrome	R	-	-	-	-	-	-	-	-	-	-	1	-	-	-	-	-	-	-	-	-	ENSG00000188157	ENST00000379370	1020120	1056118	protein_coding
AGT	Renal Tubular Dysgenesis	R	1	-	-	-	-	-	-	-	-	-	-	-	-	-	-	-	-	-	-	-	ENSG00000135744	ENST00000366667	230702523	230714122	protein_coding
AGTR1	Renal Tubular Dysgenesis	R	1	-	-	-	-	-	-	-	-	-	-	-	-	-	-	-	-	-	-	-	ENSG00000144891	ENST00000497524	148697784	148743008	protein_coding
AGXT	Primary Hyperoxaluria Type I	R	1	-	-	-	-	-	-	1	-	-	-	-	-	-	-	-	-	-	-	-	ENSG00000172482	ENST00000307503	240868824	240880502	protein_coding
AHDC1	Xia-Gibbs Syndrome	D	-	-	1	-	-	-	1	-	-	-	-	-	-	-	-	-	-	-	-	-	ENSG00000126705	ENST00000247087	27534035	27604431	protein_coding
AHI1	Abelson Helper Integration Site 1; Eye Disorders; Joubert Syndrome 3	U	1	1	1	-	-	-	1	-	-	-	-	-	-	1	-	-	-	-	-	-	ENSG00000135541	ENST00000367800	135283532	135497765	protein_coding
AHSG	Alopecia-Intellectual_Disability_Syndrome_1	R	-	-	-	-	-	-	-	-	-	-	-	-	-	-	-	-	-	-	-	1	ENSG00000145192	ENST00000411641	186613060	186621318	protein_coding
AICDA	Immunodeficiency With Hyper-Igm	R	-	-	-	-	-	-	-	-	1	-	-	-	-	-	-	-	-	-	-	-	ENSG00000111732	ENST00000229335	8602170	8612867	protein_coding
AIMP1	Leukodystrophy	R	-	-	-	-	-	-	1	-	-	1	-	-	-	-	1	-	-	-	-	-	ENSG00000164022	ENST00000510207	106315544	106349456	protein_coding
AIPL1	Achromatopsia	R	-	-	-	-	-	-	-	-	-	-	-	-	-	1	-	-	-	-	-	-	ENSG00000129221	ENST00000570584	6393693	6435199	protein_coding
AIRE	Autoimmune Polyendocrinopathy Syndrome	R	1	-	-	-	-	1	-	-	1	-	-	-	-	1	-	-	-	-	-	-	ENSG00000160224	ENST00000530812	44285838	44298648	protein_coding
AK2	Reticular Dysgenesis With Sensorineural Deafness	R	-	-	-	-	-	-	-	-	1	-	-	-	-	-	-	-	-	-	-	-	ENSG00000004455	ENST00000672715	33007940	33080996	protein_coding
AKR1D1	?4-3-Oxysterol 5?-Reductase Deficiency (Disorders Of Bile Acid Biosynthesis)	R	-	-	-	-	-	-	-	1	-	-	-	-	-	-	-	-	-	-	-	-	ENSG00000122787	ENST00000468877	138002324	138118305	protein_coding
AKT1	Proteus Syndrome	D	-	-	1	-	-	-	-	-	-	-	-	-	-	-	-	-	-	-	-	-	ENSG00000142208	ENST00000554581	104769349	104795751	protein_coding
AKT3	Hemimegalencephaly Akt3; Megalencephaly-Polymicrogyria-Polydactyly-Hydrocephalus Syndrome	D	-	-	1	-	-	-	1	-	-	1	-	-	-	-	-	-	-	-	-	-	ENSG00000117020	ENST00000336199	243488233	243851079	protein_coding
ALAD	{Lead Poisoning	R	-	-	-	-	-	-	-	1	-	-	-	-	-	-	-	-	-	-	-	-	ENSG00000148218	ENST00000409155	113386312	113401290	protein_coding
ALDH18A1	Cutis Laxa; Hypoprolinaemia; Spastic Paraplegia 9A	R|D	-	-	1	-	-	-	1	1	-	-	-	-	-	-	1	-	-	-	-	-	ENSG00000059573	ENST00000371224	95605941	95656711	protein_coding
ALDH1A3	Anophthalmia/Microphthalmia	R	-	-	1	-	-	-	-	-	-	-	-	-	-	-	-	-	-	-	-	-	ENSG00000184254	ENST00000561338	100877714	100916626	protein_coding
ALDH3A2	Intellectual Disability; Sjoegren-Larsson Syndrome	R	1	-	1	-	-	-	1	1	-	-	-	-	-	-	-	-	-	-	-	-	ENSG00000072210	ENST00000581518	19648136	19685760	protein_coding
ALDH4A1	Hyperprolinemia; Intellectual Disability	R	-	-	-	-	-	-	1	1	-	-	-	-	-	-	-	-	-	-	-	-	ENSG00000159423	ENST00000290597	18871430	18902724	protein_coding
ALDH5A1	Succinic Semialdehyde Dehydrogenase Deficiency 271980	R	1	-	-	-	-	-	1	1	-	1	-	-	-	-	-	-	-	-	-	-	ENSG00000112294	ENST00000357578	24494867	24537207	protein_coding
ALDH6A1	Methylmalonate Semialdehyde Dehydrogenase Deficiency 614105	R	-	-	-	-	-	-	-	1	-	-	-	-	-	-	-	-	-	-	-	-	ENSG00000119711	ENST00000553458	74056847	74084492	protein_coding
ALDH7A1	Pyridoxine-Dependent Epilepsy	R	-	-	1	-	-	-	1	1	-	1	-	-	-	-	-	-	-	-	-	-	ENSG00000164904	ENST00000637782	126531200	126595362	protein_coding
ALDOA	Glycogen Storage Disease Xii 611881	R	-	-	1	-	-	-	-	1	-	-	1	-	-	-	-	-	-	-	-	-	ENSG00000149925	ENST00000562302	30064164	30072207	protein_coding
ALDOB	Hereditary Fructose Intolerance	R	1	-	-	-	-	-	-	1	-	-	-	-	-	-	-	-	-	-	-	-	ENSG00000136872	ENST00000647789	101420560	101449664	protein_coding
ALG1	Mannosyltransferase 1 Deficiency (Disorders Of Protein N-Glycosylation)	R	1	-	1	-	-	-	1	1	-	1	-	-	-	-	-	-	-	-	-	-	ENSG00000033011	ENST00000650085	5033923	5087379	protein_coding
ALG11	Alg11-Cdg (Disorders Of Protein N-Glycosylation)	R	-	-	-	-	-	-	1	1	-	1	-	-	-	-	-	-	-	-	-	-	ENSG00000253710	ENST00000523764	52012398	52033600	protein_coding
ALG12	Congenital Disorder Of Glycosylation Type 1G (Cdg1G)	R	-	-	1	-	-	-	1	1	-	-	-	-	-	-	-	-	-	-	-	-	ENSG00000182858	ENST00000330817	49900229	49918438	protein_coding
ALG14	Congenital Myasthenic Syndrome	R	-	-	-	-	-	-	1	-	-	-	1	-	-	-	-	-	-	-	-	-	ENSG00000172339	ENST00000370205	94974405	95072951	protein_coding
ALG2	Congenital Myasthenic Syndromes	R	-	-	-	-	-	-	-	-	-	-	1	-	-	-	-	-	-	-	-	-	ENSG00000119523	ENST00000238477	99216425	99221942	protein_coding
ALG3	Mannosyltransferase 6 Deficiency Alg3-Cdg (Disorders Of Protein N-Glycosylation)	R	-	-	1	-	-	-	1	1	-	1	-	-	-	-	-	-	-	-	-	-	ENSG00000214160	ENST00000411922	184242301	184249548	protein_coding
ALG6	Congenital Disorder Of Glycosylation	R	1	-	1	-	-	-	1	1	-	1	-	-	-	-	-	-	-	-	-	-	ENSG00000088035	ENST00000647818	63367575	63438553	protein_coding
ALG8	Glucosyltransferase 2 Deficiency (Disorders Of Protein N-Glycosylation)	R	-	-	1	-	-	-	1	1	-	1	-	-	-	-	-	-	-	-	-	-	ENSG00000159063	ENST00000530608	78100936	78139653	protein_coding
ALG9	Congenital Disorder Of Glycosylation Type Il 608776; Developmental Delay; Gillessen-Kaesbach-Nishimura Syndrome; Mannosyltransferase 7-9 Deficiency (Disorders Of Protein N-Glycosylation)	R	-	-	1	-	-	-	1	1	-	1	-	-	-	-	-	-	-	-	-	-	ENSG00000086848	ENST00000532425	111782195	111871581	protein_coding
ALMS1	#203800: Alstrom Syndrome; Eye Disorders; Truncal Obesity (Onset In Childhood)	R	1	1	1	1	1	-	1	-	-	-	-	-	-	1	-	-	-	-	-	-	ENSG00000116127	ENST00000484298	73385758	73625166	protein_coding
ALPL	Hypophosphatasia	R	1	-	1	-	-	-	-	1	-	1	-	-	-	-	-	-	-	-	-	-	ENSG00000162551	ENST00000374840	21509397	21578410	protein_coding
ALS2	Primary Lateral Sclerosis; Spastic Paralysis	R	1	-	-	-	-	-	-	-	-	-	-	-	1	-	1	-	-	-	-	-	ENSG00000003393	ENST00000264276	201700267	201780956	protein_coding
ALX1	Frontonasal Dysplasia Type 3	R	-	-	1	-	-	-	-	-	-	-	-	-	-	-	-	-	-	-	-	-	ENSG00000180318	ENST00000316824	85280220	85301784	protein_coding
ALX3	Frontonasal Dysplasia Type 1	R	-	-	1	-	-	-	-	-	-	-	-	-	-	-	-	-	-	-	-	-	ENSG00000156150	ENST00000647563	110059870	110070672	protein_coding
ALX4	Frontonasal Dysplasia 2	R|D	-	-	1	-	-	-	-	-	-	-	-	-	-	-	-	-	-	-	-	-	ENSG00000052850	ENST00000652299	44260440	44310139	protein_coding
AMACR	Alpha-Methylacyl-Coa Racemase Deficiency	R	1	-	-	-	-	-	-	1	-	-	-	-	-	-	-	-	-	-	-	-	ENSG00000242110	ENST00000335606	33986165	34008104	protein_coding
AMBN	Amelogenesis_Imperfecta	R	-	-	-	-	-	-	-	-	-	-	-	-	-	-	-	-	-	-	-	1	ENSG00000178522	ENST00000322937	70592256	70607288	protein_coding
AMN	Intrinsic Factor Receptor Deficiency Due To Amn Mutations (Disorders Of Cobalamin Absorption	R	-	-	-	-	-	-	-	1	-	-	-	-	-	-	-	-	-	-	-	-	ENSG00000166126	ENST00000299155	102922663	102933596	protein_coding
AMPD1	Myopathy Due To Myoadenylate Deaminase Deficiency	R	1	-	-	-	-	-	-	-	-	-	-	-	-	-	-	-	-	-	-	-	ENSG00000116748	ENST00000637080	114673090	114695618	protein_coding
AMPD2	Pontocerebellar Hypoplasia 9 (#615809)	R	-	-	1	-	-	-	1	-	-	1	-	1	-	-	-	-	-	-	-	-	ENSG00000116337	ENST00000673915	109616104	109632053	protein_coding
AMT	Glycine Encephalopathy 605899	R	1	-	1	-	-	-	1	1	-	1	-	-	-	-	-	-	-	-	-	-	ENSG00000145020	ENST00000273588	49416778	49422685	protein_coding
ANAPC1	Rothmund-Thomson Syndrome Type 1	R	-	-	1	-	-	-	-	-	-	-	-	-	-	-	-	-	-	-	-	-	ENSG00000153107	ENST00000643447	111611639	111884690	protein_coding
ANG	Amyotrophic Lateral Sclerosis 9	D	-	-	-	-	-	-	-	-	-	-	-	-	1	-	-	-	-	-	-	-	ENSG00000214274	ENST00000336811	20684177	20698971	protein_coding
ANKH	Chondrocalcinosis 2; Craniometaphyseal Dysplasia	D	-	-	1	-	-	-	1	-	-	-	-	-	-	-	-	-	-	-	-	-	ENSG00000154122	ENST00000284268	14704800	14871778	protein_coding
ANKRD11	Kbg Syndrome	D	-	-	1	-	-	-	1	-	-	1	-	-	-	-	-	-	-	-	-	-	ENSG00000167522	ENST00000301030	89267630	89490561	protein_coding
ANKS1B	.	U	-	-	-	-	-	-	-	-	1	-	-	-	-	-	-	-	-	-	-	-	ENSG00000185046	ENST00000555119	98726457	99984654	protein_coding
ANKS6	Ankyrin Repeat And Sterile Alpha Motif Domain Containing 6; Polycystic Kidney Disease	U	-	1	-	-	-	-	-	-	-	-	-	-	-	-	-	-	-	-	-	-	ENSG00000165138	ENST00000444472	98731329	98796965	protein_coding
ANLN	Focal_Segmental_Glomerulosclerosis_8	D	-	-	-	-	-	-	-	-	-	-	-	-	-	-	-	-	-	-	-	1	ENSG00000011426	ENST00000265748	36389821	36453791	protein_coding
ANO10	Spinocerebellar Ataxia	R	-	-	-	-	-	-	-	1	-	-	-	1	-	-	-	-	-	-	-	-	ENSG00000160746	ENST00000466658	43354859	43691594	protein_coding
ANO5	Miyoshi Muscular Dystrophy 3 613319; Gnathodiaphyseal Dysplasia	R	-	-	-	-	-	-	-	-	-	-	1	-	-	-	-	-	-	-	-	-	ENSG00000171714	ENST00000648804	21799934	22283357	protein_coding
ANTXR1	Gapo Syndrome	R	-	-	1	-	-	-	-	-	-	-	-	-	-	-	-	-	-	-	-	-	ENSG00000169604	ENST00000303714	69013178	69249327	protein_coding
ANTXR2	Hyaline Fibromatosis Syndrome	R	1	-	-	-	-	-	-	-	-	-	-	-	-	-	-	-	-	-	-	-	ENSG00000163297	ENST00000403729	79901146	80125454	protein_coding
ANXA1	.	U	-	-	-	-	-	-	-	-	1	-	-	-	-	-	-	-	-	-	-	-	ENSG00000135046	ENST00000257497	73151865	73170393	protein_coding
ANXA11	Amytrophic Lateral Sclerosis 23	D	-	-	-	-	-	-	-	-	-	-	-	-	1	-	-	-	-	-	-	-	ENSG00000122359	ENST00000372231	80150889	80205572	protein_coding
AP1S1	Mednik Syndrome	R	-	-	-	-	-	-	1	-	-	-	-	-	-	-	-	-	-	-	-	-	ENSG00000106367	ENST00000337619	101154456	101161596	protein_coding
AP2M1	Intellectual Developmental Disorder 60 With Seizures	D	-	-	-	-	-	-	1	-	-	1	-	-	-	-	-	-	-	-	-	-	ENSG00000161203	ENST00000382456	184174689	184184091	protein_coding
AP3B1	Hermansky-Pudlak Syndrome 2 608233	R	-	-	-	-	-	-	1	-	1	-	-	-	-	-	-	-	-	-	-	-	ENSG00000132842	ENST00000255194	78002326	78294698	protein_coding
AP3B2	Epileptic Encephalopathy	R	-	-	-	-	-	-	1	-	-	1	-	-	-	-	-	-	-	-	-	-	ENSG00000103723	ENST00000642989	82659281	82709946	protein_coding
AP4B1	Spastic Paraplegia 47	R	-	-	-	-	-	-	1	-	-	-	-	-	-	-	1	-	-	-	-	-	ENSG00000134262	ENST00000369567	113894194	113905201	protein_coding
AP4E1	Cerebral Palsy Spastic Quadriplegic Type 4; Spastic Paraplegia 51	R	-	-	1	-	-	-	1	-	-	-	-	-	-	-	1	-	-	-	-	-	ENSG00000081014	ENST00000561441	50908672	51005895	protein_coding
AP4M1	Spastic Paraplegia 50	R	-	-	-	-	-	-	1	-	-	-	-	-	-	-	1	-	-	-	-	-	ENSG00000221838	ENST00000394061	100101549	100110345	protein_coding
AP4S1	Spastic Paraplegia 52	R	-	-	-	-	-	-	1	-	-	-	-	-	-	-	1	-	-	-	-	-	ENSG00000100478	ENST00000557346	31025106	31130996	protein_coding
APC	Adenomatous Polyposis Coli (Mim 175100)	D	-	-	-	-	-	-	-	-	-	-	-	-	-	-	-	-	-	-	1	-	ENSG00000134982	ENST00000509732	112707498	112846239	protein_coding
APC2	Global Developmental Delay	R	-	-	-	-	-	-	1	-	-	-	-	-	-	-	-	-	-	-	-	-	ENSG00000115266	ENST00000587149	1446302	1473244	protein_coding
APOA1	Corneal Clouding	R|D	-	-	-	-	-	-	-	1	-	-	-	-	-	-	-	-	-	-	-	-	ENSG00000118137	ENST00000375320	116835751	116837950	protein_coding
APOA5	Hyperchylomicronemia	R|D	-	-	-	-	-	-	-	1	-	-	-	-	-	-	-	-	-	-	-	-	ENSG00000110243	ENST00000227665	116789367	116792420	protein_coding
APOB	Hypercholesterolemia	D	-	-	-	-	-	-	-	1	-	-	-	-	-	-	-	-	-	-	1	-	ENSG00000084674	ENST00000233242	21001429	21044073	protein_coding
APOC2	Hyperlipoproteinemia	R	-	-	-	-	-	-	-	1	-	-	-	-	-	-	-	-	-	-	-	-	ENSG00000234906	ENST00000252490	44946035	44949565	protein_coding
APOC3	Hyperalphalipoproteinemia_2	U	-	-	-	-	-	-	-	-	-	-	-	-	-	-	-	-	-	-	-	1	ENSG00000110245	ENST00000433777	116829706	116833072	protein_coding
APOE	Hyperlipoproteinemia, type III	R|D	-	-	-	-	-	-	-	1	-	-	-	-	-	-	-	-	-	-	-	-	ENSG00000130203	ENST00000252486	44905791	44909393	protein_coding
APP	Clinical Syndrome Alzheimer Disease	D	-	-	-	-	-	-	-	-	-	-	-	-	1	-	-	-	-	-	-	-	ENSG00000142192	ENST00000346798	25880550	26171128	protein_coding
APRT	Adenine Phosphoribosyltransferase Deficiency 614723	R	-	-	-	-	-	-	-	1	-	-	-	-	-	-	-	-	-	-	-	-	ENSG00000198931	ENST00000378364	88809339	88811937	protein_coding
APTX	Secondary Coq10 Deficiency (Mitochondrial Respiratory Chain Disorders (Caused By Nuclear Variants Only)); Ataxia With Oculomotor Apraxia	R	1	-	-	-	-	-	-	1	-	-	-	1	-	-	-	-	-	-	-	-	ENSG00000137074	ENST00000672846	32886601	33025130	protein_coding
ARCN1	Microcephalic Dwarfism	D	-	-	1	-	-	-	1	-	-	-	-	-	-	-	-	-	-	-	-	-	ENSG00000095139	ENST00000392859	118572390	118603033	protein_coding
ARFGEF2	Periventricular Heterotopia With Microcephaly 608097	R	-	-	-	-	-	-	1	-	-	1	-	-	-	-	-	-	-	-	-	-	ENSG00000124198	ENST00000371917	48921711	49036693	protein_coding
ARG1	Argininaemia (Urea Cycle Disorders And Inherited Hyperammonaemias)	R	-	-	-	-	-	-	1	1	-	1	-	-	-	-	1	-	-	-	-	-	ENSG00000118520	ENST00000672052	131470832	131584332	protein_coding
ARHGAP31	Adams-Oliver Syndrome 1	D	-	-	1	-	-	-	-	-	-	-	-	-	-	-	-	-	-	-	-	-	ENSG00000031081	ENST00000264245	119294383	119420714	protein_coding
ARHGEF18	Retinitis Pigmentosa 78 617433	R	-	-	-	-	-	-	-	-	-	-	-	-	-	1	-	-	-	-	-	-	ENSG00000104880	ENST00000319670	7395113	7472484	protein_coding
ARID1A	Coffin-Siris Syndrome; Mental Retardation	D	-	-	1	-	-	-	1	-	-	-	-	-	-	-	-	-	-	-	-	-	ENSG00000117713	ENST00000430799	26693236	26782104	protein_coding
ARID2	Coffin-Siris Syndrome-Like Phenotype	D	-	-	-	-	-	-	1	-	-	-	-	-	-	-	-	-	-	-	-	-	ENSG00000189079	ENST00000334344	45729706	45908040	protein_coding
ARL13B	Adp Ribosylation Factor Like Gtpase 13B; Joubert Syndrome 8	U	-	1	1	-	-	-	1	-	-	-	-	-	-	-	-	-	-	-	-	-	ENSG00000169379	ENST00000478400	93980139	94055678	protein_coding
ARL2BP	Retinitis Pigmentosa With Or Without Situs Inversus	R	-	-	-	-	-	-	-	-	-	-	-	-	-	1	-	-	-	-	-	-	ENSG00000102931	ENST00000219204	57245259	57253635	protein_coding
ARL6	{Bardet Biedl Syndrome 1; Adp Ribosylation Factor Like Gtpase 6; Obesity; Eye disorders	R	-	1	1	-	1	-	1	-	-	-	-	-	-	1	-	-	-	-	-	-	ENSG00000113966	ENST00000493990	97764521	97801229	protein_coding
ARMC4	Ciliary Dyskinesia; Outer Dynein Arm Docking Complex Subunit 2	R	-	1	1	-	-	-	-	-	-	-	-	-	-	-	-	-	-	-	-	-	ENSG00000169126	ENST00000673384	27775186	27999079	protein_coding
ARMC9	Joubert Syndrome 30	R	-	1	1	-	-	-	1	-	-	-	-	-	-	-	-	-	-	-	-	-	ENSG00000135931	ENST00000349938	231198546	231374837	protein_coding
ARPC1B	Thrombocytopenia & Immune Deficiency	R	-	-	-	-	-	-	-	-	1	-	-	-	-	-	-	-	-	-	-	-	ENSG00000130429	ENST00000443222	99374249	99394816	protein_coding
ARSA	Arylsulfatase A Deficiency; Metachromatic Leukodystrophy (#250100)	R	1	-	1	-	-	-	1	1	-	-	-	1	1	-	-	-	-	-	-	-	ENSG00000100299	ENST00000610191	50622754	50628173	protein_coding
ARSB	Mucopolysaccharidosis Type 6 (Mps6)	R	1	-	1	-	-	-	1	1	-	-	-	-	-	-	-	-	-	-	-	-	ENSG00000113273	ENST00000264914	78777209	78986087	protein_coding
ART3	.	U	-	-	-	-	-	-	-	-	1	-	-	-	-	-	-	-	-	-	-	-	ENSG00000156219	ENST00000513353	76011184	76112802	protein_coding
ARV1	Epileptic Encephalopathy	R	-	-	-	-	-	-	1	-	-	1	-	-	-	-	-	-	-	-	-	-	ENSG00000173409	ENST00000497753	230978981	231000733	protein_coding
ASAH1	Spinal Muscular Atrophy Associated With Progressive Myoclonic Epilepsy; Farber Lipogranulomatosis	R	-	-	1	-	-	-	1	1	-	1	1	-	-	-	-	-	-	-	-	-	ENSG00000104763	ENST00000637790	18055992	18084998	protein_coding
ASB10	Glaucoma_1	D	-	-	-	-	-	-	-	-	-	-	-	-	-	-	-	-	-	-	-	1	ENSG00000146926	ENST00000275838	151175698	151187832	protein_coding
ASCC1	Spinal Muscular Atrophy	R	-	-	1	-	-	-	-	-	-	-	-	-	-	-	-	-	-	-	-	-	ENSG00000138303	ENST00000672957	72096032	72217134	protein_coding
ASH1L	Id; Mental Retardation	U	-	-	-	-	-	-	1	-	-	-	-	-	-	-	-	-	-	-	-	-	ENSG00000116539	ENST00000368346	155335268	155562807	protein_coding
ASL	Argininosuccinic Aciduria 207900	R	1	-	-	-	-	-	1	1	-	-	-	-	-	-	-	-	-	-	-	-	ENSG00000126522	ENST00000304874	66075800	66094697	protein_coding
ASNS	Asparagine Synthetase Deficiency 615574	R	-	-	1	-	-	-	1	-	-	-	-	-	-	-	-	-	-	-	-	-	ENSG00000070669	ENST00000394309	97851677	97872542	protein_coding
ASPA	Canavan Disease 271900	R	1	-	1	-	-	-	1	1	-	1	-	-	-	-	-	-	-	-	-	-	ENSG00000108381	ENST00000577034	3472374	3503405	protein_coding
ASPM	Primary Autosomal Recessive Microcephaly	R	-	-	1	-	-	-	1	-	-	-	-	-	-	-	-	-	-	-	-	-	ENSG00000066279	ENST00000367409	197084127	197146694	protein_coding
ASS1	Citrullinaemia Type1 (Urea Cycle Disorders And Inherited Hyperammonaemias)	R	1	-	1	-	-	-	1	1	-	-	-	-	-	-	-	-	-	-	-	-	ENSG00000130707	ENST00000352480	130444961	130501274	protein_coding
ASXL1	Bohring-Opitz Syndrome	D	-	-	1	-	-	-	1	-	-	-	-	-	-	-	-	-	-	-	-	-	ENSG00000171456	ENST00000651418	32358330	32439319	protein_coding
ASXL2	Shashi-Pena Syndrome 617190	D	-	-	-	-	-	-	1	-	-	-	-	-	-	-	-	-	-	-	-	-	ENSG00000143970	ENST00000435504	25733753	25878487	protein_coding
ASXL3	Bainbridge-Ropers Syndrome; Asd	D	-	-	-	-	-	-	1	-	-	-	-	-	-	-	-	-	-	-	-	-	ENSG00000141431	ENST00000269197	33578219	33751195	protein_coding
ATAD3A	Atad3A Disorder - Global Developmental Delay; Harel-Yoon Syndrome 617183	D	-	-	1	-	-	-	1	1	-	-	-	-	-	-	-	-	-	-	-	-	ENSG00000197785	ENST00000378756	1512162	1534685	protein_coding
ATCAY	Ataxia	R	-	-	-	-	-	-	-	-	-	-	-	1	-	-	-	-	-	-	-	-	ENSG00000167654	ENST00000598136	3879864	3928082	protein_coding
ATF6	Achromatopsia 7	R	-	-	-	-	-	-	-	-	-	-	-	-	-	1	-	-	-	-	-	-	ENSG00000118217	ENST00000367942	161766320	161964070	protein_coding
ATIC	Aica-Ribosiduria Due To Atic Deficiency; Intellectual Disability	R	1	-	1	-	-	-	1	1	-	-	-	-	-	-	-	-	-	-	-	-	ENSG00000138363	ENST00000236959	215311956	215349773	protein_coding
ATL1	Spastic Paraplegia 3A	D	-	-	-	-	-	-	1	-	-	-	-	-	-	-	1	-	-	-	-	-	ENSG00000198513	ENST00000556478	50532509	50634017	protein_coding
ATM	Ataxia-Telangiectasia	D	1	-	-	-	-	-	1	-	1	-	-	1	-	-	-	-	1	-	-	-	ENSG00000149311	ENST00000527805	108222484	108369102	protein_coding
ATN1	Generalized Hypotonia	D	-	-	-	-	-	-	1	-	-	1	-	-	-	-	-	-	-	-	-	-	ENSG00000111676	ENST00000356654	6924463	6942321	protein_coding
ATOH7	Persistent Hyperplastic Primary Vitreous	R	-	-	-	-	-	-	-	-	-	-	-	-	-	1	-	-	-	-	-	-	ENSG00000179774	ENST00000373673	68230595	68232113	protein_coding
ATP13A2	Adult-Onset Lower-Limb Predominant Spastic Paraparesis; Kufor-Rakeb Syndrome; Parkinson Disease 9	R	-	-	-	-	-	-	1	1	-	-	-	-	1	-	1	-	-	-	-	-	ENSG00000159363	ENST00000326735	16985958	17011928	protein_coding
ATP1A1	Hypomagnesemia	D	-	-	-	-	-	-	1	-	-	1	-	-	-	-	-	-	-	-	-	-	ENSG00000163399	ENST00000418797	116372668	116410261	protein_coding
ATP1A2	Alternating Hemiplegia Of Childhood 1	D	-	-	-	-	-	-	-	-	-	1	-	-	-	-	-	-	-	-	-	-	ENSG00000018625	ENST00000472488	160115759	160143591	protein_coding
ATP1A3	Alternating Hemiplegia Of Childhood 2; Cerebellar Ataxia	D	-	-	-	-	-	-	-	-	-	1	-	1	1	-	-	-	-	-	-	-	ENSG00000105409	ENST00000441343	41966582	41997497	protein_coding
ATP2C1	Hailey-Hailey Disease	D	-	-	-	-	-	1	-	-	-	-	-	-	-	-	-	-	-	-	-	-	ENSG00000017260	ENST00000505330	130850595	131016712	protein_coding
ATP6V0A2	V0 Subunit A2 Of Vesicular H(+)-Atpase Deficiency (Disorders Of Multiple Glycosylation And Other Glycosylation Pathways; Cutis Laxa; Wrinkly Skin Syndrome 219200	R	1	-	1	-	-	-	1	1	-	1	-	-	-	-	-	-	-	-	-	-	ENSG00000185344	ENST00000330342	123712353	123761755	protein_coding
ATP6V1A	Epileptic Encephalopathy	D	-	-	-	-	-	-	1	-	-	1	-	-	-	-	-	-	-	-	-	-	ENSG00000114573	ENST00000273398	113747033	113812056	protein_coding
ATP6V1B1	Hearing Loss	R	-	-	-	1	-	-	-	-	-	-	-	-	-	-	-	-	-	-	-	-	ENSG00000116039	ENST00000234396	70935900	70965431	protein_coding
ATP6V1B2	Zimmermann-Laband Syndrome	D	-	-	-	-	-	-	1	-	-	-	-	-	-	-	-	-	-	-	-	-	ENSG00000147416	ENST00000276390	20197381	20226819	protein_coding
ATP7B	Wilson Disease 277900	R	1	-	-	-	-	-	-	1	-	-	-	-	1	-	-	-	-	-	1	-	ENSG00000123191	ENST00000634519	51930436	52012125	protein_coding
ATP8A2	?Cerebellar Ataxia	R	-	-	-	-	-	-	1	-	-	-	-	-	-	-	-	-	-	-	-	-	ENSG00000132932	ENST00000381655	25371974	26025851	protein_coding
ATP8B1	Cholestasis	R|D	1	-	-	-	-	-	-	1	-	-	-	-	-	-	-	-	-	-	-	-	ENSG00000081923	ENST00000648908	57646426	57803315	protein_coding
ATPAF2	Mitochondrial Complex V (Atp Synthase) Deficiency	R	-	-	-	-	-	-	-	1	-	-	-	-	-	-	-	-	-	-	-	-	ENSG00000171953	ENST00000474627	17977409	18039209	protein_coding
ATR	Seckel Syndrome 1	R	1	-	-	-	-	-	1	-	-	-	-	-	-	-	-	-	-	-	-	-	ENSG00000175054	ENST00000658083	142449007	142578733	protein_coding
AUH	3-Methylglutaconic Aciduria; Dystonia	R	1	-	-	-	-	-	1	1	-	-	-	-	1	-	-	-	-	-	-	-	ENSG00000148090	ENST00000375731	91213815	91361918	protein_coding
AUTS2	Syndromic Intellectual Disability	D	-	-	-	-	-	-	1	-	-	-	-	-	-	-	-	-	-	-	-	-	ENSG00000158321	ENST00000644939	69598296	70793506	protein_coding
B2M	Immunodeficiency 43	R	-	-	-	-	-	-	-	-	1	-	-	-	-	-	-	-	-	-	-	-	ENSG00000273686	ENST00000617605	44711489	44718888	protein_coding
B3GALNT2	Muscular Dystrophy-Dystroglycanopathy (Congenital With Brain And Eye Anomalies Typea 11	R	-	-	-	-	-	-	1	1	-	-	1	-	-	-	-	-	-	-	-	-	ENSG00000162885	ENST00000366600	235447190	235504452	protein_coding
B3GALT6	Spondyloepimetaphyseal Dysplasia With Joint Laxity Type 1; Ehlers-Danlos Syndrome	R	-	-	1	-	-	-	-	1	-	-	-	-	-	-	-	-	-	-	-	-	ENSG00000176022	ENST00000379198	1232237	1235041	protein_coding
B3GAT3	Multiple Joint Dislocations	R	-	-	1	-	-	-	-	1	-	-	-	-	-	-	-	-	-	-	-	-	ENSG00000149541	ENST00000265471	62615296	62622154	protein_coding
B4GALNT1	Id; Spastic Paraplegia 26	R	-	-	-	-	-	-	1	-	-	-	-	-	-	-	1	-	-	-	-	-	ENSG00000135454	ENST00000553142	57623409	57633239	protein_coding
B4GALT1	Beta-1	R	1	-	-	-	-	-	-	1	-	-	-	-	-	-	-	-	-	-	-	-	ENSG00000086062	ENST00000379731	33104082	33167356	protein_coding
B4GALT7	Ehlers-Danlos Syndrome Progeroid Type; Ehlers-Danlos Syndrome With Short Stature And Limb Anomalies 130070	R	-	-	1	-	-	-	1	1	-	-	-	-	-	-	-	-	-	-	-	-	ENSG00000027847	ENST00000029410	177600132	177610330	protein_coding
B9D2	B9 Domain Containing 2: Joubert Syndrome	U	-	1	-	-	-	-	-	-	-	-	-	-	-	-	-	-	-	-	-	-	ENSG00000123810	ENST00000243578	41354417	41364165	protein_coding
BAAT	Hypercholanemia	R	-	-	-	-	-	-	-	1	-	-	-	-	-	-	-	-	-	-	-	-	ENSG00000276559	ENST00000621712	101371093	101381063	protein_coding
BACH2	Lymphocytic Colitis	D	-	-	-	-	-	-	-	-	1	-	-	-	-	-	-	-	-	-	-	-	ENSG00000112182	ENST00000257749	89926528	90296908	protein_coding
BAG3	Myofibrillar Myopathy 6	D	-	-	-	-	-	-	-	-	-	-	1	-	-	-	-	-	-	-	-	-	ENSG00000151929	ENST00000369085	119651380	119677819	protein_coding
BARD1	Hereditary_Breast_And_Ovarian_Cancer_Syndrome; Hereditary_Cancer-Predisposing_Syndrome	D	-	-	-	-	-	-	-	-	-	-	-	-	-	-	-	-	-	-	-	1	ENSG00000138376	ENST00000260947	214725646	214809683	protein_coding
BBS1	Bardet Biedl Syndrome 13; Bardet-Biedl Syndrome 1; Eye Disorders; Obesity	R	-	1	1	-	1	-	1	-	-	-	-	-	-	1	-	-	-	-	-	-	ENSG00000174483	ENST00000526760	66510606	66533613	protein_coding
BBS10	Bardet Biedl Syndrome 10; Obesity; Eye disorders	R	-	1	1	-	1	-	1	-	-	-	-	-	-	1	-	-	-	-	-	-	ENSG00000179941	ENST00000650064	76344474	76348415	protein_coding
BBS12	Bardet Biedl Syndrome 12; eye disorders; Obesity	R	-	1	1	-	1	-	1	-	-	-	-	-	-	1	-	-	-	-	-	-	ENSG00000181004	ENST00000314218	122732702	122744942	protein_coding
BBS2	Bardet Biedl Syndrome 2; eye disorders; Obesity	R	-	1	1	-	1	-	1	-	-	-	-	-	-	1	-	-	-	-	-	-	ENSG00000125124	ENST00000564123	56466836	56520087	protein_coding
BBS4	Bardet Biedl Syndrome 4; eye disorders; Obesity	R	-	1	1	-	1	-	1	-	-	-	-	-	-	1	-	-	-	-	-	-	ENSG00000140463	ENST00000566400	72686179	72738475	protein_coding
BBS5	Bardet Biedl Syndrome 5; eye disorders; Obesity	R	-	1	1	-	1	-	1	-	-	-	-	-	-	1	-	-	-	-	-	-	ENSG00000163093	ENST00000295240	169479480	169506655	protein_coding
BBS7	Bardet Biedl Syndrome 7; eye disorders; Obesity	R	-	1	1	-	1	-	1	-	-	-	-	-	-	1	-	-	-	-	-	-	ENSG00000138686	ENST00000264499	121824329	121870487	protein_coding
BBS9	Bardet Biedl Syndrome 9; eye disorders; Obesity	R	-	1	1	-	1	-	1	-	-	-	-	-	-	1	-	-	-	-	-	-	ENSG00000122507	ENST00000672717	33109557	33877180	protein_coding
BCAT2	Branched-Chain Amino Acid Transferase (Disorder Of Branched-Chain Amino Acid Metabolism Not Classified As Organic Aciduria)	R	-	-	-	-	-	-	-	1	-	-	-	-	-	-	-	-	-	-	-	-	ENSG00000105552	ENST00000545387	48795062	48811029	protein_coding
BCHE	Butyrylcholinesterase Deficiency	R	-	-	-	-	-	-	-	-	-	-	-	-	-	-	-	-	-	-	-	1	ENSG00000114200	ENST00000264381	165772904	165837462	protein_coding
BCKDHA	Maple Syrup Urine Disease	R	1	-	-	-	-	-	1	1	-	1	-	-	-	-	-	-	-	-	-	-	ENSG00000248098	ENST00000269980	41397808	41425002	protein_coding
BCKDHB	Maple Syrup Urine Disease	R	1	-	-	-	-	-	1	1	-	1	-	-	-	-	-	-	-	-	-	-	ENSG00000083123	ENST00000369760	80106647	80346270	protein_coding
BCKDK	Branched-Chain Ketoacid Dehydrogenase Kinase Deficiency	R	-	-	-	-	-	-	1	1	-	-	-	-	-	-	-	-	-	-	-	-	ENSG00000103507	ENST00000394951	31106107	31112791	protein_coding
BCL10	?Immunodeficiency 37	R	-	-	-	-	-	-	-	-	1	-	-	-	-	-	-	-	-	-	-	-	ENSG00000142867	ENST00000648566	85265776	85276632	protein_coding
BCL11A	Intellectual Disability	D	-	-	1	-	-	-	1	-	-	-	-	-	-	-	-	-	-	-	-	-	ENSG00000119866	ENST00000646249	60450520	60554467	protein_coding
BCL11B	Intellectual Disability	D	-	-	-	-	-	-	1	-	-	-	-	-	-	-	-	-	-	-	-	-	ENSG00000127152	ENST00000357195	99169287	99272197	protein_coding
BCL6	.	U	-	-	-	-	-	-	-	-	1	-	-	-	-	-	-	-	-	-	-	-	ENSG00000113916	ENST00000406870	187721377	187745725	protein_coding
BCS1L	Mitochondrial Complex Iii Deficiency	R	1	-	1	1	-	-	1	1	-	1	-	-	-	-	-	-	-	-	-	-	ENSG00000074582	ENST00000428880	218658764	218663443	protein_coding
BDP1	?Deafness	R	-	-	-	-	-	-	-	-	-	-	-	-	-	-	-	-	-	-	-	1	ENSG00000274803	ENST00000611966	70780935	70893131	protein_coding
BEST1	Achromatopsia	R|D	-	-	-	-	-	-	-	-	-	-	-	-	-	1	-	-	-	-	-	-	ENSG00000167995	ENST00000378043	61950063	61965515	protein_coding
BFSP2	Cataract Autosomal Dominant Bfsp2-Related	D	-	-	1	-	-	-	-	-	-	-	-	-	-	-	-	-	-	-	-	-	ENSG00000170819	ENST00000302334	133400056	133475222	protein_coding
BHLHA9	Split Hand And Foot Malformation	R|D	-	-	1	-	-	-	-	-	-	-	-	-	-	-	-	-	-	-	-	-	ENSG00000205899	ENST00000391429	1270559	1271460	protein_coding
BICD2	Proximal Spinal Muscular Atrophy With Autosomal-Dominant Inheritance	D	-	-	1	-	-	-	-	-	-	-	1	-	-	-	-	-	-	-	-	-	ENSG00000185963	ENST00000356884	92711363	92764833	protein_coding
BIN1	Centronuclear Myopathy 2	R	-	-	1	-	-	-	-	-	-	-	1	-	-	-	-	-	-	-	-	-	ENSG00000136717	ENST00000376113	127048027	127107288	protein_coding
BLM	Bloom Syndrome	R	1	-	1	-	-	-	1	-	1	-	-	-	-	-	-	-	-	-	-	-	ENSG00000197299	ENST00000355112	90717346	90816166	protein_coding
BLNK	Agammaglobulinemia 4	R	-	-	-	-	-	-	-	-	1	-	-	-	-	-	-	-	-	-	-	-	ENSG00000095585	ENST00000224337	96189171	96271587	protein_coding
BMP1	Osteogenesis Imperfecta Type Xiii 614856	R	-	-	1	-	-	-	-	-	-	-	-	-	-	-	-	-	-	-	-	-	ENSG00000168487	ENST00000306385	22165140	22212326	protein_coding
BMP2	Cleft Palate; Short Stature	D	-	-	1	-	-	-	-	-	-	-	-	-	-	-	-	-	-	-	-	-	ENSG00000125845	ENST00000378827	6767686	6780246	protein_coding
BMP4	Microphthalmia	D	-	-	1	-	-	-	1	-	1	-	-	-	-	-	-	-	-	-	-	-	ENSG00000125378	ENST00000245451	53949736	53958761	protein_coding
BMPER	Diaphanospondylodysostosis	R	-	-	1	-	-	-	-	-	-	-	-	-	-	-	-	-	-	-	-	-	ENSG00000164619	ENST00000436222	33904308	34156427	protein_coding
BMPR1A	Juvenile Polyposis Syndrome (Mim 174900)	D	-	-	-	-	-	-	-	-	-	-	-	-	-	-	-	-	-	-	1	-	ENSG00000107779	ENST00000638429	86756601	86932825	protein_coding
BMPR1B	Brachydactyly Type A2	R	-	-	1	-	-	-	-	-	-	-	-	-	-	-	-	-	-	-	-	-	ENSG00000138696	ENST00000515059	94757955	95158448	protein_coding
BMPR2	Pulmonary Hypertension	D	1	-	-	-	-	-	-	-	-	-	-	-	-	-	-	-	-	-	-	-	ENSG00000204217	ENST00000374580	202376327	202567751	protein_coding
BOLA3	Multiple Mitochondrial Dysfunctions Syndrome 2 With Hyperglycinemia 614299	R	-	-	-	-	-	-	1	1	-	1	-	-	-	-	-	-	-	-	-	-	ENSG00000163170	ENST00000327428	74135400	74147912	protein_coding
BPGM	Deficiency_Of_Bisphosphoglycerate_Mutase	R	-	-	-	-	-	-	-	-	-	-	-	-	-	-	-	-	-	-	-	1	ENSG00000172331	ENST00000344924	134646811	134679816	protein_coding
BPTF	Neurodevelopmental Disorder With Dysmorphic Facies And Distal Limb Anomalies	D	-	-	-	-	-	-	1	-	-	-	-	-	-	-	-	-	-	-	-	-	ENSG00000171634	ENST00000544778	67825503	67984378	protein_coding
BRAF	Cardiofaciocutaneous Syndrome 115150; Melanoma	D	-	-	1	-	-	-	1	-	-	1	-	-	-	-	-	-	-	-	-	-	ENSG00000157764	ENST00000496384	140719327	140924928	protein_coding
BRAT1	Lethal Neonatal Rigidity And Seizure Syndrome; Rigidity And Multifocal Seizure Syndrome	R	-	-	1	-	-	-	1	-	-	1	-	-	-	-	-	-	-	-	-	-	ENSG00000106009	ENST00000340611	2537810	2555694	protein_coding
BRCA1	{Breast-Ovarian Cancer	D	-	-	-	-	-	-	-	-	-	-	-	-	-	-	-	1	1	-	1	-	ENSG00000012048	ENST00000352993	43044295	43170245	protein_coding
BRCA2	{Breast-Ovarian Cancer; Fanconi Anemia Complementation Group D Type 1	D	-	-	1	-	-	-	-	-	1	-	-	-	-	-	-	1	1	-	1	-	ENSG00000139618	ENST00000671466	32315086	32400266	protein_coding
BRD4	Intellectual Disability	D	-	-	-	-	-	-	1	-	-	-	-	-	-	-	-	-	-	-	-	-	ENSG00000141867	ENST00000263377	15235519	15332545	protein_coding
BRDT	Spermatogenic Failure 21	R	-	-	-	-	-	-	-	-	1	-	-	-	-	-	-	-	-	-	-	-	ENSG00000137948	ENST00000362005	91949371	92014426	protein_coding
BRF1	Cerebellofaciodental Syndrome	R	-	-	-	-	-	-	1	-	-	-	-	-	-	-	-	-	-	-	-	-	ENSG00000185024	ENST00000392557	105209286	105315589	protein_coding
BRIP1	Fanconi Anemia	R	-	-	1	-	-	-	-	-	-	-	-	-	-	-	-	1	-	-	-	-	ENSG00000136492	ENST00000259008	61679139	61863528	protein_coding
BRPF1	Intellectual Developmental Disorder With Dysmorphic Facies And Ptosis 617333	D	-	-	1	-	-	-	1	-	-	-	-	-	-	-	-	-	-	-	-	-	ENSG00000156983	ENST00000433861	9731729	9748015	protein_coding
BRSK1	.	U	-	-	-	-	-	-	-	-	1	-	-	-	-	-	-	-	-	-	-	-	ENSG00000160469	ENST00000590333	55282072	55312562	protein_coding
BRSK2	Global Developmental Delay	D	-	-	-	-	-	-	1	-	-	-	-	-	-	-	-	-	-	-	-	-	ENSG00000174672	ENST00000308219	1389899	1462689	protein_coding
BSCL2	Encephalopathy; Intractable Epilepsy And Neurological Regression; Silver Spastic Paraplegia Syndrome	R|D	-	-	-	-	-	-	1	-	-	1	-	-	-	-	1	-	-	-	-	-	ENSG00000168000	ENST00000449636	62690275	62709845	protein_coding
BSND	Bartter Syndrome Type 4A; Hearing Loss	R	-	-	1	1	-	-	-	-	-	-	-	-	-	-	-	-	-	-	-	-	ENSG00000162399	ENST00000651561	54998933	55017172	protein_coding
BTD	Biotinidase Deficiency (Disorders Of Biotin Metabolism) 253260	R	1	-	1	-	-	-	1	1	-	1	-	-	-	-	-	-	-	-	1	-	ENSG00000169814	ENST00000427382	15601341	15722311	protein_coding
BUB1B	Colorectal Cancer; Mosaic Variegated Aneuploidy Syndrome 1	R	-	-	1	-	-	-	1	-	-	-	-	-	-	-	-	-	-	-	-	-	ENSG00000156970	ENST00000560120	40161023	40221123	protein_coding
C12orf4	Autosomal Recessive Intellectual Disability	R	-	-	-	-	-	-	1	-	-	-	-	-	-	-	-	-	-	-	-	-	ENSG00000047621	ENST00000261250	4487735	4538508	protein_coding
C12orf57	Temtamy Syndrome 218340	R	-	-	-	-	-	-	1	-	-	1	-	-	-	-	-	-	-	-	-	-	ENSG00000111678	ENST00000538392	6942978	6946003	protein_coding
C12orf65	Required For Mitochondrial Gene Expression (Mitochondrial Respiratory Chain Disorders (Caused By Nuclear Variants Only)); Spasticparaplegia55; Combined Oxidative Phosphorylation Deficiency 7	R	-	-	1	-	-	-	1	1	-	-	-	-	-	-	1	-	-	-	-	-	ENSG00000130921	ENST00000253233	123233436	123257960	protein_coding
C19orf12	?Spastic paraplegia 43, autosomal recessive, 615043	R|D	-	-	-	-	-	-	-	1	-	-	-	-	1	-	1	-	-	-	-	-	ENSG00000131943	ENST00000323670	29698886	29715789	protein_coding
C1QA	C1Q Deficiency	R	-	-	-	-	-	-	-	-	1	-	-	-	-	-	-	-	-	-	-	-	ENSG00000173372	ENST00000374642	22636628	22639678	protein_coding
C1QB	Immunodeficiency Due To An Early Component Of Complement Deficiency	R	-	-	-	-	-	-	-	-	1	-	-	-	-	-	-	-	-	-	-	-	ENSG00000173369	ENST00000510260	22652762	22661637	protein_coding
C1QBP	Combined Oxidative Phosphorylation Deficiency 33 617713	R	-	-	-	-	-	-	-	1	-	-	-	-	-	-	-	-	-	-	-	-	ENSG00000108561	ENST00000225698	5432777	5448830	protein_coding
C1QC	C1Q Deficiency	R	-	-	-	-	-	-	-	-	1	-	-	-	-	-	-	-	-	-	-	-	ENSG00000159189	ENST00000374640	22643633	22648110	protein_coding
C1QTNF5	Eye Disorders	D	-	-	-	-	-	-	-	-	-	-	-	-	-	1	-	-	-	-	-	-	ENSG00000223953	ENST00000528368	119338942	119340940	protein_coding
C1R	C1R/C1S Deficiency	R	-	-	-	-	-	-	-	-	1	-	-	-	-	-	-	-	-	-	-	-	ENSG00000159403	ENST00000540394	7080214	7092540	protein_coding
C1S	C1S Deficiency	R	-	-	-	-	-	-	-	-	1	-	-	-	-	-	-	-	-	-	-	-	ENSG00000182326	ENST00000406697	6988259	7071032	protein_coding
C2	Complement Component C2 Deficiency	R	-	-	-	-	-	-	-	-	1	-	-	-	-	-	-	-	-	-	-	-	ENSG00000231543	ENST00000475544	31879966	31927861	protein_coding
C2CD3	Orofaciodigital Syndrome Xiv; Short-Rib Polydactyly Syndromes (Srps	R	-	1	-	-	-	-	-	-	-	-	-	-	-	-	-	-	-	-	-	-	ENSG00000168014	ENST00000442398	74012714	74171210	protein_coding
C3	C3 Deficiency	R	-	-	-	-	-	-	-	-	1	-	-	-	-	-	-	-	-	-	-	-	ENSG00000125730	ENST00000245907	6677704	6730562	protein_coding
C4A	C4A Deficiency	R	-	-	-	-	-	-	-	-	1	-	-	-	-	-	-	-	-	-	-	-	ENSG00000206340	ENST00000383325	31972402	31993060	protein_coding
C4B	C4B Deficiency	R	-	-	-	-	-	-	-	-	1	-	-	-	-	-	-	-	-	-	-	-	ENSG00000224389	ENST00000435363	32014795	32035418	protein_coding
C5	C5 Deficiency	R	-	-	-	-	-	-	-	-	1	-	-	-	-	-	-	-	-	-	-	-	ENSG00000106804	ENST00000223642	120952335	121050275	protein_coding
C6	C6 Deficiency	R	-	-	-	-	-	-	-	-	1	-	-	-	-	-	-	-	-	-	-	-	ENSG00000039537	ENST00000337836	41142234	41261438	protein_coding
C7	C7 Deficiency	R	-	-	-	-	-	-	-	-	1	-	-	-	-	-	-	-	-	-	-	-	ENSG00000112936	ENST00000313164	40909497	40984643	protein_coding
C8A	C8 Deficiency	R	-	-	-	-	-	-	-	-	1	-	-	-	-	-	-	-	-	-	-	-	ENSG00000157131	ENST00000361249	56854797	56918223	protein_coding
C8B	C8 Deficiency	R	-	-	-	-	-	-	-	-	1	-	-	-	-	-	-	-	-	-	-	-	ENSG00000021852	ENST00000371237	56929207	56966140	protein_coding
C8orf37	Achromatopsia; Cone-Rod Dystrophy 16	R	-	-	1	-	-	-	-	-	-	-	-	-	-	1	-	-	-	-	-	-	ENSG00000156172	ENST00000286688	95244913	95269201	protein_coding
C9	C9 Deficiency	R	-	-	-	-	-	-	-	-	1	-	-	-	-	-	-	-	-	-	-	-	ENSG00000113600	ENST00000263408	39284140	39424868	protein_coding
CA2	Osteopetrosis Autosomal Recessive Type 3	R	1	-	1	-	-	-	1	-	-	-	-	-	-	-	-	-	-	-	-	-	ENSG00000104267	ENST00000285379	85463968	85481493	protein_coding
CA5A	Hyperammonemia Due To Carbonic Anhydrase Va Deficiency	R	-	-	-	-	-	-	-	1	-	-	-	-	-	-	-	-	-	-	-	-	ENSG00000174990	ENST00000649158	87881546	87936580	protein_coding
CA8	Cerebellar Ataxia And Mental Retardation With Or Without Quadrupedal Locomotion 3	R	-	-	1	-	-	-	1	-	-	-	-	1	-	-	-	-	-	-	-	-	ENSG00000178538	ENST00000317995	60185412	60281400	protein_coding
CABP2	Deafness	R	-	-	-	1	-	-	-	-	-	-	-	-	-	-	-	-	-	-	-	-	ENSG00000167791	ENST00000353903	67518912	67524517	protein_coding
CABP4	Achromatopsia	R	-	-	-	-	-	-	-	-	-	-	-	-	-	1	-	-	-	-	-	-	ENSG00000175544	ENST00000538060	67452406	67460313	protein_coding
CACNA1A	Epileptic Encephalopathy; Episodic Ataxia	D	-	-	-	-	-	-	1	-	-	1	-	1	-	-	-	-	-	-	-	-	ENSG00000141837	ENST00000360228	13206442	13633025	protein_coding
CACNA1B	Neurodevelopmental Disorder With Seizures And Nonepileptic Hyperkinetic Movements	R	-	-	-	-	-	-	1	-	-	1	-	-	-	-	-	-	-	-	-	-	ENSG00000148408	ENST00000277551	137877782	138124624	protein_coding
CACNA1C	Brugada Syndrome 3 (611875); Hypertrophic Cardiomyopathy; Timothy Syndrome;	D	-	-	1	-	-	-	1	-	-	-	-	-	-	-	-	-	-	1	-	-	ENSG00000151067	ENST00000399595	1970786	2697950	protein_coding
CACNA1D	Primary Aldosteronism	R|D	-	-	-	-	-	-	1	-	-	1	-	-	-	-	-	-	-	-	-	-	ENSG00000157388	ENST00000637424	53328963	53813733	protein_coding
CACNA1E	Developmental And Epileptic Encephalopathy With Contractures Macrocephaly And Dyskinesias; Global Developmental Delay	D	-	-	1	-	-	-	1	-	-	1	-	-	-	-	-	-	-	-	-	-	ENSG00000198216	ENST00000524607	181317690	181808084	protein_coding
CACNA1G	Spinocerebellar Ataxia 42	D	-	-	-	-	-	-	1	-	-	1	-	1	1	-	-	-	-	-	-	-	ENSG00000006283	ENST00000360761	50560715	50627474	protein_coding
CACNA1S	{Malignant Hyperthermia Susceptibility 5}; Congenital Myopathy	D	-	-	-	-	-	-	-	-	-	-	1	-	-	-	-	-	-	-	1	-	ENSG00000081248	ENST00000367338	201039512	201112451	protein_coding
CACNA2D2	Absence Epilepsy	R	-	-	-	-	-	-	-	-	-	1	-	1	-	-	-	-	-	-	-	-	ENSG00000007402	ENST00000423994	50362799	50504244	protein_coding
CACNA2D4	Retinal Cone Dystrophy 4	R	-	-	-	-	-	-	-	-	-	-	-	-	-	1	-	-	-	-	-	-	ENSG00000151062	ENST00000382722	1791963	1918666	protein_coding
CAD	Epileptic Encephalopathy	R	-	-	-	-	-	-	1	-	-	1	-	-	-	-	-	-	-	-	-	-	ENSG00000084774	ENST00000264705	27217369	27243943	protein_coding
CALM1	Long Qt Syndrome 14	D	-	-	-	-	-	-	-	-	-	-	-	-	-	-	-	-	-	1	-	-	ENSG00000198668	ENST00000557020	90396502	90408268	protein_coding
CALM2	Long Qt Syndrome 15	D	-	-	-	-	-	-	-	-	-	-	-	-	-	-	-	-	-	1	-	-	ENSG00000143933	ENST00000272298	47160083	47176921	protein_coding
CALM3	?Ventricular Tachycardia	D	-	-	-	-	-	-	-	-	-	-	-	-	-	-	-	-	-	1	-	-	ENSG00000160014	ENST00000391918	46601074	46610782	protein_coding
CAMK2A	Intellectual Disability	D	-	-	-	-	-	-	1	-	-	-	-	-	-	-	-	-	-	-	-	-	ENSG00000070808	ENST00000671881	150219491	150290291	protein_coding
CAMK2B	Mental Retardation	D	-	-	-	-	-	-	1	-	-	-	-	-	-	-	-	-	-	-	-	-	ENSG00000058404	ENST00000350811	44217150	44334577	protein_coding
CAMTA1	Cerebellar Ataxia	D	-	-	-	-	-	-	1	-	-	-	-	1	-	-	-	-	-	-	-	-	ENSG00000171735	ENST00000303635	6785454	7769706	protein_coding
CANT1	Desbuquois_Dysplasia_1	R	-	-	-	-	-	-	-	-	-	-	-	-	-	-	-	-	-	-	-	1	ENSG00000171302	ENST00000392446	78991716	79009867	protein_coding
CAPN1	Spastic Paraplegia 76 Autosomal Recessive 616907	R	-	-	-	-	-	-	-	-	-	-	-	-	-	-	1	-	-	-	-	-	ENSG00000014216	ENST00000528396	65180566	65212006	protein_coding
CAPN3	Muscular Dystrophy	R	-	-	-	-	-	-	-	-	-	-	1	-	-	-	-	-	-	-	-	-	ENSG00000092529	ENST00000349748	42359498	42412949	protein_coding
CAPN5	Genetic Retinal Degeneration Conditions	D	-	-	-	-	-	-	-	-	-	-	-	-	-	1	-	-	-	-	-	-	ENSG00000149260	ENST00000531028	77066961	77126155	protein_coding
CARD11	Immunodeficiency 11A; Immunodeficiency 11B With Atopic Dermatitis	R|D	-	-	-	-	-	1	-	-	1	-	-	-	-	-	-	-	-	-	-	-	ENSG00000198286	ENST00000396946	2906141	3043945	protein_coding
CARD14	Card14 Mediated Psoriasis; Pityriasis Rubra Pilaris	D	-	-	-	-	-	1	-	-	1	-	-	-	-	-	-	-	-	-	-	-	ENSG00000141527	ENST00000650867	80169992	80209331	protein_coding
CARD9	Candidiasis; Deep Dermatophytosis	R	-	-	-	-	-	1	-	-	1	-	-	-	-	-	-	-	-	-	-	-	ENSG00000187796	ENST00000481053	136361903	136373681	protein_coding
CARS2	Multiple Respiratory Chain Complex Deficiencies (Disorders Of Protein Synthesis)	R	-	-	-	-	-	-	-	1	-	-	-	-	-	-	-	-	-	-	-	-	ENSG00000134905	ENST00000541239	110641412	110713603	protein_coding
CASP10	Autoimmune Lymphoproliferative Syndrome	D	-	-	-	-	-	-	-	-	1	-	-	-	-	-	-	-	-	-	-	-	ENSG00000003400	ENST00000286186	201182898	201229406	protein_coding
CASP8	Caspase-8 Deficiency State	R	-	-	-	-	-	-	-	-	1	-	-	-	-	-	-	-	-	-	-	-	ENSG00000064012	ENST00000392263	201233443	201287711	protein_coding
CASQ2	Catecholaminergic Polymorphic Ventricular Tachycardia (Mim 604772)	R	-	-	-	-	-	-	-	-	-	-	-	-	-	-	-	-	-	-	1	-	ENSG00000118729	ENST00000261448	115700007	115768781	protein_coding
CASR	Hypocalcemia; Hypocalciuric_Hypercalcemia	R|D	-	-	-	-	-	-	-	-	-	-	-	-	-	-	-	-	-	-	-	1	ENSG00000036828	ENST00000639785	122183668	122291629	protein_coding
CAST	Peeling Skin Hp:0040189	R	-	-	-	-	-	1	-	-	-	-	-	-	-	-	-	-	-	-	-	-	ENSG00000153113	ENST00000509602	96525267	96779595	protein_coding
CAT	Acatalasaemia (Other Peroxisomal Disorders)	R|D	-	-	-	-	-	-	-	1	-	-	-	-	-	-	-	-	-	-	-	-	ENSG00000121691	ENST00000241052	34438934	34472060	protein_coding
CAV3	Limb-Girdle Muscular Dystrophy; Muscular Dystrophy	D	-	-	-	-	-	-	-	-	-	-	1	-	-	-	-	-	-	-	-	-	ENSG00000182533	ENST00000343849	8733802	8841808	protein_coding
CBL	Noonan Syndrome-Like Disorder With Or Without Juvenile Meylomonocytic Leukemia	D	-	-	1	-	-	-	1	-	-	-	-	-	-	-	-	-	-	-	-	-	ENSG00000110395	ENST00000264033	119206298	119313926	protein_coding
CBS	Homocystinuria	R	1	-	-	-	-	-	1	1	-	-	-	-	-	-	-	-	-	-	-	-	ENSG00000160200	ENST00000461686	43053191	43076943	protein_coding
CC2D1A	Mental Retardation	R	-	-	-	-	-	-	1	-	-	-	-	-	-	-	-	-	-	-	-	-	ENSG00000132024	ENST00000318003	13906201	13930879	protein_coding
CC2D2A	Coach Syndrome 216360; Meckel Syndrome 6; Coiled-Coil And C2 Domain Containing 2A; Joubert Syndrome 9	R	-	1	1	-	-	-	1	-	-	1	-	-	-	1	-	-	-	-	-	-	ENSG00000048342	ENST00000511544	15469865	15601557	protein_coding
CCBE1	Hennekam Lymphangiectasia-Lymphedema Syndrome 1	R	-	-	1	-	-	-	1	-	1	-	-	-	-	-	-	-	-	-	-	-	ENSG00000183287	ENST00000439986	59430939	59697662	protein_coding
CCDC103	Coiled-Coil Domain Containing 103; Primary Ciliary Dyskinesia	U	-	1	1	-	-	-	-	-	-	-	-	-	-	-	-	-	-	-	-	-	ENSG00000167131	ENST00000577339	44899142	44905390	protein_coding
CCDC107	Anauxetic_Dysplasia; Metaphyseal_Chondrodysplasia	R|D	-	-	-	-	-	-	-	-	-	-	-	-	-	-	-	-	-	-	-	1	ENSG00000159884	ENST00000378407	35658290	35661511	protein_coding
CCDC114	Outer Dynein Arm Docking Complex Subunit 1; Primary Ciliary Dyskinesia	R	-	1	1	-	-	-	-	-	-	-	-	-	-	-	-	-	-	-	-	-	ENSG00000105479	ENST00000315396	48296457	48321971	protein_coding
CCDC115	Congenital Disorder Of Glycosylation	R	-	-	-	-	-	-	-	1	-	-	-	-	-	-	-	-	-	-	-	-	ENSG00000136710	ENST00000259229	130337933	130342699	protein_coding
CCDC151	Outer Dynein Arm Docking Complex Subunit 3: Ciliary Dyskinesia	R	-	1	-	-	-	-	-	-	-	-	-	-	-	-	-	-	-	-	-	-	ENSG00000198003	ENST00000356392	11420604	11435782	protein_coding
CCDC39	Coiled-Coil Domain Containing 39: Ciliary Dyskinesia	R	-	1	1	-	-	-	-	-	-	-	-	-	-	-	-	-	-	-	-	-	ENSG00000284862	ENST00000473854	180602858	180684942	protein_coding
CCDC40	Coiled-Coil Domain Containing 40: Primary Ciliary Dyskinesia	R	-	1	1	-	-	-	-	-	-	-	-	-	-	-	-	-	-	-	-	-	ENSG00000141519	ENST00000397545	80036632	80100613	protein_coding
CCDC47	Woolly Hair	R	-	-	-	-	-	-	1	-	-	-	-	-	-	-	-	-	-	-	-	-	ENSG00000108588	ENST00000225726	63745255	63776351	protein_coding
CCDC50	Deafness	D	-	-	-	1	-	-	-	-	-	-	-	-	-	-	-	-	-	-	-	-	ENSG00000152492	ENST00000392456	191329085	191398659	protein_coding
CCDC65	Coiled-Coil Domain Containing 65:Ciliary Dyskinesia	R	-	1	-	-	-	-	-	-	-	-	-	-	-	-	-	-	-	-	-	-	ENSG00000139537	ENST00000266984	48904110	48931840	protein_coding
CCDC78	Myopathy	D	-	-	-	-	-	-	-	-	-	-	1	-	-	-	-	-	-	-	-	-	ENSG00000162004	ENST00000485091	722582	726954	protein_coding
CCDC88C	?Spinocerebellar Ataxia 40 616053 Ad	R	-	-	-	-	-	-	1	-	-	-	-	-	-	-	-	-	-	-	-	-	ENSG00000015133	ENST00000556726	91271323	91417844	protein_coding
CCND2	Megalencephaly-Polymicrogyria-Polydactyly-Hydrocephalus Syndrome	D	-	-	1	-	-	-	1	-	-	-	-	-	-	-	-	-	-	-	-	-	ENSG00000118971	ENST00000261254	4273762	4305353	protein_coding
CCNF	Frontotemporal Dementia / Amyotrophic Lateral Sclerosis	D	-	-	-	-	-	-	-	-	-	-	-	-	1	-	-	-	-	-	-	-	ENSG00000162063	ENST00000293968	2429394	2458854	protein_coding
CCNO	Ciliary Dyskinesia	R	-	1	-	-	-	-	-	-	-	-	-	-	-	-	-	-	-	-	-	-	ENSG00000152669	ENST00000501463	55231152	55233608	protein_coding
CD19	Immunodeficiency	R	-	-	-	-	-	-	-	-	1	-	-	-	-	-	-	-	-	-	-	-	ENSG00000177455	ENST00000538922	28931965	28939342	protein_coding
CD207	Birbeck_Granule_Deficiency	U	-	-	-	-	-	-	-	-	-	-	-	-	-	-	-	-	-	-	-	1	ENSG00000116031	ENST00000410009	70830211	70835816	protein_coding
CD247	T-B+ Severe Combined Immunodeficiency Due To Cd3Zeta	R	-	-	-	-	-	-	-	-	1	-	-	-	-	-	-	-	-	-	-	-	ENSG00000198821	ENST00000362089	167430640	167518610	protein_coding
CD27	Lymphoproliferative Syndrome 2	R	-	-	-	-	-	-	-	-	1	-	-	-	-	-	-	-	-	-	-	-	ENSG00000139193	ENST00000266557	6444867	6451718	protein_coding
CD274	.	U	-	-	-	-	-	-	-	-	1	-	-	-	-	-	-	-	-	-	-	-	ENSG00000120217	ENST00000381577	5450503	5470566	protein_coding
CD36	Inherited_Bleeding_Disorder, Platelet_Glycoprotein_Iv_Deficiency, Susceptibility_To_Malaria	R	-	-	-	-	-	-	-	-	-	-	-	-	-	-	-	-	-	-	-	1	ENSG00000135218	ENST00000435819	80369575	80679277	protein_coding
CD3D	Immunodeficiency 19	R	-	-	-	-	-	-	-	-	1	-	-	-	-	-	-	-	-	-	-	-	ENSG00000167286	ENST00000300692	118338954	118342744	protein_coding
CD3E	Immunodeficiency 18	R	-	-	-	-	-	-	-	-	1	-	-	-	-	-	-	-	-	-	-	-	ENSG00000198851	ENST00000361763	118304730	118316175	protein_coding
CD3G	Immunodeficiency 17	R	-	-	-	-	-	-	-	-	1	-	-	-	-	-	-	-	-	-	-	-	ENSG00000160654	ENST00000533462	118344344	118355161	protein_coding
CD40	Immunodeficiency With Hyper-Igm	R	-	-	-	-	-	-	-	-	1	-	-	-	-	-	-	-	-	-	-	-	ENSG00000101017	ENST00000372285	46118278	46129863	protein_coding
CD46	Hemolytic Uremic Syndrome	R|D	-	-	-	-	-	-	-	-	1	-	-	-	-	-	-	-	-	-	-	-	ENSG00000117335	ENST00000367042	207752054	207795513	protein_coding
CD55	Decay-Accelerating Factor For Complement Deficiency (Daf Cd55)	R	-	-	-	-	-	-	-	-	1	-	-	-	-	-	-	-	-	-	-	-	ENSG00000196352	ENST00000367064	207321532	207386804	protein_coding
CD59	Hemolytic Anemia	R	-	-	-	-	-	-	-	-	1	-	-	-	-	-	-	-	-	-	-	-	ENSG00000085063	ENST00000642928	33703010	33736479	protein_coding
CD70	Combined Immunodeficiency	R	-	-	-	-	-	-	-	-	1	-	-	-	-	-	-	-	-	-	-	-	ENSG00000125726	ENST00000423145	6583183	6604103	protein_coding
CD79A	Agammaglobulinemia 3	R	-	-	-	-	-	-	-	-	1	-	-	-	-	-	-	-	-	-	-	-	ENSG00000105369	ENST00000221972	41877279	41881372	protein_coding
CD79B	Agammaglobulinemia 6	R	-	-	-	-	-	-	-	-	1	-	-	-	-	-	-	-	-	-	-	-	ENSG00000007312	ENST00000392795	63928740	63932336	protein_coding
CD96	C syndrome	D	1	-	-	-	-	-	-	-	-	-	-	-	-	-	-	-	-	-	-	-	ENSG00000153283	ENST00000460744	111292719	111665750	protein_coding
CDAN1	Anemia	R	-	-	1	-	-	-	-	-	-	-	-	-	-	-	-	-	-	-	-	-	ENSG00000140326	ENST00000356231	42723544	42737128	protein_coding
CDC42	Neonatal-Onset Cytopaenia With Dyshaematopoiesis, Takenouchi-Kosaki Syndrome	D	-	-	-	-	-	-	1	-	1	-	-	-	-	-	-	-	-	-	-	-	ENSG00000070831	ENST00000648594	22025511	22101360	protein_coding
CDC45	Meier-Gorlin Syndrome And Craniosynostosis	R	-	-	1	-	-	-	-	-	-	-	-	-	-	-	-	-	-	-	-	-	ENSG00000093009	ENST00000407835	19479457	19520612	protein_coding
CDC6	Meier-Gorlin Syndrome 5	R	-	-	1	-	-	-	1	-	-	-	-	-	-	-	-	-	-	-	-	-	ENSG00000094804	ENST00000209728	40287879	40304657	protein_coding
CDCA7	Immunodeficiency-Centromeric Instability-Facial Anomalies Syndrome	R	-	-	-	-	-	-	-	-	1	-	-	-	-	-	-	-	-	-	-	-	ENSG00000144354	ENST00000347703	173354820	173368997	protein_coding
CDH1	Blepharo-Cheiro-Dontic Syndrome, Blepharocheilodontic	D	-	-	1	-	-	-	-	-	-	-	-	-	-	-	-	-	-	-	-	-	ENSG00000039068	ENST00000261769	68737292	68835541	protein_coding
CDH11	Elsahy-Waters Syndrome	R	-	-	-	-	-	-	1	-	-	-	-	-	-	-	-	-	-	-	-	-	ENSG00000140937	ENST00000394156	64943753	65126112	protein_coding
CDH15	Eem Syndrome, Hypotrichosis, Mental Retardation	R|D	-	-	1	-	-	-	1	-	-	-	-	-	-	1	-	-	-	-	-	-	ENSG00000129910	ENST00000521087	89171748	89195492	protein_coding
CDH23	Eye Disorders, Hearing Loss	R	1	-	-	1	-	-	-	-	-	-	-	-	-	1	-	-	-	-	-	-	ENSG00000107736	ENST00000224721	71396920	71815947	protein_coding
CDH3	Eem Syndrome, I Hypotrichosis	R	-	-	1	-	-	-	-	-	-	-	-	-	-	1	-	-	-	-	-	-	ENSG00000062038	ENST00000565453	68636189	68722616	protein_coding
CDHR1	Achromatopsia	R	-	-	-	-	-	-	-	-	-	-	-	-	-	1	-	-	-	-	-	-	ENSG00000148600	ENST00000623527	84194537	84219621	protein_coding
CDK10	Al Kaissi Syndrome	R	-	-	-	-	-	-	1	-	-	-	-	-	-	-	-	-	-	-	-	-	ENSG00000185324	ENST00000331006	89680737	89696354	protein_coding
CDK13	Syndromic Intellectual Disability With Or Without Congenital Heart Disease	D	-	-	1	-	-	-	1	-	-	-	-	-	-	-	-	-	-	-	-	-	ENSG00000065883	ENST00000181839	39950121	40099580	protein_coding
CDK20	Intellectual_Disability	U	-	-	-	-	-	-	-	-	-	-	-	-	-	-	-	-	-	-	-	1	ENSG00000156345	ENST00000459720	87966441	87974753	protein_coding
CDK5RAP2	Microcephaly 3	R	-	-	-	-	-	-	1	-	-	-	-	-	-	-	-	-	-	-	-	-	ENSG00000136861	ENST00000349780	120388869	120580170	protein_coding
CDKN1C	Beckwith-Wiedemann Syndrome	D	-	-	1	-	-	-	-	-	-	-	-	-	-	-	-	-	-	-	-	-	ENSG00000273707	ENST00000631604	2883205	2885904	protein_coding
CDON	Holoprosencephaly 11	D	-	-	1	-	-	-	1	-	-	-	-	-	-	-	-	-	-	-	-	-	ENSG00000064309	ENST00000392693	125955796	126063335	protein_coding
CDSN	Omim:#270300	R	-	-	-	-	-	1	-	-	-	-	-	-	-	-	-	-	-	-	-	-	ENSG00000206460	ENST00000383531	31107496	31112855	protein_coding
CDT1	Meier-Gorlin Syndrome 4	R	-	-	1	-	-	-	-	-	-	-	-	-	-	-	-	-	-	-	-	-	ENSG00000167513	ENST00000301019	88803789	88809258	protein_coding
CEACAM16	#614614:?Deafness	D	-	-	-	1	-	-	-	-	-	-	-	-	-	-	-	-	-	-	-	-	ENSG00000213892	ENST00000587331	44699151	44710718	protein_coding
CEBPE	Specific Granule Deficiency	R|D	-	-	-	-	-	-	-	-	1	-	-	-	-	-	-	-	-	-	-	-	ENSG00000092067	ENST00000206513	23117304	23119616	protein_coding
CENPE	Primary_Autosomal_Recessive_Microcephaly_13	R	-	-	-	-	-	-	-	-	-	-	-	-	-	-	-	-	-	-	-	1	ENSG00000138778	ENST00000380026	103105349	103198445	protein_coding
CENPF	Stromme Syndrome 243605	R	-	1	-	-	-	-	1	-	-	-	-	-	-	-	-	-	-	-	-	-	ENSG00000117724	ENST00000464322	214603195	214664571	protein_coding
CENPJ	Microcephaly Primary Type 6	R	-	-	1	-	-	-	1	-	-	-	-	-	-	-	-	-	-	-	-	-	ENSG00000151849	ENST00000381884	24882279	24922889	protein_coding
CEP104	Centrosomal Protein 104: Joubert Syndrome 25	R	-	1	1	-	-	-	-	-	-	-	-	-	-	-	-	-	-	-	-	-	ENSG00000116198	ENST00000378230	3812086	3857214	protein_coding
CEP120	Centrosomal Protein 120: Short-Rib Thoracic Dysplasia 13 With Or Without Polydactyly	R	-	1	-	-	-	-	-	-	-	-	-	-	-	-	-	-	-	-	-	-	ENSG00000168944	ENST00000306467	123344886	123423592	protein_coding
CEP135	Microcephaly 8	R	-	-	-	-	-	-	1	-	1	-	-	-	-	-	-	-	-	-	-	-	ENSG00000174799	ENST00000422247	55948871	56033361	protein_coding
CEP152	Microcephaly Primary Type 4: Microcephaly 9	R	-	-	1	-	-	-	1	-	-	-	-	-	-	-	-	-	-	-	-	-	ENSG00000103995	ENST00000561245	48712928	48811146	protein_coding
CEP164	Centrosomal Protein 164: Ciliopathies, Genetic Retinal Degeneration Conditions, Nephronophthisis 15 614845	R	-	1	1	-	-	-	-	-	-	-	-	-	-	1	-	-	-	-	-	-	ENSG00000110274	ENST00000525734	117314557	117413266	protein_coding
CEP19	Morbid Obesity And Spermatogenic Failure	R	-	-	-	-	1	-	-	-	-	-	-	-	-	-	-	-	-	-	-	-	ENSG00000174007	ENST00000409690	196706277	196712250	protein_coding
CEP290	Centrosomal Protein 290: Achromatopsia, Joubert Syndrome 5, Meckel Syndrome 4	R	1	1	1	-	-	-	1	-	-	-	-	-	-	1	-	-	-	-	-	-	ENSG00000198707	ENST00000672647	88049014	88142088	protein_coding
CEP41	Centrosomal Protein 41: Joubert Syndrome 15	R	-	1	1	-	-	-	1	-	-	-	-	-	-	-	-	-	-	-	-	-	ENSG00000106477	ENST00000223208	130393771	130442433	protein_coding
CEP55	Multinucleated Neurons, Microcephaly	R	-	-	1	-	-	-	1	-	-	-	-	-	-	-	-	-	-	-	-	-	ENSG00000138180	ENST00000371485	93496612	93529092	protein_coding
CEP57	Mosaic Variegated Aneuploidy Syndrome 2	R	-	-	1	-	-	-	1	-	-	-	-	-	-	-	-	-	-	-	-	-	ENSG00000166037	ENST00000537677	95789965	95832693	protein_coding
CEP78	Cone-Rod Dystrophy And Hearing Loss	R	-	-	-	1	-	-	-	-	-	-	-	-	-	1	-	-	-	-	-	-	ENSG00000148019	ENST00000424347	78236062	78279690	protein_coding
CERKL	Retinitis Pigmentosa 26	R	-	-	-	-	-	-	-	-	-	-	-	-	-	1	-	-	-	-	-	-	ENSG00000188452	ENST00000410087	181536672	181680665	protein_coding
CFC1	Cfc1-Related Conotruncal Heart Malformations	D	-	-	1	-	-	-	-	-	-	-	-	-	-	-	-	-	-	-	-	-	ENSG00000136698	ENST00000259216	130592165	130599575	protein_coding
CFD	Complement Factor D Deficiency	R	-	-	-	-	-	-	-	-	1	-	-	-	-	-	-	-	-	-	-	-	ENSG00000197766	ENST00000327726	859664	863641	protein_coding
CFH	Complement Factor H Deficiency, Macular Degeneration	R|D	-	-	-	-	-	-	-	-	1	-	-	-	-	1	-	-	-	-	-	-	ENSG00000000971	ENST00000367429	196652043	196747504	protein_coding
CFI	Complement Factor I Deficiency	R	-	-	-	-	-	-	-	-	1	-	-	-	-	-	-	-	-	-	-	-	ENSG00000205403	ENST00000504853	109740694	109802179	protein_coding
CFL2	Nemaline Myopathy 7	R	-	-	-	-	-	-	-	-	-	-	1	-	-	-	-	-	-	-	-	-	ENSG00000165410	ENST00000298159	34709113	34714823	protein_coding
CFTR	Cf Transmembrane Conductance Regulator, Cystic Fibrosis 219700	R	1	1	1	-	-	-	-	-	1	-	-	-	-	-	-	-	-	-	-	-	ENSG00000001626	ENST00000673785	117287120	117715971	protein_coding
CHAMP1	Intellectual Disability	D	-	-	1	-	-	-	1	-	-	-	-	-	-	-	-	-	-	-	-	-	ENSG00000198824	ENST00000361283	114314482	114337626	protein_coding
CHAT	Myasthenic Syndrome	R	-	-	1	-	-	-	-	-	-	-	1	-	-	-	-	-	-	-	-	-	ENSG00000070748	ENST00000339797	49609095	49667942	protein_coding
CHCHD10	Frontotemporal Dementia And/Or Amyotrophic Lateral Sclerosis 2, Spinal Muscular Atrophy, ?Myopathy	D	-	-	-	-	-	-	-	1	-	-	1	-	1	-	-	-	-	-	-	-	ENSG00000250479	ENST00000520222	23765834	23767972	protein_coding
CHCHD2	Parkinson Disease 22	D	-	-	-	-	-	-	-	-	-	-	-	-	1	-	-	-	-	-	-	-	ENSG00000106153	ENST00000395422	56101573	56106476	protein_coding
CHD2	Epileptic Encephalopathy, Tourette Syndrome	D	-	-	-	-	-	-	1	-	-	1	-	-	-	-	-	-	-	-	-	-	ENSG00000173575	ENST00000626874	92900189	93027996	protein_coding
CHD3	Global Developmental Delay	D	-	-	-	-	-	-	1	-	-	-	-	-	-	-	-	-	-	-	-	-	ENSG00000170004	ENST00000380358	7884796	7912760	protein_coding
CHD4	Sifrim-Hitz-Weiss Syndrome 617159, Syndromic Intellectual Disability With Or Without Congenital Heart Disease	D	-	-	1	-	-	-	1	-	-	-	-	-	-	-	-	-	-	-	-	-	ENSG00000111642	ENST00000357008	6570082	6614524	protein_coding
CHD7	Charge Syndrome, Hearing Loss, Kallmann Syndrome Type 5	D	-	-	1	1	-	-	1	-	1	-	-	-	-	-	-	-	-	-	-	-	ENSG00000171316	ENST00000423902	60678740	60868028	protein_coding
CHD8	Intellectual developmental disorder with autism and macrocephaly	D	-	-	-	-	-	-	1	-	-	-	-	-	-	-	-	-	-	-	-	-	ENSG00000100888	ENST00000430710	21385194	21456126	protein_coding
CHEK2	Li-Fraumeni Syndrome	D	-	-	-	-	-	-	-	-	-	-	-	-	-	-	-	-	1	-	-	-	ENSG00000183765	ENST00000434810	28687743	28742422	protein_coding
CHKB	Choline Kinase Deficiency (Disorders Of Complex Lipid Synthesis), Congenital Muscular Dystrophy	R	-	-	1	-	-	-	1	1	-	-	1	-	-	-	-	-	-	-	-	-	ENSG00000100288	ENST00000406938	50578959	50601455	protein_coding
CHMP1A	Pontocerebellar Hypoplasia	R	-	-	-	-	-	-	1	-	-	-	-	1	-	-	-	-	-	-	-	-	ENSG00000131165	ENST00000397901	89644435	89657721	protein_coding
CHMP2B	Familial Frontotemporal Lobar Degeneration (Als17)	D	-	-	-	-	-	-	-	-	-	-	-	-	1	-	-	-	-	-	-	-	ENSG00000083937	ENST00000471660	87227271	87255556	protein_coding
CHRNA1	Congenital Myasthenic Syndrome, Multiple Pterygium Syndrome Lethal Type	R|D	1	-	1	-	-	-	-	-	-	-	1	-	-	-	-	-	-	-	-	-	ENSG00000138435	ENST00000672640	174747592	174787935	protein_coding
CHRNA2	Epilepsy	D	-	-	-	-	-	-	-	-	-	1	-	-	-	-	-	-	-	-	-	-	ENSG00000120903	ENST00000407991	27459756	27479883	protein_coding
CHRNA4	Epilepsy	D	-	-	-	-	-	-	-	-	-	1	-	-	-	-	-	-	-	-	-	-	ENSG00000101204	ENST00000370263	63343223	63378401	protein_coding
CHRNB1	?Myasthenic Syndrome	R|D	-	-	-	-	-	-	-	-	-	-	1	-	-	-	-	-	-	-	-	-	ENSG00000170175	ENST00000306071	7445061	7457710	protein_coding
CHRNB2	Epilepsy	D	-	-	-	-	-	-	-	-	-	1	-	-	-	-	-	-	-	-	-	-	ENSG00000160716	ENST00000368476	154567778	154580013	protein_coding
CHRND	Several Associated Congenital Myasthenic Syndrome	R|D	1	-	1	-	-	-	-	-	-	-	1	-	-	-	-	-	-	-	-	-	ENSG00000135902	ENST00000441621	232525993	232536667	protein_coding
CHRNE	Congenital Myasthenic Syndrome	R|D	-	-	-	-	-	-	-	-	-	-	1	-	-	-	-	-	-	-	-	-	ENSG00000108556	ENST00000652550	4897771	4934438	protein_coding
CHRNG	Multiple Pterygium Syndrome Escobar Variant, Myasthenia Gravis	R	1	-	1	-	-	-	-	-	-	-	1	-	-	-	-	-	-	-	-	-	ENSG00000196811	ENST00000651502	232539692	232548115	protein_coding
CHST14	Ehlers-Danlos Syndrome Musculocontractural Type	R	-	-	1	-	-	-	-	1	-	-	-	-	-	-	-	-	-	-	-	-	ENSG00000169105	ENST00000306243	40470984	40473158	protein_coding
CHST3	Spondyloepiphyseal Dysplasia With Congenital Joint Dislocations 143095	R	-	-	1	-	-	-	-	1	-	-	-	-	-	-	-	-	-	-	-	-	ENSG00000122863	ENST00000373115	71964395	72013558	protein_coding
CHST6	Chst6-Cdg (Disorders Of Protein O-Glycosylation	R	-	-	-	-	-	-	-	1	-	-	-	-	-	-	-	-	-	-	-	-	ENSG00000183196	ENST00000332272	75472052	75495445	protein_coding
CHSY1	Temtamy Preaxial Brachydactyly Syndrome 605282	R	-	-	1	-	-	-	-	1	-	-	-	-	-	-	-	-	-	-	-	-	ENSG00000131873	ENST00000254190	101175727	101252048	protein_coding
CHUK	Cocoon Syndrome	R	-	-	1	-	-	-	-	-	-	-	-	-	-	-	-	-	-	-	-	-	ENSG00000213341	ENST00000370397	100188300	100229596	protein_coding
CIB1	Epidermodysplasia Verruciformis 3 618267	R	-	-	-	-	-	-	-	-	1	-	-	-	-	-	-	-	-	-	-	-	ENSG00000185043	ENST00000328649	90229975	90234047	protein_coding
CIB2	#609439:Deafness, Eye Disorders	R	-	-	-	1	-	-	-	-	-	-	-	-	-	1	-	-	-	-	-	-	ENSG00000136425	ENST00000258930	78104606	78131535	protein_coding
CIC	Mental Retardation	D	-	-	-	-	-	-	1	-	-	1	-	-	-	-	-	-	-	-	-	-	ENSG00000079432	ENST00000572681	42268537	42295797	protein_coding
CIITA	Bare Lymphocyte Syndrome	R	-	-	-	-	-	-	-	-	1	-	-	-	-	-	-	-	-	-	-	-	ENSG00000179583	ENST00000637439	10866222	10943021	protein_coding
CISD2	Wolfram Syndrome 2 604928	R	-	-	-	-	-	-	-	1	-	-	-	-	-	-	-	-	-	-	-	-	ENSG00000145354	ENST00000646632	102868974	102892807	protein_coding
CIT	Microcephaly 17	R	-	-	-	-	-	-	1	-	-	-	-	-	-	-	-	-	-	-	-	-	ENSG00000122966	ENST00000392521	119685791	119877320	protein_coding
CKAP2L	Filippi Syndrome. Syndactyly	R	-	-	1	-	-	-	1	-	-	-	-	-	-	-	-	-	-	-	-	-	ENSG00000169607	ENST00000302450	112736349	112764664	protein_coding
CLASP1	Osteodysplastic_Primordial_Dwarfism, Roifman_Syndrome	R	-	-	-	-	-	-	-	-	-	-	-	-	-	-	-	-	-	-	-	1	ENSG00000074054	ENST00000646274	121337776	121649587	protein_coding
CLCN1	Congenital_Myotonia, Inborn_Genetic_Diseases, Myotonia	R|D	-	-	-	-	-	-	-	-	-	-	-	-	-	-	-	-	-	-	-	1	ENSG00000188037	ENST00000650516	143316111	143352083	protein_coding
CLCN2	{Epilepsy, Leukoencephalopathy With Ataxia	R|D	-	-	-	-	-	-	-	-	-	-	-	1	1	-	-	-	-	-	-	-	ENSG00000114859	ENST00000265593	184346185	184361650	protein_coding
CLCN7	Clcn7-Related Osteopetrosis	R	-	-	1	-	-	-	-	-	-	-	-	-	-	-	-	-	-	-	-	-	ENSG00000103249	ENST00000563642	1444934	1475084	protein_coding
CLDN1	Ichthyosis, leukocyte vacuoles, alopecia, and sclerosing cholangitis	R	1	-	-	-	-	-	-	-	-	-	-	-	-	-	-	-	-	-	-	-	ENSG00000163347	ENST00000295522	190305707	190322446	protein_coding
CLDN14	Hearing Loss	R	-	-	-	1	-	-	-	-	-	-	-	-	-	-	-	-	-	-	-	-	ENSG00000159261	ENST00000399139	36460621	36576569	protein_coding
CLDN16	Hypomagnesemia 3	R	-	-	-	-	-	-	-	1	-	-	-	-	-	-	-	-	-	-	-	-	ENSG00000113946	ENST00000468220	190322541	190412143	protein_coding
CLDN19	Hypomagnesemia 5	R	1	-	-	-	-	-	-	1	-	-	-	-	-	-	-	-	-	-	-	-	ENSG00000164007	ENST00000296387	42733093	42740254	protein_coding
CLN3	Ceroid Lipofuscinosis, Eye Disorders	R	1	-	-	-	-	-	1	1	-	1	-	-	-	1	-	-	-	-	-	-	ENSG00000188603	ENST00000637100	28474111	28495575	protein_coding
CLN5	Ceroid Lipofuscinosis, Eye Disorders	R	1	-	-	-	-	-	1	1	-	-	-	-	-	1	-	-	-	-	-	-	ENSG00000102805	ENST00000636183	76990660	77019143	protein_coding
CLN6	Ceroid Lipofuscinosis, Eye Disorders	R	1	-	-	-	-	-	1	1	-	-	-	1	1	1	-	-	-	-	-	-	ENSG00000128973	ENST00000249806	68206992	68257211	protein_coding
CLN8	Ceroid Lipofuscinosis, Eye Disorders	R	1	-	-	-	-	-	1	1	-	1	-	-	-	1	-	-	-	-	-	-	ENSG00000182372	ENST00000524258	1755778	1801711	protein_coding
CLP1	Pontocerebellar Hypoplasia	R	-	-	-	-	-	-	1	-	-	-	-	-	-	-	-	-	-	-	-	-	ENSG00000172409	ENST00000529773	57648992	57661865	protein_coding
CLPB	3-Methylglutaconic Aciduria With The Following: Cataract	R	-	-	1	-	-	-	1	1	1	-	-	-	-	-	-	-	-	-	-	-	ENSG00000162129	ENST00000294053	72285495	72434680	protein_coding
CLPP	#614129:Perrault Syndrome 3	R	-	-	-	1	-	-	-	1	-	-	-	-	-	-	-	-	-	-	-	-	ENSG00000125656	ENST00000245816	6361531	6370242	protein_coding
CLRN1	Eye Disorders, Hearing Loss	R	1	-	-	1	-	-	-	-	-	-	-	-	-	1	-	-	-	-	-	-	ENSG00000163646	ENST00000295911	150926163	150972999	protein_coding
CLTC	Mental Retardation	D	-	-	-	-	-	-	1	-	-	1	-	-	-	-	-	-	-	-	-	-	ENSG00000141367	ENST00000393043	59619689	59696956	protein_coding
CLTCL1	.	U	-	-	-	-	-	-	-	-	-	-	-	-	-	-	-	-	-	-	-	1	ENSG00000070371	ENST00000621271	19179473	19291719	protein_coding
CNGA1	Retinitis Pigmentosa 49	R|D	-	-	-	-	-	-	-	-	-	-	-	-	-	1	-	-	-	-	-	-	ENSG00000198515	ENST00000402813	47935977	48016681	protein_coding
CNGA3	Achromatopsia	R	-	-	-	-	-	-	-	-	-	-	-	-	-	1	-	-	-	-	-	-	ENSG00000144191	ENST00000436404	98346188	98398601	protein_coding
CNGB1	Retinitis Pigmentosa 45	R	-	-	-	-	-	-	-	-	-	-	-	-	-	1	-	-	-	-	-	-	ENSG00000070729	ENST00000251102	57882340	57971128	protein_coding
CNGB3	Achromatopsia	R	1	-	-	-	-	-	-	-	-	-	-	-	-	1	-	-	-	-	-	-	ENSG00000170289	ENST00000517327	86553977	86743675	protein_coding
CNNM2	Hypomagnesaemia Type 6	R|D	-	-	-	-	-	-	1	1	-	1	-	-	-	-	-	-	-	-	-	-	ENSG00000148842	ENST00000369878	102918294	103090222	protein_coding
CNNM4	Achromatopsia	R	-	-	-	-	-	-	-	-	-	-	-	-	-	1	-	-	-	-	-	-	ENSG00000158158	ENST00000377075	96760902	96811874	protein_coding
CNOT1	Holoprosencephaly 12	D	-	-	1	-	-	-	1	-	-	-	-	-	-	-	-	-	-	-	-	-	ENSG00000125107	ENST00000317147	58519951	58629885	protein_coding
CNOT2	Intellectual Developmental Disorder With Nasal Speech	D	-	-	-	-	-	-	1	-	-	-	-	-	-	-	-	-	-	-	-	-	ENSG00000111596	ENST00000547780	70242994	70355257	protein_coding
CNOT3	Cnot3 Syndrome	D	-	-	1	-	-	-	1	-	-	-	-	-	-	-	-	-	-	-	-	-	ENSG00000277615	ENST00000616910	54138182	54156191	protein_coding
CNPY3	Epileptic Encephalopathy	R	-	-	-	-	-	-	-	-	-	1	-	-	-	-	-	-	-	-	-	-	ENSG00000137161	ENST00000372836	42929192	42939294	protein_coding
CNTNAP1	Lethal Congenital Contracture Syndrome 7	R	-	-	1	-	-	-	-	-	-	-	-	-	-	-	-	-	-	-	-	-	ENSG00000108797	ENST00000264638	42682531	42699993	protein_coding
CNTNAP2	Cortical Dysplasia-Focal Epilepsy Syndrome	R	-	-	1	-	-	-	1	-	-	1	-	-	-	-	-	-	-	-	-	-	ENSG00000174469	ENST00000625365	146116002	148420998	protein_coding
COA6	?Fatal Infantile Cardiomyopathy	R	-	-	-	-	-	-	-	1	-	-	-	-	-	-	-	-	-	-	-	-	ENSG00000168275	ENST00000366615	234373456	234385080	protein_coding
COA7	Spinocerebellar ataxia, autosomal recessive, with axonal neuropathy 3	R	-	-	-	-	-	-	-	1	-	-	-	-	-	-	-	-	-	-	-	-	ENSG00000162377	ENST00000371538	52684449	52698347	protein_coding
COASY	Coasy Protein-Associated Neurodegeneration, Neurodegeneration With Brain Iron Accumulation 6	R	-	-	1	-	-	-	1	-	-	-	-	-	1	-	-	-	-	-	-	-	ENSG00000068120	ENST00000588757	42561467	42566277	protein_coding
COCH	Hearing Loss	D	-	-	-	1	-	-	-	-	-	-	-	-	-	-	-	-	-	-	-	-	ENSG00000100473	ENST00000216361	30874514	30895065	protein_coding
COG1	Cog1-Cdg, Component Of Cog Complex 1 Deficiency (Disorders Of Multiple Glycosylation And Other Glycosylation Pathways, Congenital Disorder Of Glycosylation	R	-	-	1	-	-	-	1	1	-	-	-	-	-	-	-	-	-	-	-	-	ENSG00000166685	ENST00000299886	73192632	73208507	protein_coding
COG4	Cog4-Cdg, Component Of Cog Complex 4 Deficiency (Disorders Of Multiple Glycosylation And Other Glycosylation Pathways, Congenital Disorder Of Glycosylation	R	-	-	1	-	-	-	1	1	-	-	-	-	-	-	-	-	-	-	-	-	ENSG00000103051	ENST00000564415	70480568	70523560	protein_coding
COG5	Congenital Disorder Of Glycosylation	D	-	-	-	-	-	-	1	1	-	-	-	-	-	-	-	-	-	-	-	-	ENSG00000164597	ENST00000347053	107201555	107564514	protein_coding
COG6	Component Of Cog Complex 6 Deficiency (Disorders Of Multiple Glycosylation And Other Glycosylation Pathways, Congenital Disorder Of Glycosylation	R	-	-	-	-	-	-	1	1	-	-	-	-	-	-	-	-	-	-	-	-	ENSG00000133103	ENST00000416691	39655627	39791665	protein_coding
COG7	Cog7-Cdg, Component Of Cog Complex 7 Deficiency (Disorders Of Multiple Glycosylation And Other Glycosylation Pathways, Congenital Disorder Of Glycosylation	R	-	-	1	-	-	-	1	1	-	1	-	-	-	-	-	-	-	-	-	-	ENSG00000168434	ENST00000307149	23388493	23453189	protein_coding
COG8	Cog8-Cdg, Congenital Disorder Of Glycosylation	R	-	-	1	-	-	-	1	1	-	-	-	-	-	-	-	-	-	-	-	-	ENSG00000213380	ENST00000564419	69320140	69339667	protein_coding
COL10A1	Schmid Type Metaphyseal Chondrodysplasia	D	-	-	1	-	-	-	-	-	-	-	-	-	-	-	-	-	-	-	-	-	ENSG00000123500	ENST00000327673	116118909	116158747	protein_coding
COL11A1	Fibrochondrogenesis, Orofacial Clefting With Skeletal Features	R|D	-	-	1	-	-	-	-	-	-	-	-	-	-	-	-	-	-	-	-	-	ENSG00000060718	ENST00000370096	102876467	103108872	protein_coding
COL11A2	Hearing Loss, Stickler Syndrome, Weissenbacher-Zweymueller Syndrome	R|D	1	-	1	1	-	-	-	-	-	-	-	-	-	-	-	-	-	-	-	-	ENSG00000206290	ENST00000383219	33091492	33121309	protein_coding
COL12A1	Eds/Myopathy Overlap Syndrome, Ullrich Congenital Muscular Dystrophy 2	R|D	-	-	-	-	-	-	-	-	-	-	1	-	-	-	-	-	-	-	-	-	ENSG00000111799	ENST00000425443	75084326	75206053	protein_coding
COL13A1	Congenital Myasthenic Syndrome Type 19	R	-	-	-	-	-	-	-	-	-	-	1	-	-	-	-	-	-	-	-	-	ENSG00000197467	ENST00000645393	69801867	69964275	protein_coding
COL17A1	Generalised Intermediate Junctional Epidermolysis Bullosa	R|D	1	-	-	-	-	1	-	-	-	-	-	-	-	-	-	-	-	-	-	-	ENSG00000065618	ENST00000369733	104031286	104085880	protein_coding
COL18A1	Knobloch Syndrome Type I	R	-	-	1	-	-	-	-	-	-	1	-	-	-	1	-	-	-	-	-	-	ENSG00000182871	ENST00000651438	45405165	45513720	protein_coding
COL1A1	Col1A1/2-Related Osteogenesis Imperfecta	D	-	-	1	-	-	-	-	-	-	-	-	-	-	-	-	-	-	-	-	-	ENSG00000108821	ENST00000225964	50184101	50201632	protein_coding
COL1A2	Ehlers-Danlos Syndrome	R|D	1	-	1	-	-	-	-	-	-	-	-	-	-	-	-	-	-	-	-	-	ENSG00000164692	ENST00000297268	94394895	94431227	protein_coding
COL2A1	Spondyloepimetaphyseal Dysplasia Strudwick Type, Stickler Syndrome	D	1	-	1	-	-	-	-	-	-	-	-	-	-	-	-	-	-	-	-	-	ENSG00000139219	ENST00000380518	47972967	48004554	protein_coding
COL3A1	Ehlers-Danlos Syndrome	D	-	-	-	-	-	-	-	-	-	-	-	-	-	-	-	-	-	-	1	-	ENSG00000168542	ENST00000304636	188974373	189012746	protein_coding
COL4A1	Angiopathy, Porencephaly 1, Eye Disorders	D	-	-	1	-	-	-	1	-	-	1	-	-	-	1	-	-	-	-	-	-	ENSG00000187498	ENST00000375820	110148963	110307157	protein_coding
COL4A2	Porencephaly 2 614483	D	-	-	1	-	-	-	1	-	-	1	-	-	-	-	-	-	-	-	-	-	ENSG00000134871	ENST00000400163	110305812	110513209	protein_coding
COL4A3	Alport syndrome 2, autosomal recessive,203780.	R	1	-	-	-	-	-	-	-	-	-	-	-	-	-	-	-	-	-	-	-	ENSG00000169031	ENST00000396578	227164624	227314792	protein_coding
COL4A4	Alport syndrome 2, autosomal recessive, 203780; Hematuria, familial benign, 141200.	R|D	1	-	-	-	-	-	-	-	-	-	-	-	-	-	-	-	-	-	-	-	ENSG00000081052	ENST00000396625	227002714	227164453	protein_coding
COL6A1	Col6A1 Associated Myopathy, Bethlem Myopathy 1 -158810	R|D	-	-	1	-	-	-	-	-	-	-	1	-	-	-	-	-	-	-	-	-	ENSG00000142156	ENST00000361866	45981769	46005050	protein_coding
COL6A2	Bethlem Myopathy 1 158810, Ullrich Congenital Muscular Dystrophy 1 254090	R|D	-	-	1	-	-	-	-	-	-	-	1	-	-	-	-	-	-	-	-	-	ENSG00000142173	ENST00000300527	46098112	46132848	protein_coding
COL6A3	Bethlem Myopathy 1 158810, Ullrich Congenital Muscular Dystrophy 1	R|D	-	-	1	-	-	-	-	-	-	-	1	-	-	-	-	-	-	-	-	-	ENSG00000163359	ENST00000473258	237324003	237414207	protein_coding
COL7A1	Epidermolysis Bullosa Dystrophica (Ad)	R|D	1	-	-	-	-	1	-	-	-	-	-	-	-	-	-	-	-	-	-	-	ENSG00000114270	ENST00000470076	48564073	48595267	protein_coding
COL9A1	Stickler Syndrome Type 4	R|D	-	-	1	-	-	-	-	-	-	-	-	-	-	-	-	-	-	-	-	-	ENSG00000112280	ENST00000357250	70215061	70303083	protein_coding
COL9A2	Multiple Epiphyseal Dysplasia Type 2	R|D	-	-	1	-	-	-	-	-	-	-	-	-	-	-	-	-	-	-	-	-	ENSG00000049089	ENST00000372748	40300489	40317813	protein_coding
COLEC11	3Mc Syndrome 2	R	-	-	1	-	-	-	1	-	-	-	-	-	-	-	-	-	-	-	-	-	ENSG00000118004	ENST00000419002	3594832	3644644	protein_coding
COLQ	Congenital Myasthenic Syndrome	R	-	-	-	-	-	-	-	-	-	-	1	-	-	-	-	-	-	-	-	-	ENSG00000206561	ENST00000383788	15450133	15521751	protein_coding
COPA	Autoimmune Inflammatoy Arthritis And Interstial Lung Disease	D	-	-	-	-	-	-	-	-	1	-	-	-	-	-	-	-	-	-	-	-	ENSG00000122218	ENST00000241704	160288594	160343273	protein_coding
COQ2	Coenzyme Q10 Deficiency, Multiple System Atrophy	R	1	-	-	-	-	-	-	1	-	1	-	-	-	-	-	-	-	-	-	-	ENSG00000173085	ENST00000503391	83261536	83284914	protein_coding
COQ4	Disorders Of Coq10 Biosynthesis (Mitochondrial Respiratory Chain Disorders (Caused By Nuclear Variants Only)), Coenzyme Q10 Deficiency	R	-	-	1	-	-	-	1	1	-	1	-	-	-	-	-	-	-	-	-	-	ENSG00000167113	ENST00000300452	128322544	128334072	protein_coding
COQ6	Coenzyme Q10 Deficiency	R	-	-	-	-	-	-	-	1	-	-	-	-	-	-	-	-	-	-	-	-	ENSG00000119723	ENST00000394026	73949926	73963670	protein_coding
COQ7	?Coenzyme Q10 Deficiency	R	-	-	-	-	-	-	-	1	-	-	-	-	-	-	-	-	-	-	-	-	ENSG00000167186	ENST00000321998	19067614	19080095	protein_coding
COQ9	Coenzyme Q10 Deficiency	R	-	-	1	-	-	-	-	1	-	1	-	-	-	-	-	-	-	-	-	-	ENSG00000088682	ENST00000566388	57447425	57461270	protein_coding
CORO1A	Immunodeficiency 8	R	-	-	-	-	-	-	-	-	1	-	-	-	-	-	-	-	-	-	-	-	ENSG00000102879	ENST00000563778	30182827	30189076	protein_coding
COX10	Encephalopathy, Leigh Syndrome (Ls)	R	-	-	-	-	-	-	1	1	-	-	-	-	-	-	-	-	-	-	-	-	ENSG00000006695	ENST00000670279	14069490	14231736	protein_coding
COX14	Mitochondrial Complex Iv Deficiency	R	-	-	-	-	-	-	-	1	-	-	-	-	-	-	-	-	-	-	-	-	ENSG00000178449	ENST00000550487	50112082	50120457	protein_coding
COX15	Leigh Syndrome Due To Cytochrome C Oxidase Deficiency, Mitochondrial Diseases	R	-	-	-	-	-	-	1	1	-	-	-	-	-	-	-	-	-	-	-	-	ENSG00000014919	ENST00000370483	99710868	99732127	protein_coding
COX20	Mitochondrial Complex Iv Deficiency	R	-	-	-	-	-	-	-	1	-	-	-	1	-	-	-	-	-	-	-	-	ENSG00000203667	ENST00000411948	244835616	244845057	protein_coding
COX6A1	Charcot-Marie-Tooth Disease	R	-	-	-	-	-	-	-	1	-	-	-	-	-	-	-	-	-	-	-	-	ENSG00000111775	ENST00000550009	120438090	120440737	protein_coding
COX6B1	Mitochondrial Complex Iv Deficiency (Mt-C4D)	R	-	-	-	-	-	-	1	1	-	-	-	-	-	-	-	-	-	-	-	-	ENSG00000126267	ENST00000649813	35648323	35658782	protein_coding
CP	Cerebellar Ataxia, Dystonia	R	-	-	-	-	-	-	-	1	-	-	-	1	1	-	-	-	-	-	-	-	ENSG00000047457	ENST00000481169	149162410	149221829	protein_coding
CPA6	Epilepsy	R|D	-	-	-	-	-	-	-	-	-	1	-	-	-	-	-	-	-	-	-	-	ENSG00000165078	ENST00000639508	67422038	67746378	protein_coding
CPOX	Harderoporphyria 121300	R|D	-	-	-	-	-	-	-	1	-	-	-	-	-	-	-	-	-	-	-	-	ENSG00000080819	ENST00000647941	98579446	98593648	protein_coding
CPS1	Carbamoylphosphate Synthetase I Deficiency	R	1	-	-	-	-	-	1	1	-	-	-	-	-	-	-	-	-	-	-	-	ENSG00000021826	ENST00000673510	210477682	210679107	protein_coding
CPT1A	Carnitine Palmitoyltransferase I (Cpti) Deficiency (Disorders Of Carnitine Transport And The Carnitine Cycle)	R	1	-	-	-	-	-	-	1	-	-	-	-	-	-	-	-	-	-	-	-	ENSG00000110090	ENST00000540367	68754620	68844410	protein_coding
CPT2	Cpt Deficiency, Cpt Ii Deficiency	R	1	-	1	-	-	-	-	1	-	-	1	-	-	-	-	-	-	-	-	-	ENSG00000157184	ENST00000371486	53196792	53214197	protein_coding
CRADD	Mental Retardation	R	-	-	-	-	-	-	1	-	-	-	-	-	-	-	-	-	-	-	-	-	ENSG00000169372	ENST00000552983	93677375	93894840	protein_coding
CRAT	?Neurodegeneration With Brain Iron Accumulation 8	R	-	-	-	-	-	-	-	-	-	-	-	-	-	-	-	-	-	-	-	1	ENSG00000095321	ENST00000318080	129094794	129111189	protein_coding
CRB1	Leber Congenital Amaurosis	R	-	-	-	-	-	-	-	-	-	-	-	-	-	1	-	-	-	-	-	-	ENSG00000134376	ENST00000475659	197268204	197478455	protein_coding
CRB2	Ventriculomegaly With Cystic Kidney Disease 219730	R	-	1	1	-	-	-	1	-	-	-	-	-	-	-	-	-	-	-	-	-	ENSG00000148204	ENST00000359999	123356170	123380324	protein_coding
CRBN	Mental_Retardation	R|D	-	-	-	-	-	-	-	-	-	-	-	-	-	-	-	-	-	-	-	1	ENSG00000113851	ENST00000639284	3144628	3179727	protein_coding
CREB3L3	Familial_Hypertriglyceridemia	D	-	-	-	-	-	-	-	-	-	-	-	-	-	-	-	-	-	-	-	1	ENSG00000060566	ENST00000078445	4153631	4173054	protein_coding
CREBBP	Rubinstein-Taybi Syndrome 1 180849, Crebbp Intellectual Disability Without Typical Rts Features	D	-	-	1	-	-	-	1	-	-	1	-	-	-	-	-	-	-	-	-	-	ENSG00000005339	ENST00000262367	3725054	3880713	protein_coding
CRLF1	Cold-Induced Sweating Syndrome 1 272430	R	1	-	1	-	-	-	-	-	-	-	-	-	-	-	-	-	-	-	-	-	ENSG00000006016	ENST00000594325	18572220	18607741	protein_coding
CRTAP	Osteogenesis Imperfecta	R	1	-	1	-	-	-	-	-	-	-	-	-	-	-	-	-	-	-	-	-	ENSG00000170275	ENST00000320954	33114014	33147773	protein_coding
CRX	Cone-Rod Retinal Dystrophy -2	D	-	-	-	-	-	-	-	-	-	-	-	-	-	1	-	-	-	-	-	-	ENSG00000105392	ENST00000566686	47819779	47843330	protein_coding
CRYAA	Cataract	R|D	-	-	1	-	-	-	-	-	-	-	-	-	-	-	-	-	-	-	-	-	ENSG00000160202	ENST00000291554	43169008	43172805	protein_coding
CRYAB	Cataract 16, Myopathy	R|D	-	-	-	-	-	-	-	-	-	-	1	-	-	-	-	-	-	-	-	-	ENSG00000109846	ENST00000524660	111908564	111923722	protein_coding
CRYBA1	Cataract Congenital Zonular With Sutural Opacities	D	-	-	1	-	-	-	-	-	-	-	-	-	-	-	-	-	-	-	-	-	ENSG00000108255	ENST00000225387	29246863	29254494	protein_coding
CRYBA4	Cataract Zonular Type 2	D	-	-	1	-	-	-	-	-	-	-	-	-	-	-	-	-	-	-	-	-	ENSG00000196431	ENST00000354760	26621963	26630669	protein_coding
CRYBB1	Cataract 17	R|D	-	-	1	-	-	-	-	-	-	-	-	-	-	-	-	-	-	-	-	-	ENSG00000100122	ENST00000647684	26599278	26618027	protein_coding
CRYBB2	Cataract	D	-	-	1	-	-	-	-	-	-	-	-	-	-	-	-	-	-	-	-	-	ENSG00000244752	ENST00000651629	25212564	25231870	protein_coding
CRYBB3	Cataract	R	-	-	1	-	-	-	-	-	-	-	-	-	-	-	-	-	-	-	-	-	ENSG00000100053	ENST00000215855	25199858	25207359	protein_coding
CRYGA	Congenital_Cataract	U	-	-	-	-	-	-	-	-	-	-	-	-	-	-	-	-	-	-	-	1	ENSG00000168582	ENST00000304502	208160740	208163589	protein_coding
CRYGC	Cataract Autosomal Dominant	D	-	-	1	-	-	-	-	-	-	-	-	-	-	-	-	-	-	-	-	-	ENSG00000163254	ENST00000282141	208128137	208129828	protein_coding
CRYGD	Cataract Autosomal Dominant	D	-	-	1	-	-	-	-	-	-	-	-	-	-	-	-	-	-	-	-	-	ENSG00000118231	ENST00000264376	208121607	208124524	protein_coding
CSDE1	Autism	D	-	-	-	-	-	-	1	-	-	-	-	-	-	-	-	-	-	-	-	-	ENSG00000009307	ENST00000339438	114716913	114758676	protein_coding
CSF1R	Dementia	D	-	-	-	-	-	-	-	-	-	-	-	-	1	-	-	-	-	-	-	-	ENSG00000182578	ENST00000504875	150053291	150113372	protein_coding
CSF2RB	Surfactant Metabolism Dysfunction	R	-	-	-	-	-	-	-	-	1	-	-	-	-	-	-	-	-	-	-	-	ENSG00000100368	ENST00000403662	36913628	36940439	protein_coding
CSF3R	Neutropenia	R	-	-	-	-	-	-	-	-	1	-	-	-	-	-	-	-	-	-	-	-	ENSG00000119535	ENST00000373106	36466043	36483278	protein_coding
CSNK2A1	Csnk2A1 Syndrome, Okur-Chung Neurodevelopmental Syndrome	D	-	-	1	-	-	-	1	-	-	-	-	-	-	-	-	-	-	-	-	-	ENSG00000101266	ENST00000646561	472498	543835	protein_coding
CSNK2B	Intellectual Disability With Or Without Myoclonic Epilepsy	D	-	-	-	-	-	-	1	-	-	1	-	-	-	-	-	-	-	-	-	-	ENSG00000204435	ENST00000375885	31665236	31670343	protein_coding
CSPP1	Centrosome And Spindle Pole Associated Protein 1: Genetic Retinal Degeneration Conditions, Joubert Syndrome With Or Without Jeune Asphyxiating Thoracic Dystrophy	R	-	1	1	-	-	-	1	-	-	-	-	-	-	1	-	-	-	-	-	-	ENSG00000104218	ENST00000521324	67062426	67196263	protein_coding
CSRP3	Cardiomyopathy	D	-	-	-	-	-	-	-	-	-	-	-	-	-	-	-	-	-	1	-	-	ENSG00000129170	ENST00000533783	19182030	19210571	protein_coding
CSTA	Hyperhidrosis Hp:0000975	R	-	-	-	-	-	1	-	-	-	-	-	-	-	-	-	-	-	-	-	-	ENSG00000121552	ENST00000264474	122325248	122341969	protein_coding
CSTB	Epilepsy, Unverricht-Lundborg Disease	R	1	-	-	-	-	-	1	-	-	1	-	-	-	-	-	-	-	-	-	-	ENSG00000160213	ENST00000639959	43772511	43776318	protein_coding
CTBP1	Hypotonia	D	-	-	-	-	-	-	1	-	-	-	-	-	-	-	-	-	-	-	-	-	ENSG00000159692	ENST00000382952	1211448	1249953	protein_coding
CTC1	Cerebroretinal Microangiopathy With Calcifications And Cysts	R	-	-	1	-	-	-	1	-	-	-	-	-	-	-	-	1	-	-	-	-	ENSG00000178971	ENST00000651323	8224815	8248056	protein_coding
CTCF	Intellectual Disability, Mental Retardation	D	-	-	1	-	-	-	1	-	-	-	-	-	-	-	-	-	-	-	-	-	ENSG00000102974	ENST00000264010	67562467	67639177	protein_coding
CTDP1	Congenital Cataracts	R	-	-	-	-	-	-	1	-	-	-	-	-	-	-	-	-	-	-	-	-	ENSG00000060069	ENST00000613122	79679803	79754510	protein_coding
CTH	Cystathioninuria	R	-	-	-	-	-	-	-	1	-	-	-	-	-	-	-	-	-	-	-	-	ENSG00000116761	ENST00000464926	70411218	70439851	protein_coding
CTLA4	Cvid	D	-	-	-	-	-	-	-	-	1	-	-	-	-	-	-	-	-	-	-	-	ENSG00000163599	ENST00000648405	203867771	203873965	protein_coding
CTNNA2	Cortical Dysplasia	R	-	-	-	-	-	-	1	-	-	1	-	-	-	-	-	-	-	-	-	-	ENSG00000066032	ENST00000466387	79185231	80648861	protein_coding
CTNNB1	Exudative Vitreoretinopathy 7 617572, Mental Retardation	D	-	-	1	-	-	-	1	-	-	-	-	-	-	1	-	-	-	-	-	-	ENSG00000168036	ENST00000643541	41194741	41260096	protein_coding
CTNS	Cystinosis	R	1	-	-	-	-	-	-	1	-	-	-	-	-	-	-	-	-	-	-	-	ENSG00000040531	ENST00000574218	3636459	3663103	protein_coding
CTPS1	Immunodeficiency 24	R	-	-	-	-	-	-	-	-	1	-	-	-	-	-	-	-	-	-	-	-	ENSG00000171793	ENST00000480420	40979688	41012565	protein_coding
CTRC	Hereditary_Pancreatitis	D	-	-	-	-	-	-	-	-	-	-	-	-	-	-	-	-	-	-	-	1	ENSG00000162438	ENST00000375949	15438442	15449242	protein_coding
CTSA	Galactosialidosis	R	-	-	1	-	-	-	1	1	-	-	-	-	-	-	-	-	-	-	-	-	ENSG00000064601	ENST00000606788	45890144	45898820	protein_coding
CTSC	Haim-Munk Syndrome 245010, Papillon-Lefevre Syndrome	R	-	-	-	-	-	-	-	1	1	-	-	-	-	-	-	-	-	-	-	-	ENSG00000109861	ENST00000227266	88293592	88337761	protein_coding
CTSD	Neuronal Ceroid Lipofuscinosis Type 10, Eye Disorders	R	1	-	1	-	-	-	1	1	-	1	-	-	-	1	-	-	-	-	-	-	ENSG00000117984	ENST00000236671	1752755	1764573	protein_coding
CTSF	Ceroid Lipofuscinosis	R	-	-	-	-	-	-	-	-	-	-	-	-	1	-	-	-	-	-	-	-	ENSG00000174080	ENST00000310325	66563464	66568841	protein_coding
CTSK	Pycnodysostosis	R	1	-	1	-	-	-	-	1	-	-	-	-	-	-	-	-	-	-	-	-	ENSG00000143387	ENST00000271651	150796208	150808260	protein_coding
CTU2	Dream Pl Syndrome	R	-	-	-	-	-	-	1	-	-	-	-	-	-	-	-	-	-	-	-	-	ENSG00000174177	ENST00000453996	88706483	88715396	protein_coding
CUBN	Intrinsic Factor Receptor Deficiency Due To Cubn Mutations (Disorders Of Cobalamin Absorption	R	-	-	-	-	-	-	-	1	-	-	-	-	-	-	-	-	-	-	-	-	ENSG00000107611	ENST00000377833	16823966	17129811	protein_coding
CUL7	3-M Syndrome 1	R	-	-	1	-	-	-	-	-	-	-	-	-	-	-	-	-	-	-	-	-	ENSG00000044090	ENST00000265348	43037617	43053945	protein_coding
CUX1	Global Developmental Delay With Or Without Impaired Intellectual Development	D	-	-	-	-	-	-	1	-	-	-	-	-	-	-	-	-	-	-	-	-	ENSG00000257923	ENST00000437600	101815904	102283958	protein_coding
CUX2	Epileptic Encephalopathy, Seizures	D	-	-	-	-	-	-	1	-	-	1	-	-	-	-	-	-	-	-	-	-	ENSG00000111249	ENST00000261726	111034165	111350554	protein_coding
CWC27	Retinitis Pigmentosa With Or Without Skeletal Anomalies	R	-	-	1	-	-	-	1	-	-	-	-	-	-	1	-	-	-	-	-	-	ENSG00000153015	ENST00000381070	64768930	65018750	protein_coding
CWF19L1	Spinocerebellar Ataxia	R	-	-	-	-	-	-	1	-	-	-	-	1	-	-	-	-	-	-	-	-	ENSG00000095485	ENST00000468709	100232298	100267680	protein_coding
CXCR4	Whim Syndrome	D	-	-	-	-	-	-	-	-	1	-	-	-	-	-	-	-	-	-	-	-	ENSG00000121966	ENST00000409817	136114349	136118149	protein_coding
CYB5R3	Methemoglobinemia	R	-	-	-	-	-	-	1	-	-	-	-	-	-	-	-	-	-	-	-	-	ENSG00000100243	ENST00000352397	42617840	42649392	protein_coding
CYBA	Chronic Granulomatous Disease	R	-	-	-	-	-	-	-	-	1	-	-	-	-	-	-	-	-	-	-	-	ENSG00000051523	ENST00000261623	88643289	88651054	protein_coding
CYC1	Isolated Complex Iii Deficiency, Mitochondrial Complex Iii Deficiency	R	-	-	-	-	-	-	1	1	-	-	-	-	-	-	-	-	-	-	-	-	ENSG00000179091	ENST00000318911	144095039	144097525	protein_coding
CYFIP2	Epileptic Encephalopathy	D	-	-	-	-	-	-	1	-	-	1	-	-	-	-	-	-	-	-	-	-	ENSG00000055163	ENST00000616178	157266079	157395595	protein_coding
CYP11A1	Adrenal Insufficiency	R	1	-	1	-	-	-	-	-	-	-	-	-	-	-	-	-	-	-	-	-	ENSG00000140459	ENST00000358632	74337759	74367646	protein_coding
CYP11B1	Aldosteronism	R|D	-	-	1	-	-	-	-	-	-	-	-	-	-	-	-	-	-	-	-	-	ENSG00000160882	ENST00000292427	142872356	142879846	protein_coding
CYP17A1	17-Alpha-Hydroxylase/17	R	-	-	1	-	-	-	-	-	-	-	-	-	-	-	-	-	-	-	-	-	ENSG00000148795	ENST00000638971	102830531	102837472	protein_coding
CYP1B1	Primary Congenital Glaucoma Type 3A	R	-	-	1	-	-	-	-	-	-	-	-	-	-	-	-	-	-	-	-	-	ENSG00000138061	ENST00000491456	38066973	38109902	protein_coding
CYP21A2	Hyperandrogenism	R	1	-	1	-	-	-	-	-	-	-	-	-	-	-	-	-	-	-	-	-	ENSG00000232414	ENST00000448478	32014113	32017485	protein_coding
CYP27A1	Cerebrotendinous Xanthomatosis	R	1	-	-	-	-	-	-	1	-	-	-	1	1	-	1	-	-	-	-	-	ENSG00000135929	ENST00000494263	218781749	218815293	protein_coding
CYP27B1	Vitamin D-dependent rickets, type I,264700.	R	1	-	-	-	-	-	-	-	-	-	-	-	-	-	-	-	-	-	-	-	ENSG00000111012	ENST00000547344	57762334	57768986	protein_coding
CYP2U1	Autosomal Recessive Spastic Paraplegia 56 (#615030) Complex Form Of Disorder	R	-	-	1	-	-	-	1	-	-	-	-	1	-	-	1	-	-	-	-	-	ENSG00000155016	ENST00000332884	107931549	107953461	protein_coding
CYP4F22	Autosomal_Recessive_Congenital_Ichthyosis_5	R	-	-	-	-	-	-	-	-	-	-	-	-	-	-	-	-	-	-	-	1	ENSG00000171954	ENST00000269703	15508525	15552317	protein_coding
CYP4V2	Bietti Crystalline Corneoretinal Dystrophy	R	-	-	-	-	-	-	-	-	-	-	-	-	-	1	-	-	-	-	-	-	ENSG00000145476	ENST00000378802	186191567	186213463	protein_coding
CYP7B1	Bile Acid Synthesis Defect, Spastic Paraplegia 5A	R	-	-	-	-	-	-	-	1	-	-	-	-	1	-	1	-	-	-	-	-	ENSG00000172817	ENST00000523954	64587763	64798737	protein_coding
D2HGDH	D-2-Hydroxyglutaric Aciduria	R	1	-	-	-	-	-	1	1	-	1	-	-	-	-	-	-	-	-	-	-	ENSG00000180902	ENST00000403782	241734602	241768816	protein_coding
DAG1	Muscular Dystrophy-Dystroglycanopathy Limb-Girdle Type C7, Walker-Warburg Syndrome	R	-	-	1	-	-	-	1	-	-	-	1	-	-	-	-	-	-	-	-	-	ENSG00000173402	ENST00000469139	49468703	49535618	protein_coding
DARS2	Leukoencephalopathy With Brain Stem And Spinal Cord Involvement And Lactate Elevation	R	-	-	-	-	-	-	1	1	-	-	-	1	1	-	-	-	-	-	-	-	ENSG00000117593	ENST00000648960	173824653	173858808	protein_coding
DAZL	{Spermatogenic failure, susceptibility to}	U	-	-	-	-	-	-	-	-	1	-	-	-	-	-	-	-	-	-	-	-	ENSG00000092345	ENST00000250863	16586792	16670306	protein_coding
DBH	Dopamine Beta-Hydroxylase Deficiency	R	-	-	-	-	-	-	-	1	-	-	-	-	-	-	-	-	-	-	-	-	ENSG00000123454	ENST00000393056	133636363	133659329	protein_coding
DBR1	Dbr1 Deficiency	R	-	-	-	-	-	-	-	-	1	-	-	-	-	-	-	-	-	-	-	-	ENSG00000138231	ENST00000260803	138160988	138174921	protein_coding
DBT	Dihydrolipoamide Branched Chain Transacylase Deficiency (Maple Syrup Urine Disease	R	-	-	-	-	-	-	1	1	-	1	-	-	-	-	-	-	-	-	-	-	ENSG00000137992	ENST00000370132	100186919	100249834	protein_coding
DCAF17	Woodhouse-Sakati Syndrome	R	-	-	-	-	-	-	1	-	-	-	-	-	-	-	-	-	-	-	-	-	ENSG00000115827	ENST00000468592	171434217	171485052	protein_coding
DCAF6	Cerebral_Visual_Impairment_And_Intellectual_Disability	U	-	-	-	-	-	-	-	-	-	-	-	-	-	-	-	-	-	-	-	1	ENSG00000143164	ENST00000450548	167935783	168075843	protein_coding
DCDC2	Doublecortin Domain Containing 2	U	-	1	-	-	-	-	-	-	-	-	-	-	-	-	-	-	-	-	-	-	ENSG00000146038	ENST00000378450	24171755	24358059	protein_coding
DCHS1	Periventricular Neuronal Heterotopia	R	-	-	1	-	-	-	1	-	-	-	-	-	-	-	-	-	-	-	-	-	ENSG00000166341	ENST00000299441	6621330	6655809	protein_coding
DCLRE1B	Hoyeraal-Hreidarsson Syndrome	R	-	-	-	-	-	-	-	-	1	-	-	-	-	-	-	-	-	-	-	-	ENSG00000118655	ENST00000650596	113905213	113914086	protein_coding
DCLRE1C	Severe Combined Immunodeficiency	R	1	-	-	-	-	-	-	-	1	-	-	-	-	-	-	-	-	-	-	-	ENSG00000152457	ENST00000378289	14897359	14954432	protein_coding
DCPS	Al-Raqad Syndrome	R	-	-	-	-	-	-	1	-	-	-	-	-	-	-	-	-	-	-	-	-	ENSG00000110063	ENST00000263579	126304060	126350005	protein_coding
DCTN1	Neuropathy	D	-	-	-	-	-	-	-	-	-	-	-	-	1	-	-	-	-	-	-	-	ENSG00000204843	ENST00000361874	74361154	74392087	protein_coding
DCXR	[Pentosuria] 260800	R	-	-	-	-	-	-	-	1	-	-	-	-	-	-	-	-	-	-	-	-	ENSG00000169738	ENST00000577532	82035136	82037709	protein_coding
DDB2	Xeroderma pigmentosum, group E, DDB-negative subtype, 278740.	R	1	-	-	-	-	-	-	-	-	-	-	-	-	-	-	-	-	-	-	-	ENSG00000134574	ENST00000622878	47214465	47239217	protein_coding
DDC	Aromatic L-Amino Acid Decarboxylase Deficiency 608643	R	1	-	-	-	-	-	1	1	-	-	-	-	-	-	-	-	-	-	-	-	ENSG00000132437	ENST00000357936	50458436	50565405	protein_coding
DDHD1	Spastic Paraplegia 28	R	-	-	-	-	-	-	-	-	-	-	-	-	-	-	1	-	-	-	-	-	ENSG00000100523	ENST00000395606	53036745	53153323	protein_coding
DDHD2	Autosomal Recessive Paraplegia 54 (#615033). Complex Form Of Disease Ataxia Reported Amongst The Phenotypic Features In Citterio Et Al. (2014)	R	-	-	-	-	-	-	1	-	-	-	-	1	-	-	1	-	-	-	-	-	ENSG00000085788	ENST00000527834	38225218	38275558	protein_coding
DDOST	Congenital Disorder Of Glycosylation	R	-	-	-	-	-	-	1	-	-	-	-	-	-	-	-	-	-	-	-	-	ENSG00000244038	ENST00000602624	20651767	20661544	protein_coding
DDR2	Spondyloepimetaphyseal Dysplasia Short Limb-Hand Type	R	-	-	1	-	-	-	-	-	-	-	-	-	-	-	-	-	-	-	-	-	ENSG00000162733	ENST00000446985	162631373	162787405	protein_coding
DDX11	Warsaw Breakage Syndrome (Wbrs)	R	-	-	1	-	-	-	1	-	-	-	-	-	-	-	-	-	-	-	-	-	ENSG00000013573	ENST00000542838	31073860	31104799	protein_coding
DDX25	.	U	-	-	-	-	-	-	-	-	1	-	-	-	-	-	-	-	-	-	-	-	ENSG00000109832	ENST00000637851	125903348	125943702	protein_coding
DDX59	Orofaciodigital Syndrome V	R	-	1	-	-	-	-	1	-	-	-	-	-	-	-	-	-	-	-	-	-	ENSG00000118197	ENST00000447706	200623896	200669907	protein_coding
DDX6	Generalized Hypotonia	D	-	-	-	-	-	-	1	-	-	-	-	-	-	-	-	-	-	-	-	-	ENSG00000110367	ENST00000534980	118747763	118791164	protein_coding
DEAF1	?Dyskinesia, Mental Retardation	R|D	-	-	-	-	-	-	1	-	-	1	-	-	-	-	-	-	-	-	-	-	ENSG00000177030	ENST00000527170	644233	706715	protein_coding
DENND5A	Epileptic Encephalopathy	R	-	-	-	-	-	-	-	-	-	1	-	-	-	-	-	-	-	-	-	-	ENSG00000184014	ENST00000328194	9138825	9265350	protein_coding
DEPDC5	Familial Focal Epilepsy With Variable Foci (Ffevf)	D	-	-	-	-	-	-	1	-	-	1	-	-	-	-	-	-	-	-	-	-	ENSG00000100150	ENST00000535622	31753867	31908033	protein_coding
DES	Muscular Dystrophy, Myopathy	R|D	-	-	-	-	-	-	-	-	-	-	1	-	-	-	-	-	-	-	-	-	ENSG00000175084	ENST00000373960	219418377	219426734	protein_coding
DGUOK	Deoxyguanosine Kinase Deficiency (Disorders Of Purine Metabolism)	R	1	-	-	-	-	-	-	1	-	-	-	-	-	-	-	-	-	-	-	-	ENSG00000114956	ENST00000264093	73926826	73958961	protein_coding
DHCR24	Desmosterolosis 602398	R	1	-	1	-	-	-	1	1	-	-	-	-	-	-	-	-	-	-	-	-	ENSG00000116133	ENST00000371269	54849627	54887195	protein_coding
DHCR7	Smith-Lemli-Opitz Syndrome 270400, Intellectual Disability	R	1	1	1	-	-	-	1	1	-	-	-	-	-	-	-	-	-	-	-	-	ENSG00000172893	ENST00000534795	71428193	71452868	protein_coding
DHDDS	Developmental Delay And Seizures With Or Without Movement Abnormalities, Eye Disorders	R|D	-	-	-	-	-	-	1	-	-	1	-	-	-	1	-	-	-	-	-	-	ENSG00000117682	ENST00000434391	26432282	26471306	protein_coding
DHFR	Megaloblastic Anemia Due To Dihydrofolate Reductase Deficiency (Disorders Of Folate Metabolism And Transport)	R	-	-	1	-	-	-	1	1	-	-	-	-	-	-	-	-	-	-	-	-	ENSG00000228716	ENST00000439211	80626226	80654983	protein_coding
DHODH	Miller Syndrome 263750, Postaxial Acrofacial Dysostosis	R	-	-	1	-	-	-	-	1	-	-	-	-	-	-	-	-	-	-	-	-	ENSG00000102967	ENST00000572887	72008588	72027664	protein_coding
DHPS	Abnormality Of Head Or Neck	R	-	-	-	-	-	-	1	-	-	1	-	-	-	-	-	-	-	-	-	-	ENSG00000095059	ENST00000598246	12675717	12681880	protein_coding
DHTKD1	2-Aminoadipic 2-Oxoadipic Aciduria	R|D	-	-	-	-	-	-	1	1	-	-	-	-	-	-	-	-	-	-	-	-	ENSG00000181192	ENST00000263035	12068954	12123221	protein_coding
DHX30	Neurodevelopmental Disorder With Severe Motor Impairment And Absent Language 617804, Microcephaly	D	-	-	-	-	-	-	1	-	-	1	-	-	-	-	-	-	-	-	-	-	ENSG00000132153	ENST00000472718	47802909	47850195	protein_coding
DIAPH1	Nonsyndromic Hearing Loss, Seizures	R|D	-	-	-	1	-	-	1	-	-	1	-	-	-	-	-	-	-	-	-	-	ENSG00000131504	ENST00000476339	141515016	141619055	protein_coding
DIS3L2	Gene2Phenotype Confirmed Gene With Id Hpo, Perlman Syndrome	R	-	-	1	-	-	-	1	-	-	-	-	-	-	-	-	-	-	-	-	-	ENSG00000144535	ENST00000273009	231961245	232344350	protein_coding
DLAT	Dihydrolipoyl Transacetylase Deficiency (Disorders Of Pyruvate Metabolism)	R	-	-	-	-	-	-	-	1	-	-	-	-	-	-	-	-	-	-	-	-	ENSG00000150768	ENST00000280346	112025408	112064404	protein_coding
DLD	Dihydrolipoyl Dehydrogenase Deficiency (Disorders Of Pyruvate Metabolism)	R	1	-	-	-	-	-	1	1	-	-	-	-	-	-	-	-	-	-	-	-	ENSG00000091140	ENST00000205402	107891162	107931730	protein_coding
DLG4	Intellectual Disability	D	-	-	-	-	-	-	1	-	-	-	-	-	-	-	-	-	-	-	-	-	ENSG00000132535	ENST00000399506	7187187	7219841	protein_coding
DLL3	Spondylocostal Dysostosis Type 1	R	1	-	1	-	-	-	-	-	-	-	-	-	-	-	-	-	-	-	-	-	ENSG00000090932	ENST00000600437	39498895	39508481	protein_coding
DLL4	Adams-Oliver Syndrome 6	D	-	-	1	-	-	-	-	-	-	-	-	-	-	-	-	-	-	-	-	-	ENSG00000128917	ENST00000557876	40929340	40939073	protein_coding
DMGDH	Dimethylglycine_Dehydrogenase_Deficiency	R	-	-	-	-	-	-	-	-	-	-	-	-	-	-	-	-	-	-	-	1	ENSG00000132837	ENST00000255189	78997564	79236038	protein_coding
DMP1	Hypophosphatemic rickets, AR, 241520.	R	1	-	-	-	-	-	-	-	-	-	-	-	-	-	-	-	-	-	-	-	ENSG00000152592	ENST00000339673	87650280	87664361	protein_coding
DMPK	Dystrophia Myotonica Type 1	D	-	-	1	-	-	-	-	-	-	-	-	-	-	-	-	-	-	-	-	-	ENSG00000104936	ENST00000291270	45769709	45782552	protein_coding
DMXL2	Sensorineural Hearing Loss	R	-	-	-	-	-	-	1	-	-	-	-	-	-	-	-	-	-	-	-	-	ENSG00000104093	ENST00000251076	51447711	51622833	protein_coding
DNA2	Progressive External Ophthalmoplegia With Mitochondrial Dna Deletions	D	-	-	-	-	-	-	-	1	-	-	-	-	-	-	-	-	-	-	-	-	ENSG00000138346	ENST00000551118	68414064	68472121	protein_coding
DNAAF1	Ciliary dyskinesia, primary, 13	R	-	1	1	-	-	-	-	-	-	-	-	-	-	-	-	-	-	-	-	-	ENSG00000154099	ENST00000570298	84145287	84178767	protein_coding
DNAAF2	Ciliary dyskinesia, primary, 10	R	-	1	-	-	-	-	-	-	-	-	-	-	-	-	-	-	-	-	-	-	ENSG00000165506	ENST00000298292	49625174	49635230	protein_coding
DNAAF3	Ciliary dyskinesia, primary, 2	R	-	1	1	-	-	-	-	-	-	-	-	-	-	-	-	-	-	-	-	-	ENSG00000167646	ENST00000533527	55158661	55166722	protein_coding
DNAH1	?Ciliary dyskinesia, primary, 37,617577; Spermatogenic failure 18, 617576.	R	-	-	-	-	-	-	-	-	1	-	-	-	-	-	-	-	-	-	-	-	ENSG00000114841	ENST00000486752	52316319	52400491	protein_coding
DNAH11	Ciliary dyskinesia, primary, 7, with or without situs inversus	R	-	1	1	-	-	-	-	-	-	-	-	-	-	-	-	-	-	-	-	-	ENSG00000105877	ENST00000409508	21543039	21901839	protein_coding
DNAH5	Ciliary dyskinesia, primary, 3, with or without situs inversus	R	-	1	1	-	-	-	-	-	-	-	-	-	-	-	-	-	-	-	-	-	ENSG00000039139	ENST00000265104	13690331	13944543	protein_coding
DNAH6	.	U	-	-	-	-	-	-	-	-	1	-	-	-	-	-	-	-	-	-	-	-	ENSG00000115423	ENST00000476689	84516455	84819589	protein_coding
DNAH9	Motile Cilia Defects And Situs Inversus	R	-	-	1	-	-	-	-	-	-	-	-	-	-	-	-	-	-	-	-	-	ENSG00000007174	ENST00000262442	11598470	11969748	protein_coding
DNAI1	Ciliary dyskinesia, primary, 1, with or without situs inversus, Primary Ciliary Dyskinesia 244400	R	-	1	1	-	-	-	-	-	-	-	-	-	-	-	-	-	-	-	-	-	ENSG00000122735	ENST00000470982	34457414	34520988	protein_coding
DNAI2	Ciliary dyskinesia, primary, 9, with or without situs inversus	R	-	1	-	-	-	-	-	-	1	-	-	-	-	-	-	-	-	-	-	-	ENSG00000171595	ENST00000582036	74274234	74314884	protein_coding
DNAJB6	Limb-Girdle Muscular Dystrophy Type 1E	D	-	-	-	-	-	-	-	-	-	-	1	-	-	-	-	-	-	-	-	-	ENSG00000105993	ENST00000441561	157335381	157417439	protein_coding
DNAJC12	Hyperphenylalaninemia	R	-	-	-	-	-	-	1	1	-	-	-	-	-	-	-	-	-	-	-	-	ENSG00000108176	ENST00000225171	67796669	67838188	protein_coding
DNAJC19	3-Methylglutaconic Aciduria	R	1	-	-	-	-	-	1	1	-	-	-	1	-	-	-	-	-	-	-	-	ENSG00000205981	ENST00000382564	180983709	180989774	protein_coding
DNAJC21	Bone Marrow Failure Syndrome 3	R	-	-	-	-	-	-	-	-	1	-	-	-	-	-	-	1	-	-	-	-	ENSG00000168724	ENST00000648817	34929559	34958964	protein_coding
DNAJC5	Ceroid Lipofuscinosis	D	-	-	-	-	-	-	-	1	-	-	-	-	1	-	-	-	-	-	-	-	ENSG00000101152	ENST00000360864	63895126	63936031	protein_coding
DNAJC6	Parkinson Disease 19B	R	-	-	-	-	-	-	-	-	-	-	-	-	1	-	-	-	-	-	-	-	ENSG00000116675	ENST00000463018	65248219	65415871	protein_coding
DNAL1	Ciliary dyskinesia, primary, 16	R	-	1	-	-	-	-	-	-	-	-	-	-	-	-	-	-	-	-	-	-	ENSG00000119661	ENST00000554113	73644875	73703732	protein_coding
DNASE1L3	Systemic Lupus Erythematosus 16	R	-	-	-	-	-	-	-	-	1	-	-	-	-	-	-	-	-	-	-	-	ENSG00000163687	ENST00000486455	58192257	58214697	protein_coding
DNASE2	Glomerulonephritis	R	-	-	-	-	-	-	-	-	1	-	-	-	-	-	-	-	-	-	-	-	ENSG00000105612	ENST00000222219	12875209	12881466	protein_coding
DNM1	Epileptic Encephalopathy	D	-	-	-	-	-	-	1	-	-	1	-	-	-	-	-	-	-	-	-	-	ENSG00000106976	ENST00000635766	128191655	128255248	protein_coding
DNM1L	Encephalopathy	R|D	-	-	-	-	-	-	-	1	-	1	-	-	-	-	-	-	-	-	-	-	ENSG00000087470	ENST00000452533	32679200	32745650	protein_coding
DNM2	Centronuclear Myopathy 1 160150	R|D	-	-	-	-	-	-	-	1	-	-	1	-	-	-	-	-	-	-	-	-	ENSG00000079805	ENST00000585892	10718079	10833488	protein_coding
DNMT1	Cerebellar Ataxia, Dementia, Hearing Loss	D	-	-	-	1	-	-	-	-	-	-	-	1	1	-	-	-	-	-	-	-	ENSG00000130816	ENST00000586588	10133345	10231286	protein_coding
DNMT3A	Overgrowth Syndrome With Intellectual Disability	D	-	-	1	-	-	-	1	-	-	-	-	-	-	-	-	-	-	-	-	-	ENSG00000119772	ENST00000264709	25227855	25342590	protein_coding
DNMT3B	Immunodeficiency-Centromeric Instability-Facial Anomalies Syndrome 1	R	1	-	1	-	-	-	1	-	1	-	-	-	-	-	-	-	-	-	-	-	ENSG00000088305	ENST00000328111	32762385	32809356	protein_coding
DNMT3L	.	U	-	-	-	-	-	-	-	-	1	-	-	-	-	-	-	-	-	-	-	-	ENSG00000142182	ENST00000436357	44246339	44262216	protein_coding
DOCK2	Dock 2 Deficiency	R	-	-	-	-	-	-	-	-	1	-	-	-	-	-	-	-	-	-	-	-	ENSG00000134516	ENST00000648741	169637268	170083382	protein_coding
DOCK3	Neurodevelopmental Disorder With Impaired Intellectual Development	R	-	-	-	-	-	-	1	-	-	-	-	-	-	-	-	-	-	-	-	-	ENSG00000088538	ENST00000266037	50674927	51384198	protein_coding
DOCK6	Adams-Oliver Syndrome 2	R	-	-	1	-	-	-	1	-	-	-	-	-	-	-	-	-	-	-	-	-	ENSG00000130158	ENST00000586702	11199295	11262524	protein_coding
DOCK7	Epileptic Encephalopathy	R	-	-	-	-	-	-	1	-	-	1	-	-	-	-	-	-	-	-	-	-	ENSG00000116641	ENST00000634495	62454298	62688386	protein_coding
DOCK8	Hyper-Ige Recurrent Infection Syndrome, Mental Retardation	R	-	-	-	-	-	1	1	-	1	-	-	-	-	-	-	-	-	-	-	-	ENSG00000107099	ENST00000469197	214854	465259	protein_coding
DOK7	?Fetal Akinesia Deformation Sequence 3, Congenital Myasthenic Syndrome	R	-	-	1	-	-	-	-	-	-	-	1	-	-	-	-	-	-	-	-	-	ENSG00000175920	ENST00000511267	3463306	3501473	protein_coding
DOLK	Congenital Disorder Of Glycosylation	R	1	-	1	-	-	-	1	1	-	-	1	-	-	-	-	-	-	-	-	-	ENSG00000175283	ENST00000372586	128945530	128947603	protein_coding
DPAGT1	Congenital Disorder Of Glycosylation, Myasthenic Syndrome	R	1	-	1	-	-	-	1	1	-	1	1	-	-	-	-	-	-	-	-	-	ENSG00000172269	ENST00000409993	119096503	119108331	protein_coding
DPF2	Coffin-Siris Syndrome 7	D	-	-	-	-	-	-	1	-	-	-	-	-	-	-	-	-	-	-	-	-	ENSG00000133884	ENST00000528416	65333852	65354262	protein_coding
DPH1	Developmental Delay With Short Stature	R	-	-	-	-	-	-	1	-	-	-	-	-	-	-	-	-	-	-	-	-	ENSG00000108963	ENST00000263083	2030110	2043430	protein_coding
DPM1	Congenital Disorder Of Glycosylation	R	1	-	1	-	-	-	1	1	-	1	-	-	-	-	-	-	-	-	-	-	ENSG00000000419	ENST00000371588	50934867	50958555	protein_coding
DPM2	Congenital Disorder Of Glycosylation, Musclular Dystrophy Dystroglycanopathy Syndrome With Severe Epilepsy	R	-	-	-	-	-	-	-	1	-	-	1	-	-	-	-	-	-	-	-	-	ENSG00000136908	ENST00000495270	127935099	127938484	protein_coding
DPM3	Muscular Dystrophy-Dystroglycanopathy (Limb-Girdle)	R	-	-	-	-	-	-	-	1	-	-	-	-	-	-	-	-	-	-	-	-	ENSG00000179085	ENST00000368399	155139891	155140595	protein_coding
DPP6	Autosomal Dominant Microcephaly And Mental Retardation	D	-	-	-	-	-	-	1	-	-	-	-	-	-	-	-	-	-	-	-	-	ENSG00000130226	ENST00000404039	153887097	154894285	protein_coding
DPY19L2	Spermatogenic_Failure_9	R	-	-	-	-	-	-	-	-	-	-	-	-	-	-	-	-	-	-	-	1	ENSG00000177990	ENST00000324472	63558913	63668939	protein_coding
DPYD	Dihydropyrimidine Dehydrogenase Deficiency 274270, 5-Fluorouracil Toxicity 274270	R	1	-	-	-	-	-	1	1	-	1	-	-	-	-	-	-	-	-	-	-	ENSG00000188641	ENST00000370192	97077743	97995000	protein_coding
DPYS	Dihydropyrimidinase Deficiency (Disorders Of Pyrimidine Metabolism)	R	-	-	-	-	-	-	-	1	-	-	-	-	-	-	-	-	-	-	-	-	ENSG00000147647	ENST00000521601	104330324	104467055	protein_coding
DRAM2	Cone-Rod Dystrophy 21	R	-	-	-	-	-	-	-	-	-	-	-	-	-	1	-	-	-	-	-	-	ENSG00000156171	ENST00000286692	111117333	111140216	protein_coding
DRC1	Ciliary dyskinesia, primary, 21	R	-	1	-	-	-	-	-	-	-	-	-	-	-	-	-	-	-	-	-	-	ENSG00000157856	ENST00000288710	26401920	26456711	protein_coding
DSC2	Arrhythmogenic Right Ventricular Cardiomyopathy	R|D	-	-	-	-	-	-	-	-	-	-	-	-	-	-	-	-	-	-	1	-	ENSG00000134755	ENST00000280904	31058840	31102522	protein_coding
DSG1	Erythroderma, congenital, with palmoplantar keratoderma, hypotrichosis, and hyper IgE,615508; Keratosis palmoplantaris striata I, AD,148700.	R|D	-	-	-	-	-	1	-	-	-	-	-	-	-	-	-	-	-	-	-	-	ENSG00000134760	ENST00000257192	31318160	31359246	protein_coding
DSG2	Arrhythmogenic Right Ventricular Cardiomyopathy	D	-	-	-	-	-	-	-	-	-	-	-	-	-	-	-	-	-	-	1	-	ENSG00000046604	ENST00000261590	31498177	31549008	protein_coding
DSP	Arrhythmogenic Right Ventricular Dysplasia 8 607450, Epidermolysis Bullosa	R|D	1	-	1	-	-	1	-	-	-	-	-	-	-	-	-	-	-	-	1	-	ENSG00000096696	ENST00000379802	7541617	7586714	protein_coding
DSPP	Hearing Loss	D	-	-	-	1	-	-	-	-	-	-	-	-	-	-	-	-	-	-	-	-	ENSG00000152591	ENST00000651931	87608529	87616873	protein_coding
DST	Epidermolysis Bullosa Simplex	R	-	-	-	-	-	1	-	-	-	-	-	-	-	-	-	-	-	-	-	-	ENSG00000151914	ENST00000244364	56457987	56954649	protein_coding
DSTYK	Congenital Anomalies Of Kidney And Urinary Tract	D	-	-	1	-	-	-	-	-	-	-	-	-	-	-	-	-	-	-	-	-	ENSG00000133059	ENST00000367161	205142505	205211702	protein_coding
DUOX2	Nongoitrous_Euthyroid_Hyperthyrotropinemia, Thyroid_Dyshormonogenesis_6	R	-	-	-	-	-	-	-	-	-	-	-	-	-	-	-	-	-	-	-	1	ENSG00000140279	ENST00000389039	45092650	45114172	protein_coding
DUSP6	Hypogonadotropic_Hypogonadism_19_With_Or_Without_Anosmia	D	-	-	-	-	-	-	-	-	-	-	-	-	-	-	-	-	-	-	-	1	ENSG00000139318	ENST00000279488	89347235	89352501	protein_coding
DVL1	Autosomal-Dominant Robinow Syndrome	D	-	-	1	-	-	-	-	-	-	-	-	-	-	-	-	-	-	-	-	-	ENSG00000107404	ENST00000378891	1335276	1349418	protein_coding
DVL3	Autosomal-Dominant Robinow Syndrome	D	-	-	1	-	-	-	-	-	-	-	-	-	-	-	-	-	-	-	-	-	ENSG00000161202	ENST00000313143	184155377	184173614	protein_coding
DYM	Dyggve-Melchior-Clausen Disease, Encephalopahty, Smith-Mccort Dysplasia	R	-	-	1	-	-	-	1	1	-	-	-	-	-	-	-	-	-	-	-	-	ENSG00000141627	ENST00000269445	49041474	49461347	protein_coding
DYNC1H1	Severe Id With Neuronal Migration Disorder, Spinal Muscular Atrophy, Mental Retardation	D	-	-	1	-	-	-	1	-	-	1	1	-	-	-	-	-	-	-	-	-	ENSG00000197102	ENST00000360184	101964573	102056443	protein_coding
DYNC2H1	Short-rib thoracic dysplasia 3 with or without polydactyly	R|D	-	1	1	-	-	-	-	-	-	-	-	-	-	-	-	-	-	-	-	-	ENSG00000187240	ENST00000648198	103109410	103479863	protein_coding
DYNC2LI1	Short-Rib Throacic Dysplasia 15 With Polydactyly	R	-	1	-	-	-	-	-	-	-	-	-	-	-	-	-	-	-	-	-	-	ENSG00000138036	ENST00000260605	43774039	43810010	protein_coding
DYRK1A	Mental Retardation Autosomal Dominant Type 7	D	-	-	1	-	-	-	1	-	-	1	-	-	-	-	-	-	-	-	-	-	ENSG00000157540	ENST00000646523	37365573	37526358	protein_coding
DYSF	Miyoshi Muscular Dystrophy 1 254130	R	-	-	-	-	-	-	-	-	-	-	1	-	-	-	-	-	-	-	-	-	ENSG00000135636	ENST00000409762	71453722	71686768	protein_coding
EARS2	Combined Oxidative Phosphorylation Deficiency 12	R	-	-	-	-	-	-	-	1	-	1	-	-	-	-	-	-	-	-	-	-	ENSG00000103356	ENST00000449606	23520754	23557731	protein_coding
EBF3	Hypotonia, Intellectual Disability	D	-	-	1	-	-	-	1	-	-	-	-	-	-	-	-	-	-	-	-	-	ENSG00000108001	ENST00000368648	129835283	129973053	protein_coding
ECEL1	Distal Arthrogryposis Type 5D	R	-	-	1	-	-	-	-	-	-	-	1	-	-	-	-	-	-	-	-	-	ENSG00000171551	ENST00000411860	232479827	232487834	protein_coding
ECHS1	Mitochondrial Short-Chain Enoyl-Coa Hydratase 1 Deficiency	R	-	-	-	-	-	-	-	1	-	-	-	-	-	-	-	-	-	-	-	-	ENSG00000127884	ENST00000368547	133362485	133373354	protein_coding
ECM1	Lipid_Proteinosis	R	-	-	-	-	-	-	-	-	-	-	-	-	-	-	-	-	-	-	-	1	ENSG00000143369	ENST00000470432	150508062	150513789	protein_coding
EDAR	Autosomal_Recessive_Hypohidrotic_Ectodermal_Dysplasia_Syndrome	R|D	-	-	-	-	-	-	-	-	-	-	-	-	-	-	-	-	-	-	-	1	ENSG00000135960	ENST00000409271	108894471	108989372	protein_coding
EDN3	Waardenburg Syndrome	R|D	1	-	-	1	-	-	-	-	-	-	-	-	-	-	-	-	-	-	-	-	ENSG00000124205	ENST00000311585	59300443	59325992	protein_coding
EDNRA	Mandibulofacial Dysostosis With Alopecia	D	-	-	1	-	-	-	-	-	-	-	-	-	-	-	-	-	-	-	-	-	ENSG00000151617	ENST00000511804	147480917	147544954	protein_coding
EDNRB	#277580:Waardenburg Syndrome, Abcd Syndrome	R|D	1	-	1	1	-	-	-	-	-	-	-	-	-	-	-	-	-	-	-	-	ENSG00000136160	ENST00000377211	77895481	77975529	protein_coding
EEF1A2	Infantile Epileptic Encephalopathy	D	-	-	-	-	-	-	1	-	-	1	-	-	-	-	-	-	-	-	-	-	ENSG00000101210	ENST00000217182	63488014	63499185	protein_coding
EFEMP1	Macular Dystrophy/Degeneration/Stargardt Disease	D	-	-	-	-	-	-	-	-	-	-	-	-	-	1	-	-	-	-	-	-	ENSG00000115380	ENST00000394555	55865967	55924139	protein_coding
EFEMP2	Cutis laxa, autosomal recessive, type IB, 614437.	R	1	-	-	-	-	-	-	-	-	-	-	-	-	-	-	-	-	-	-	-	ENSG00000172638	ENST00000527277	65866441	65873592	protein_coding
EFTUD2	Mandibulofacial Dysostosis With Microcephaly	D	-	-	1	-	-	-	1	-	-	1	-	-	-	-	-	-	-	-	-	-	ENSG00000108883	ENST00000426333	44849948	44899445	protein_coding
EGFR	Nisbd2	R	-	-	-	-	-	1	-	-	-	-	-	-	-	-	-	-	-	-	-	-	ENSG00000146648	ENST00000455089	55019017	55211628	protein_coding
EGR2	Hypomyelinating neuropathy, congenital, 1, 605253;Dejerine-Sottas disease,145900; Charcot-Marie-Tooth disease, type 1D, 607678.	R|D	1	-	-	-	-	-	-	-	-	-	-	-	-	-	-	-	-	-	-	-	ENSG00000122877	ENST00000639815	62811996	62919900	protein_coding
EHMT1	9Q Subtelomeric Deletion Syndrome, Kleefstra Syndrome	D	-	-	1	-	-	-	1	-	-	1	-	-	-	-	-	-	-	-	-	-	ENSG00000181090	ENST00000460843	137618992	137870016	protein_coding
EIF2AK3	Wolcott-Rallison Syndrome	R	1	-	1	-	-	-	1	-	-	-	-	-	-	-	-	-	-	-	-	-	ENSG00000172071	ENST00000303236	88556741	88627464	protein_coding
EIF2B1	Childhood Ataxia With Central Nervous System Hypomyelination/Leukoencephalopathy With Vanishing White Matter	R	-	-	-	-	-	-	-	-	-	1	-	1	1	-	-	-	-	-	-	-	ENSG00000111361	ENST00000424014	123620406	123633766	protein_coding
EIF2B2	Childhood Ataxia With Central Nervous System Hypomyelination/Leukoencephalopathy With Vanishing White Matter	R	-	-	1	-	-	-	-	-	-	1	-	1	1	-	-	-	-	-	-	-	ENSG00000119718	ENST00000266126	75002921	75012366	protein_coding
EIF2B3	Childhood Ataxia With Central Nervous System Hypomyelination/Vanishing White Matter Disease, Vanishing White Matter Disease 603896	R	-	-	1	-	-	-	-	-	-	1	-	1	1	-	-	-	-	-	-	-	ENSG00000070785	ENST00000439363	44850522	44986722	protein_coding
EIF2B4	Childhood Ataxia With Central Nervous System Hypomyelination/Vanishing White Matter Disease, Leukoencephalopathy With Vanishing White Matter	R	-	-	-	-	-	-	-	-	-	1	-	1	1	-	-	-	-	-	-	-	ENSG00000115211	ENST00000347454	27364352	27370457	protein_coding
EIF2B5	Childhood Ataxia With Central Nervous System Hypomyelination/Vanishing White Matter Disease, Leukoencephalopathy With Vanishing White Matter 603896	R	-	-	-	-	-	-	-	-	-	1	-	1	1	-	-	-	-	-	-	-	ENSG00000145191	ENST00000491144	184135038	184146127	protein_coding
EIF4A3	Cleft Palate, Richieri-Costa-Pereira Syndrome, Robin Sequence With Cleft Mandible And Limb Anomalies	R	-	-	1	-	-	-	1	-	-	-	-	-	-	-	-	-	-	-	-	-	ENSG00000141543	ENST00000649764	80134369	80147151	protein_coding
ELAC2	Infantile Hypertrophic Cardiomyopathy	R	-	-	1	-	-	-	1	1	-	-	-	-	-	-	-	-	-	-	-	-	ENSG00000006744	ENST00000480891	12991612	13018065	protein_coding
ELANE	Neutropenia	D	-	-	-	-	-	-	-	-	1	-	-	-	-	-	-	1	-	-	-	-	ENSG00000197561	ENST00000590230	851014	856247	protein_coding
ELN	Eln-Related Cutis Laxa	D	-	-	1	-	-	-	-	-	-	-	-	-	-	-	-	-	-	-	-	-	ENSG00000049540	ENST00000445912	74027789	74069907	protein_coding
ELOVL4	Spinocerebellar Ataxia 34 133190, Stargardt Disease 3, Macular Dystrophy, Ichthyosis	R|D	-	-	1	-	-	-	1	-	-	-	-	1	1	1	-	-	-	-	-	-	ENSG00000118402	ENST00000369816	79914814	79947553	protein_coding
ELP2	Mental Retardation	R	-	-	-	-	-	-	1	-	-	-	-	-	-	-	-	-	-	-	-	-	ENSG00000134759	ENST00000358232	36129444	36180557	protein_coding
EMC1	Cerebellar Atrophy	R	-	-	-	-	-	-	1	-	-	-	-	-	-	-	-	-	-	-	-	-	ENSG00000127463	ENST00000477853	19215660	19251527	protein_coding
EML1	Congenital Hydrocephalus, Band Heterotopia	R	-	-	-	-	-	-	1	-	-	1	-	-	-	-	-	-	-	-	-	-	ENSG00000066629	ENST00000554479	99737693	99942060	protein_coding
EMX2	Schizencephaly 269160	D	-	-	-	-	-	-	1	-	-	-	-	-	-	-	-	-	-	-	-	-	ENSG00000170370	ENST00000553456	117542445	117549546	protein_coding
ENAM	Amelogenesis imperfecta	R|D	-	-	-	-	-	-	-	-	-	-	-	-	-	-	-	-	-	-	-	1	ENSG00000132464	ENST00000396073	70628744	70646824	protein_coding
ENG	Hereditary Hemorrhagic Telangiectasia Type 1 (Mim 187300)	D	-	-	-	-	-	-	-	-	-	-	-	-	-	-	-	-	-	-	1	-	ENSG00000106991	ENST00000373203	127815012	127854756	protein_coding
ENO3	?Glycogen Storage Disease Xiii 612932	R	-	-	-	-	-	-	-	1	-	-	1	-	-	-	-	-	-	-	-	-	ENSG00000108515	ENST00000519266	4948092	4957131	protein_coding
ENPP1	Hypophosphatemic rickets, autosomal recessive, 2	R	1	-	-	-	-	-	-	-	-	-	-	-	-	-	-	-	-	-	-	-	ENSG00000197594	ENST00000486853	131808016	131895155	protein_coding
EOGT	Adams-Oliver Syndrome	R	-	-	1	-	-	-	-	-	-	-	-	-	-	-	-	-	-	-	-	-	ENSG00000163378	ENST00000383701	68975217	69013684	protein_coding
EP300	Rubinstein-Taybi Syndrome Type 2 (Rsts2)	D	-	-	1	-	-	-	1	-	-	-	-	-	-	-	-	-	-	-	-	-	ENSG00000100393	ENST00000263253	41092592	41180077	protein_coding
EPCAM	Diarrhea_5, Lynch_Syndrome	R	-	-	-	-	-	-	-	-	-	-	-	-	-	-	-	-	-	-	-	1	ENSG00000119888	ENST00000405271	47345158	47387601	protein_coding
EPG5	Immunodeficiency With Cleft Lip/Palate, Vacuolar Myopathy?, Vici Syndrome	R	-	-	1	-	-	-	1	1	1	1	1	-	-	-	-	-	-	-	-	-	ENSG00000152223	ENST00000590854	45847609	45967329	protein_coding
EPHB4	Hydrops Fetalis Gene	D	-	-	1	-	-	-	-	-	-	-	-	-	-	-	-	-	-	-	-	-	ENSG00000196411	ENST00000360620	100802565	100827523	protein_coding
EPM2A	Epilepsy	R	1	-	-	-	-	-	-	1	-	1	-	-	1	-	-	-	-	-	-	-	ENSG00000112425	ENST00000638717	145382535	145736023	protein_coding
EPS8	?Deafness	R	-	-	-	1	-	-	-	-	-	-	-	-	-	-	-	-	-	-	-	-	ENSG00000151491	ENST00000281172	15620134	15882329	protein_coding
ERBB3	?Lethal congenital contractural syndrome 2	R	1	-	-	-	-	-	-	-	-	-	-	-	-	-	-	-	-	-	-	-	ENSG00000065361	ENST00000643266	56076799	56103505	protein_coding
ERCC1	Cerebrooculofacioskeletal Syndrome 4, Fanconi Anemia	R	-	-	1	-	-	-	1	-	1	-	-	-	-	-	-	-	-	-	-	-	ENSG00000012061	ENST00000300853	45407334	45478828	protein_coding
ERCC2	Xeroderma Pigmentosum Complementation Group D	R	1	-	1	-	-	-	1	-	1	-	-	-	-	-	-	-	-	-	-	-	ENSG00000104884	ENST00000391945	45349837	45370918	protein_coding
ERCC3	Xeroderma Pigmentosum Complementation Group B	R	1	-	1	-	-	-	1	-	-	-	-	-	-	-	-	-	-	-	-	-	ENSG00000163161	ENST00000646042	127257290	127294166	protein_coding
ERCC4	Xfe Progeroid Syndrome	R	1	-	1	-	-	-	-	-	-	-	-	-	-	-	-	1	-	-	-	-	ENSG00000175595	ENST00000575156	13920154	13952348	protein_coding
ERCC5	Xeroderma Pigmentosum Complementation Group G	R	1	-	1	-	-	-	1	-	-	-	-	-	-	-	-	-	-	-	-	-	ENSG00000134899	ENST00000651002	102807146	102876001	protein_coding
ERCC6	Cockayne Syndrome, Uv-Sensitive Syndrome	R	1	-	1	-	-	-	1	-	-	-	-	-	-	1	-	-	-	-	-	-	ENSG00000225830	ENST00000624341	49454470	49539538	protein_coding
ERCC6L2	Bone Marrow Failure Syndrome 2	R	-	-	-	-	-	-	1	-	1	-	-	-	-	-	-	-	-	-	-	-	ENSG00000182150	ENST00000402838	95871264	96121154	protein_coding
ERCC8	Cockayne Syndrome Type A	R	1	-	1	-	-	-	1	-	-	-	-	-	-	1	-	-	-	-	-	-	ENSG00000049167	ENST00000381118	60873831	60945073	protein_coding
ERF	Complex Craniosynostosis	D	-	-	1	-	-	-	-	-	-	-	-	-	-	-	-	-	-	-	-	-	ENSG00000105722	ENST00000222329	42247569	42255128	protein_coding
ERLIN1	Hereditary Spastic Paraplegia	R	-	-	-	-	-	-	-	-	-	-	-	-	-	-	1	-	-	-	-	-	ENSG00000107566	ENST00000421367	100150094	100186033	protein_coding
ERLIN2	Spastic Paraplegia 18	R	-	-	-	-	-	-	1	-	-	-	-	-	-	-	1	-	-	-	-	-	ENSG00000147475	ENST00000519872	37736601	37758422	protein_coding
ESCO2	Roberts Syndrome, Sc Phocomelia Syndrome	R	1	-	1	-	-	-	1	-	-	-	-	-	-	-	-	-	-	-	-	-	ENSG00000171320	ENST00000523566	27771949	27812640	protein_coding
ESPN	Deafness	R|D	-	-	-	1	-	-	-	-	-	-	-	-	-	-	-	-	-	-	-	-	ENSG00000187017	ENST00000645284	6424776	6461367	protein_coding
ESRRB	Nonsyndromic Hearing Loss	R	-	-	-	1	-	-	-	-	-	-	-	-	-	-	-	-	-	-	-	-	ENSG00000119715	ENST00000512784	76310712	76501837	protein_coding
ETFA	Electron Transfer Flavoprotein Deficiency, Glutaric Acidemia Iia 231680, Glutaric Aciduria Type 2A	R	1	-	1	-	-	-	1	1	-	-	1	-	-	-	-	-	-	-	-	-	ENSG00000140374	ENST00000557943	76215353	76311472	protein_coding
ETFB	Glutaric Aciduria Type 2B 231680	R	1	-	1	-	-	-	1	1	-	-	1	-	-	-	-	-	-	-	-	-	ENSG00000105379	ENST00000354232	51345169	51366388	protein_coding
ETFDH	Secondary Coq10 Deficiency (Mitochondrial Respiratory Chain Disorders (Caused By Nuclear Variants Only)), Glutaric Aciduria Type 2C, 231680	R	1	-	1	-	-	-	1	1	-	-	1	-	-	-	-	-	-	-	-	-	ENSG00000171503	ENST00000512251	158672125	158709623	protein_coding
ETHE1	Ethylmalonic Encephalopathy	R	1	-	-	-	-	-	1	1	-	1	-	-	-	-	-	-	-	-	-	-	ENSG00000105755	ENST00000292147	43506719	43527230	protein_coding
ETV5	.	U	-	-	-	-	-	-	-	-	1	-	-	-	-	-	-	-	-	-	-	-	ENSG00000244405	ENST00000306376	186046314	186110318	protein_coding
EVC	Ellis-van Creveld syndrome	R	-	1	1	-	-	-	-	-	-	-	-	-	-	-	-	-	-	-	-	-	ENSG00000072840	ENST00000264956	5711201	5814305	protein_coding
EVC2	Ellis-van Creveld syndrome	R	-	1	1	-	-	-	-	-	-	-	-	-	-	-	-	-	-	-	-	-	ENSG00000173040	ENST00000475313	5542772	5709548	protein_coding
EXOC3L2	Dandy-Walker Malformation	R	-	-	1	-	-	-	-	-	-	-	-	-	-	-	-	-	-	-	-	-	ENSG00000283632	ENST00000413988	45212621	45245431	protein_coding
EXOC4	Meckel-Gruber_Syndrome	U	-	-	-	-	-	-	-	-	-	-	-	-	-	-	-	-	-	-	-	1	ENSG00000131558	ENST00000393161	133253073	134066589	protein_coding
EXOSC3	Pontocerebellar Hypoplasia Type 1	R	-	-	1	-	-	-	1	-	-	1	1	1	-	-	-	-	-	-	-	-	ENSG00000107371	ENST00000465229	37766978	37801437	protein_coding
EXOSC9	Pontocerebellar Hypoplasia	R	-	-	-	-	-	-	-	-	-	-	-	-	-	-	-	-	-	-	-	1	ENSG00000123737	ENST00000509980	121801318	121817021	protein_coding
EXPH5	Epidermolysis Bullosa	R	-	-	-	-	-	1	-	-	-	-	-	-	-	-	-	-	-	-	-	-	ENSG00000110723	ENST00000265843	108505435	108593768	protein_coding
EXT1	Multiple Exostoses Type I (Disorders Of Protein O-Glycosylation	R|D	-	-	1	-	-	-	-	1	-	-	-	-	-	-	-	-	-	-	-	-	ENSG00000182197	ENST00000378204	117794490	118111826	protein_coding
EXT2	Multiple Exostoses Type Ii (Disorders Of Protein O-Glycosylation; Seizures; Exostoses	R|D	-	-	1	-	-	-	1	1	-	-	-	-	-	-	-	-	-	-	-	-	ENSG00000151348	ENST00000532479	44095673	44251962	protein_coding
EXTL3	Immunoskeletal Dysplasia With Neurodevelopmental Abnormalities 617425	R	-	-	-	-	-	-	1	-	1	-	-	-	-	-	-	-	-	-	-	-	ENSG00000012232	ENST00000522725	28600469	28755599	protein_coding
EYA1	Branchiootorenal Syndrome Type 1; Hearing Loss	D	-	-	1	1	-	-	-	-	-	-	-	-	-	-	-	-	-	-	-	-	ENSG00000104313	ENST00000388742	71197433	71592025	protein_coding
EYA4	Hearing Loss	D	-	-	-	1	-	-	-	-	-	-	-	-	-	-	-	-	-	-	-	-	ENSG00000112319	ENST00000452339	133240598	133532128	protein_coding
EYS	Retinitis Pigmentosa 25	R	-	-	-	-	-	-	-	-	-	-	-	-	-	1	-	-	-	-	-	-	ENSG00000188107	ENST00000503581	63719980	65707226	protein_coding
EZH2	Weaver Syndrome 2	D	-	-	1	-	-	-	1	-	-	-	-	-	-	-	-	-	-	-	-	-	ENSG00000106462	ENST00000492143	148807383	148884321	protein_coding
EZR	.	U	-	-	-	-	-	-	-	-	1	-	-	-	-	-	-	-	-	-	-	-	ENSG00000092820	ENST00000337147	158765741	158819368	protein_coding
F11	Factor XI deficiency, autosomal dominant, Factor XI deficiency, autosomal recessive, 612416.	U	1	-	-	-	-	-	-	-	-	-	-	-	-	-	-	-	-	-	-	-	ENSG00000088926	ENST00000403665	186266189	186289681	protein_coding
F12	Angioedema	D	-	-	-	-	-	-	-	-	1	-	-	-	-	-	-	-	-	-	-	-	ENSG00000131187	ENST00000253496	177402140	177409576	protein_coding
F5	Factor V deficiency, 227400; {Budd-Chiari syndrome},600880.	R	1	-	-	-	-	-	-	-	-	-	-	-	-	-	-	-	-	-	-	-	ENSG00000198734	ENST00000367797	169511951	169586588	protein_coding
F7	Factor_Vii_Deficiency	R	-	-	-	-	-	-	-	-	-	-	-	-	-	-	-	-	-	-	-	1	ENSG00000057593	ENST00000346342	113105788	113120685	protein_coding
FA2H	Fatty Acid 2-Hydroxylase Deficiency (Disorders Of Complex Lipid Synthesis); Spastic Paraplegia 35	R	-	-	-	-	-	-	1	1	-	-	-	-	-	-	1	-	-	-	-	-	ENSG00000103089	ENST00000562145	74712955	74774831	protein_coding
FADD	Infections	R	-	-	-	-	-	-	-	-	1	-	-	-	-	-	-	-	-	-	-	-	ENSG00000168040	ENST00000301838	70203296	70207390	protein_coding
FAH	Tyrosinemia Type 1	R	1	-	1	-	-	-	-	1	-	-	-	-	-	-	-	-	-	-	-	-	ENSG00000103876	ENST00000558022	80152490	80186946	protein_coding
FAM111A	Kenny-Caffey Syndrome (Kcs [Mim 127000])	D	-	-	1	-	-	-	1	-	-	-	-	-	-	-	-	-	-	-	-	-	ENSG00000166801	ENST00000528737	59142748	59155039	protein_coding
FAM126A	Leukodystrophy Hypomyelinating Type 5	R	1	-	1	-	-	-	1	-	-	-	-	-	-	-	-	-	-	-	-	-	ENSG00000122591	ENST00000421730	22889371	23014130	protein_coding
FAM161A	Eye Disorders	R	-	-	-	-	-	-	-	-	-	-	-	-	-	1	-	-	-	-	-	-	ENSG00000170264	ENST00000456262	61824848	61854143	protein_coding
FAM186B	Nephronophthisis	U	-	-	-	-	-	-	-	-	-	-	-	-	-	-	-	-	-	-	-	1	ENSG00000135436	ENST00000548841	49582885	49605639	protein_coding
FAM20A	Amelogenesis Imperfecta And Gingival Fibromatosis Syndrome	R	-	-	1	-	-	-	-	-	-	-	-	-	-	-	-	-	-	-	-	-	ENSG00000108950	ENST00000226094	68535113	68601367	protein_coding
FAM20C	Raine Syndrome	R	1	-	1	-	-	-	1	-	-	-	-	-	-	-	-	-	-	-	-	-	ENSG00000177706	ENST00000313766	192571	260772	protein_coding
FAM98C	Short-Rib_Thoracic_Dysplasia_3_With_Or_Without_Polydactyly	U	-	-	-	-	-	-	-	-	-	-	-	-	-	-	-	-	-	-	-	1	ENSG00000130244	ENST00000588262	38403135	38409088	protein_coding
FANCA	Fanconi Anemia	R	-	-	1	-	-	-	-	-	-	-	-	-	-	-	-	1	-	-	-	-	ENSG00000187741	ENST00000389301	89737549	89816657	protein_coding
FANCC	Fanconi Anemia	R	-	-	1	-	-	-	-	-	-	-	-	-	-	-	-	1	-	-	-	-	ENSG00000158169	ENST00000289081	95099054	95426796	protein_coding
FANCD2	Fanconi Anemia	R	-	-	1	-	-	-	-	-	-	-	-	-	-	-	-	1	-	-	-	-	ENSG00000144554	ENST00000287647	10026414	10101930	protein_coding
FANCE	Fanconi Anemia	R	-	-	1	-	-	-	-	-	-	-	-	-	-	-	-	1	-	-	-	-	ENSG00000112039	ENST00000648059	35452338	35467102	protein_coding
FANCF	Fanconi Anemia	R	-	-	1	-	-	-	-	-	-	-	-	-	-	-	-	1	-	-	-	-	ENSG00000183161	ENST00000327470	22622533	22625823	protein_coding
FANCG	Fanconi Anemia	R	-	-	1	-	-	-	-	-	-	-	-	-	-	-	-	1	-	-	-	-	ENSG00000221829	ENST00000425676	35073835	35079942	protein_coding
FANCI	Fanci-Related Fanconi Anemia	R	-	-	1	-	-	-	-	-	-	-	-	-	-	-	-	1	-	-	-	-	ENSG00000140525	ENST00000300027	89243949	89317261	protein_coding
FANCL	Fanconi anemia, complementation group L, 614083.	R	-	-	-	-	-	-	-	-	-	-	-	-	-	-	-	1	-	-	-	-	ENSG00000115392	ENST00000403295	58159243	58241372	protein_coding
FANCM	?Premature ovarian failure 15,618096; Spermatogenic failure 28, 618086.	R	-	-	-	-	-	-	-	-	-	-	-	-	-	-	-	1	-	-	-	-	ENSG00000187790	ENST00000556036	45135930	45200890	protein_coding
FAR1	Peroxisomal Fatty Acyl-Coa Reductase 1 Disorder; Severe Intellectual Disability	R	-	-	1	-	-	-	1	1	-	-	-	-	-	-	-	-	-	-	-	-	ENSG00000197601	ENST00000354817	13668668	13732346	protein_coding
FARS2	Combined Oxidative Phosphorylation Deficiency 14; Multiple Respiratory Chain Complex Deficiencies (Disorders Of Protein Synthesis); Spastic Paraplegia 77	R	-	-	-	-	-	-	1	1	-	1	-	-	-	-	1	-	-	-	-	-	ENSG00000145982	ENST00000324331	5261044	5829192	protein_coding
FAS	Autoimmune Lymphoproliferative Syndrome Type Ia	R|D	-	-	-	-	-	-	-	-	1	-	-	-	-	-	-	-	-	-	-	-	ENSG00000026103	ENST00000612663	88990531	89017059	protein_coding
FASLG	Autoimmune Lymphoproliferative Syndrome	R	-	-	-	-	-	-	-	-	1	-	-	-	-	-	-	-	-	-	-	-	ENSG00000117560	ENST00000367721	172659103	172666876	protein_coding
FASTKD2	Mitochondrial Diseases	R	-	-	-	-	-	-	-	1	-	-	-	-	-	-	-	-	-	-	-	-	ENSG00000118246	ENST00000236980	206765357	206796189	protein_coding
FAT1	Nephrotic_Syndrome	U	-	-	-	-	-	-	-	-	-	-	-	-	-	-	-	-	-	-	-	1	ENSG00000083857	ENST00000441802	186587794	186726722	protein_coding
FAT4	Hennekam Lymphangiectasia-Lymphedema Syndrome 2; Periventricular Neuronal Heterotopia	R	-	-	1	-	-	-	1	-	1	-	-	-	-	-	-	-	-	-	-	-	ENSG00000196159	ENST00000394329	125314955	125492931	protein_coding
FBLN5	Cutis Laxa 614434	R	1	-	1	-	-	-	-	-	-	-	-	-	-	-	-	-	-	-	-	-	ENSG00000140092	ENST00000556961	91869412	91947987	protein_coding
FBN1	Shprintzen-Goldberg Craniosynostosis Syndrome	D	-	-	1	-	-	-	-	-	-	-	-	-	-	-	-	-	-	-	1	-	ENSG00000166147	ENST00000316623	48408313	48645721	protein_coding
FBN2	Congenital Contractural Arachnodactyly	D	-	-	1	-	-	-	-	-	-	-	-	-	-	-	-	-	-	-	-	-	ENSG00000138829	ENST00000508053	128257909	128659185	protein_coding
FBP1	Glycogen Storage Disease	R	-	-	-	-	-	-	-	1	-	-	-	-	-	-	-	-	-	-	-	-	ENSG00000165140	ENST00000648117	94603133	94640249	protein_coding
FBXL3	Short Stature	R	-	-	-	-	-	-	1	-	-	-	-	-	-	-	-	-	-	-	-	-	ENSG00000005812	ENST00000485797	76992598	77027195	protein_coding
FBXL4	Fatal Encephalopathy; Mitochondrial Dna Depletion Syndrome 13 (Encephalomyopathic Type)	R	-	-	1	-	-	-	1	1	-	1	-	-	-	-	-	-	-	-	-	-	ENSG00000112234	ENST00000369244	98868535	98948006	protein_coding
FBXO11	Intellectual Developmental Disorder With Dysmorphic Facies And Behavioral Abnormalities 618089	D	-	-	-	-	-	-	1	-	-	1	-	-	-	-	-	-	-	-	-	-	ENSG00000138081	ENST00000434234	47789316	47906498	protein_coding
FBXO7	Parkinson Disease	R	-	-	-	-	-	-	-	-	-	-	-	-	1	-	-	-	-	-	-	-	ENSG00000100225	ENST00000266087	32474676	32498829	protein_coding
FBXW11	Global Developmental Delay	D	-	-	-	-	-	-	1	-	-	-	-	-	-	-	-	-	-	-	-	-	ENSG00000072803	ENST00000296933	171861549	172006873	protein_coding
FDPS	Porokeratosis 9	D	-	-	-	-	-	1	-	-	-	-	-	-	-	-	-	-	-	-	-	-	ENSG00000160752	ENST00000468479	155308748	155320666	protein_coding
FDXR	Auditory Neuropathy And Optic Atrophy 617717	R	-	-	-	-	-	-	-	1	-	-	-	-	-	-	-	-	-	-	-	-	ENSG00000161513	ENST00000583881	74862497	74873031	protein_coding
FECH	Protoporphyria	R	-	-	-	-	-	-	-	1	-	-	-	-	-	-	-	-	-	-	-	-	ENSG00000066926	ENST00000262093	57544377	57586702	protein_coding
FERMT1	Kindler Syndrome (A Separate Category Of Epidermolysis Bullosa)	R	-	-	-	-	-	1	-	-	-	-	-	-	-	-	-	-	-	-	-	-	ENSG00000101311	ENST00000478194	6074845	6123544	protein_coding
FERMT3	Leukocyte Adhesion Deficiency	R	-	-	-	-	-	-	-	-	1	-	-	-	-	-	-	-	-	-	-	-	ENSG00000149781	ENST00000544997	64206678	64223886	protein_coding
FGA	Afibrinogenemia, congenital,202400.	R	1	-	-	-	-	-	-	-	-	-	-	-	-	-	-	-	-	-	-	-	ENSG00000171560	ENST00000651975	154583128	154590745	protein_coding
FGB	Afibrinogenemia, congenital, 202400; Hypofibrinogenemia, congenital, 202400; Dysfibrinogenemia, congenital, 616004.	R	1	-	-	-	-	-	-	-	-	-	-	-	-	-	-	-	-	-	-	-	ENSG00000171564	ENST00000302068	154562956	154571086	protein_coding
FGD4	Charcot-Marie-Tooth disease, type 4H, 609311.	R	1	-	-	-	-	-	-	-	-	-	-	-	-	-	-	-	-	-	-	-	ENSG00000139132	ENST00000534526	32399529	32646050	protein_coding
FGF10	Ladd Syndrome	D	-	-	1	-	-	-	-	-	-	-	-	-	-	-	-	-	-	-	-	-	ENSG00000070193	ENST00000264664	44300247	44389706	protein_coding
FGF12	Epileptic Encephalopathy	D	-	-	-	-	-	-	1	-	-	1	-	-	-	-	-	-	-	-	-	-	ENSG00000114279	ENST00000445105	192139395	192767764	protein_coding
FGF14	Spinocerebellar Ataxia 27	D	-	-	-	-	-	-	-	-	-	-	-	1	-	-	-	-	-	-	-	-	ENSG00000102466	ENST00000376131	101710804	102402457	protein_coding
FGF3	Deafness With Labyrinthine Aplasia	R	-	-	1	1	-	-	-	-	-	-	-	-	-	-	-	-	-	-	-	-	ENSG00000186895	ENST00000334134	69809968	69819416	protein_coding
FGF8	Hypogonadotropic Hypogonadism 6 With Or Without Anosmia 612702	D	-	-	1	-	-	-	-	-	-	-	-	-	-	-	-	-	-	-	-	-	ENSG00000107831	ENST00000469792	101770130	101780369	protein_coding
FGFR1	Idiopathic Hypogonadotropic Hypogonadism	D	-	-	1	-	-	-	-	-	-	-	-	-	-	-	-	-	-	-	-	-	ENSG00000077782	ENST00000649678	38400215	38468834	protein_coding
FGFR2	Antley-Bixler Syndrome Without Genital Anomalies Or Disordered Steroidogenesis 207410, Apert Syndrome, Beare-Stevenson Cutis Gyrata Syndrome	D	1	-	1	-	-	-	-	1	-	-	-	-	-	-	-	-	-	-	-	-	ENSG00000066468	ENST00000358487	121478332	121598458	protein_coding
FGFR3	Lacrimo-Auriculo-Dento-Digital Syndrome	D	-	-	1	-	-	-	-	-	-	-	-	-	-	-	-	-	-	-	-	-	ENSG00000068078	ENST00000440486	1793293	1808872	protein_coding
FGG	Afibrinogenemia, congenital, 202400; Hypofibrinogenemia, congenital, 202400.	R	1	-	-	-	-	-	-	-	-	-	-	-	-	-	-	-	-	-	-	-	ENSG00000171557	ENST00000404648	154604134	154612967	protein_coding
FH	Fumarase Deficiency	R	1	-	1	-	-	-	1	1	-	-	-	-	-	-	-	-	-	-	-	-	ENSG00000091483	ENST00000366560	241497603	241519755	protein_coding
FHOD3	Hypertrophic Cardiomyopathy	D	-	-	-	-	-	-	-	-	-	-	-	-	-	-	-	-	-	1	-	-	ENSG00000134775	ENST00000257209	36297714	36780055	protein_coding
FIG4	Charcot-Marie-Tooth Disease	D	-	-	-	-	-	-	1	-	-	-	-	-	1	-	-	-	-	-	-	-	ENSG00000112367	ENST00000230124	109691296	109825426	protein_coding
FKBP10	Osteogenesis_Imperfecta; Recurrent_Fractures	R	-	-	-	-	-	-	-	-	-	-	-	-	-	-	-	-	-	-	-	1	ENSG00000141756	ENST00000585664	41812680	41823213	protein_coding
FKBP14	Ehlers-Danlos Syndrome With Progressive Kyphoscoliosis	R	-	-	1	-	-	-	-	-	-	-	1	-	-	-	-	-	-	-	-	-	ENSG00000106080	ENST00000222803	30010587	30026702	protein_coding
FKBP6	.	U	-	-	-	-	-	-	-	-	1	-	-	-	-	-	-	-	-	-	-	-	ENSG00000077800	ENST00000431982	73328161	73358637	protein_coding
FKBPL	.	U	-	-	-	-	-	-	-	-	1	-	-	-	-	-	-	-	-	-	-	-	ENSG00000224200	ENST00000456854	32104478	32106062	protein_coding
FKRP	Muscular Dystrophy-Dystroglycanopathy Congenital With Or Without Mental Retardation Type B5, Muscular Dystrophy-Dystroglycanopathy (Congenital With Brain And Eye Anomalies)	R	1	-	1	-	-	-	1	1	-	-	1	-	-	-	-	-	-	-	-	-	ENSG00000181027	ENST00000596974	46746046	46776988	protein_coding
FKTN	Muscular Dystrophy-Dystroglycanopathy Congenital Without Mental Retardation Type B4, Fukuyama Congenital Muscular Dystrophy	R	1	-	1	-	-	-	1	1	-	1	1	-	-	-	-	-	-	-	-	-	ENSG00000106692	ENST00000602661	105558130	105641118	protein_coding
FLAD1	Multiple Respiratory Chain Complex Deficiencies (Disorders Of Protein Synthesis)	R	-	-	-	-	-	-	-	1	-	-	-	-	-	-	-	-	-	-	-	-	ENSG00000160688	ENST00000492620	154983338	154993111	protein_coding
FLG	Ichthyosis_Vulgaris	D	-	-	-	-	-	-	-	-	-	-	-	-	-	-	-	-	-	-	-	1	ENSG00000143631	ENST00000368799	152302165	152325239	protein_coding
FLG2	Peeling skin syndrome 6, 618084.	R	-	-	-	-	-	1	-	-	-	-	-	-	-	-	-	-	-	-	-	-	ENSG00000143520	ENST00000388718	152348735	152360006	protein_coding
FLNB	Atelosteogenesis Type 1; Skeletal Dysplasia With Midline Cleft Palate	R|D	-	-	1	-	-	-	-	-	-	-	-	-	-	-	-	-	-	-	-	-	ENSG00000136068	ENST00000490882	58008400	58172251	protein_coding
FLNC	Cardiomyopathy, familial hypertrophic, 26, 617047; Cardiomyopathy, familial restrictive 5, 617047; Myopathy, distal, 4, 614065; Myopathy, myofibrillar, 5, 609524.	D	-	-	-	-	-	-	-	-	-	-	1	-	-	-	-	-	-	1	1	-	ENSG00000128591	ENST00000325888	128830377	128859274	protein_coding
FLT4	Milroy Disease	D	-	-	1	-	-	-	-	-	-	-	-	-	-	-	-	-	-	-	-	-	ENSG00000037280	ENST00000261937	180601506	180649624	protein_coding
FLVCR1	Ataxia; Eye Disorders	R	-	-	-	-	-	-	1	-	-	-	-	1	-	1	-	-	-	-	-	-	ENSG00000162769	ENST00000366971	212858275	212899363	protein_coding
FLVCR2	Proliferative Vasculopathy And Hydraencephaly-Hydrocephaly Syndrome	R	-	-	1	-	-	-	1	-	-	-	-	-	-	-	-	-	-	-	-	-	ENSG00000119686	ENST00000238667	75578620	75663214	protein_coding
FMN2	Nonsyndromic Autosomal-Recessive Intellectual Disability	R	-	-	-	-	-	-	1	-	-	-	-	-	-	-	-	-	-	-	-	-	ENSG00000155816	ENST00000447095	240014348	240475187	protein_coding
FMO3	Trimethylaminuria (Disorders And Variants Of Enzymes That Oxidise Xenobiotics Other Than Cytochrome P450)	R	-	-	-	-	-	-	-	1	-	-	-	-	-	-	-	-	-	-	-	-	ENSG00000007933	ENST00000367755	171090901	171117819	protein_coding
FOLR1	Neurodegeneration Due To Cerebral Folate Transport Deficiency	R	-	-	1	-	-	-	1	1	-	1	-	1	-	-	-	-	-	-	-	-	ENSG00000110195	ENST00000312293	72189558	72196323	protein_coding
FOXC1	Iridogoniodysgenesis Anomaly	D	-	-	1	-	-	-	-	-	-	-	-	-	-	-	-	-	-	-	-	-	ENSG00000054598	ENST00000645831	1609915	1613897	protein_coding
FOXC2	Lymphedema-Distichiasis Syndrome	D	-	-	1	-	-	-	-	-	-	-	-	-	-	-	-	-	-	-	-	-	ENSG00000176692	ENST00000649859	86566829	86569728	protein_coding
FOXE1	Bamforth-Lazarus Syndrome	R	-	-	1	-	-	-	-	-	-	-	-	-	-	-	-	-	-	-	-	-	ENSG00000178919	ENST00000375123	97853226	97856717	protein_coding
FOXE3	Anterior Segment Mesenchymal Dysgenesis	R|D	-	-	1	-	-	-	-	-	-	-	-	-	-	-	-	-	-	-	-	-	ENSG00000186790	ENST00000335071	47416285	47418052	protein_coding
FOXF1	Alveolar Capillary Dysplasia With Misalignment Of Pulmonary Veins	D	-	-	1	-	-	-	-	-	-	-	-	-	-	-	-	-	-	-	-	-	ENSG00000103241	ENST00000262426	86510527	86515422	protein_coding
FOXG1	Congenital Variant Of Rett Syndrome	D	-	-	1	-	-	-	1	-	-	1	-	-	-	-	-	-	-	-	-	-	ENSG00000176165	ENST00000313071	28766787	28770277	protein_coding
FOXN1	T-B+ Scid	R	1	-	-	-	-	-	-	-	1	-	-	-	-	-	-	-	-	-	-	-	ENSG00000109101	ENST00000577936	28506243	28538896	protein_coding
FOXP1	Mental Retardation With Language Impairment And Autistic Features	D	-	-	-	-	-	-	1	-	-	-	-	-	-	-	-	-	-	-	-	-	ENSG00000114861	ENST00000649528	70952817	71583989	protein_coding
FOXP2	Speech-Language Disorder 1	D	-	-	-	-	-	-	1	-	-	-	-	-	-	-	-	-	-	-	-	-	ENSG00000128573	ENST00000412402	114086327	114693772	protein_coding
FOXRED1	Mitochondrial Complex I Deficiency	R	-	-	1	-	-	-	1	1	-	-	-	-	-	-	-	-	-	-	-	-	ENSG00000110074	ENST00000533839	126269055	126278131	protein_coding
FRAS1	Fraser Syndrome	R	1	-	1	-	-	-	-	-	-	-	-	-	-	-	-	-	-	-	-	-	ENSG00000138759	ENST00000325942	78057323	78544269	protein_coding
FREM1	Manitoba Oculotrichoanal Syndrome	R	-	-	1	-	-	-	-	-	-	-	-	-	-	-	-	-	-	-	-	-	ENSG00000164946	ENST00000380894	14734666	14910995	protein_coding
FREM2	Fraser Syndrome	R	1	-	1	-	-	-	-	-	-	-	-	-	-	-	-	-	-	-	-	-	ENSG00000150893	ENST00000280481	38687077	38887131	protein_coding
FRMD4A	?Corpus Callosum	R	-	-	1	-	-	-	-	-	-	-	-	-	-	-	-	-	-	-	-	-	ENSG00000151474	ENST00000357447	13643706	14462142	protein_coding
FRRS1L	Epileptic Encephalopathy	R	-	-	-	-	-	-	-	-	-	1	-	-	-	-	-	-	-	-	-	-	ENSG00000260230	ENST00000561981	109130293	109167295	protein_coding
FTCD	Glutamate Formiminotransferase Deficiency 229100	R	-	-	-	-	-	-	1	1	-	-	-	-	-	-	-	-	-	-	-	-	ENSG00000281775	ENST00000628700	46142109	46155567	protein_coding
FTL	Hereditary Hyperferritinemia-Cataract Syndrome; Neurodegeneration With Brain Iron Accumulation 3	D	-	-	1	-	-	-	-	-	-	-	-	-	1	-	-	-	-	-	-	-	ENSG00000087086	ENST00000331825	48965309	48966879	protein_coding
FUCA1	Fucosidosis	R	1	-	-	-	-	-	1	1	-	1	-	-	-	-	-	-	-	-	-	-	ENSG00000179163	ENST00000374479	23845077	23868294	protein_coding
FUS	Dementia	D	-	-	-	-	-	-	-	-	-	-	-	-	1	-	-	-	-	-	-	-	ENSG00000089280	ENST00000254108	31180138	31191605	protein_coding
FUT8	Congenital Disorder Of Glycosylation With Defective Fucosylation	R	-	-	-	-	-	-	1	1	-	1	-	-	-	-	-	-	-	-	-	-	ENSG00000033170	ENST00000360689	65410592	65744121	protein_coding
FXN	Friedreich Ataxia	R	-	-	-	-	-	-	-	1	-	-	-	1	-	-	-	-	-	-	-	-	ENSG00000165060	ENST00000644653	69035563	69100178	protein_coding
FXR1	Congenital Multi-Minicore Myopathy	R	-	-	-	-	-	-	-	-	-	-	1	-	-	-	-	-	-	-	-	-	ENSG00000114416	ENST00000469882	180868141	180982753	protein_coding
FYCO1	Cataract	R	-	-	1	-	-	-	-	-	-	-	-	-	-	-	-	-	-	-	-	-	ENSG00000163820	ENST00000433878	45917899	45995824	protein_coding
FZD4	Eye Disorders	D	-	-	-	-	-	-	-	-	-	-	-	-	-	1	-	-	-	-	-	-	ENSG00000174804	ENST00000531380	86945679	86955395	protein_coding
G6PC	Glycogen Storage Disease Type I	R	-	-	-	-	-	-	-	1	-	-	-	-	-	-	-	-	-	-	-	-	ENSG00000131482	ENST00000592383	42900797	42914438	protein_coding
G6PC3	Dursun Syndrome; Neutropenia	R	1	-	1	-	-	-	-	1	1	-	-	-	-	-	-	1	-	-	-	-	ENSG00000141349	ENST00000269097	44070735	44076344	protein_coding
GAA	Glycogen Storage Disease Ii 232300	R	1	-	1	-	-	-	-	1	-	-	1	-	-	-	-	-	-	-	1	-	ENSG00000171298	ENST00000570803	80101556	80119881	protein_coding
GABBR2	Epileptic Encephalopathy	D	-	-	-	-	-	-	1	-	-	1	-	-	-	-	-	-	-	-	-	-	ENSG00000136928	ENST00000259455	98288109	98708935	protein_coding
GABRA1	Juvenile Myoclonic Epilepsy	D	-	-	-	-	-	-	1	-	-	1	-	-	-	-	-	-	-	-	-	-	ENSG00000022355	ENST00000638112	161847063	161899981	protein_coding
GABRA2	Epileptic Encephalopathy	D	-	-	-	-	-	-	1	-	-	1	-	-	-	-	-	-	-	-	-	-	ENSG00000151834	ENST00000510861	46248427	46475230	protein_coding
GABRA5	Epileptic Encephalopathy	D	-	-	-	-	-	-	1	-	-	1	-	-	-	-	-	-	-	-	-	-	ENSG00000186297	ENST00000335625	26866911	26949208	protein_coding
GABRB2	Epileptic Encephalopathy	D	-	-	-	-	-	-	1	-	-	1	-	-	-	-	-	-	-	-	-	-	ENSG00000145864	ENST00000393959	161288429	161549044	protein_coding
GABRB3	Childhood Absence Epilepsy Type 5, Epilepsy	D	-	-	-	-	-	-	1	-	-	1	-	-	-	-	-	-	-	-	-	-	ENSG00000166206	ENST00000311550	26543546	26939539	protein_coding
GABRG2	Febrile Seizures, Epilepsy	D	-	-	-	-	-	-	1	1	-	1	-	-	-	-	-	-	-	-	-	-	ENSG00000113327	ENST00000639046	162000057	162162977	protein_coding
GAD1	?Cerebral Palsy	R	-	-	-	-	-	-	1	-	-	1	-	-	-	-	-	-	-	-	-	-	ENSG00000128683	ENST00000454603	170813213	170861151	protein_coding
GAL3ST2	.	U	-	-	-	-	-	-	-	-	-	-	-	-	-	-	-	-	-	-	-	1	ENSG00000154252	ENST00000192314	241776822	241804287	protein_coding
GALC	Krabbe Disease	R	1	-	1	-	-	-	1	1	-	1	-	-	-	-	-	-	-	-	-	-	ENSG00000054983	ENST00000555000	87837820	87993665	protein_coding
GALE	Epimerase-Deficiency Galactosemia; Galactose Epimerase Deficiency; Intellectual Disability	R	-	-	1	-	-	-	1	1	-	-	-	-	-	-	-	-	-	-	-	-	ENSG00000117308	ENST00000481736	23795599	23800781	protein_coding
GALK1	Galactokinase Deficiency With Cataracts; Galactosemia Ii	R	-	-	1	-	-	-	-	1	-	-	-	-	-	-	-	-	-	-	-	-	ENSG00000108479	ENST00000225614	75751594	75765236	protein_coding
GALNS	Mucopolysaccharidosis Type 4A	R	-	-	1	-	-	-	-	1	-	-	-	-	-	-	-	-	-	-	-	-	ENSG00000141012	ENST00000268695	88813734	88856970	protein_coding
GALNT14	Non-Immune_Hydrops_Fetalis	U	-	-	-	-	-	-	-	-	-	-	-	-	-	-	-	-	-	-	-	1	ENSG00000158089	ENST00000324589	30910467	31155202	protein_coding
GALNT3	Polypeptide N-Acetylgalactosaminyl Transferase Deficiency (Disorders Of Protein O-Glycosylation	R	-	-	-	-	-	-	-	1	-	-	-	-	-	-	-	-	-	-	-	-	ENSG00000115339	ENST00000392701	165747588	165794659	protein_coding
GALT	Galactosemia	R	1	-	-	-	-	-	1	1	-	-	-	-	-	-	-	-	-	-	-	-	ENSG00000213930	ENST00000605275	34638133	34651035	protein_coding
GAMT	Cerebral Creatine Deficiency Syndrome 2 612736	R	-	-	-	-	-	-	1	1	-	1	-	-	-	-	-	-	-	-	-	-	ENSG00000130005	ENST00000252288	1397026	1401570	protein_coding
GAN	Giant axonal neuropathy-1, 256850	R	1	-	-	-	-	-	-	-	-	-	-	-	-	-	-	-	-	-	-	-	ENSG00000261609	ENST00000648349	81314966	81380198	protein_coding
GAS2L2	Primary Ciliary Dyskinesia	R	-	1	-	-	-	-	-	-	-	-	-	-	-	-	-	-	-	-	-	-	ENSG00000270765	ENST00000604641	35744511	35753239	protein_coding
GAS8	Growth Arrest Specific 8; Too New - Not Yet Linked To The Pcd Mutations Publication	U	-	1	-	-	-	-	-	-	-	-	-	-	-	-	-	-	-	-	-	-	ENSG00000141013	ENST00000563980	90019629	90044975	protein_coding
GATA2	Emberger Syndrome; Immunodeficiency 21	D	-	-	1	-	-	-	-	-	1	-	-	-	-	-	-	-	-	-	-	-	ENSG00000179348	ENST00000341105	128479427	128493201	protein_coding
GATA3	#146255:Hypoparathyroidism	D	-	-	-	1	-	-	-	-	-	-	-	-	-	-	-	-	-	-	-	-	ENSG00000107485	ENST00000643001	8045378	8075198	protein_coding
GATA4	Atrial Septal Defect Type 2	D	-	-	1	-	-	-	-	-	-	-	-	-	-	-	-	-	-	-	-	-	ENSG00000136574	ENST00000528712	11676959	11760002	protein_coding
GATA6	Atrial Septal Defect 9	D	-	-	1	-	-	-	-	-	-	-	-	-	-	-	-	-	-	-	-	-	ENSG00000141448	ENST00000269216	22169392	22202528	protein_coding
GATAD2B	Mental Retardation	D	-	-	-	-	-	-	1	-	-	-	-	-	-	-	-	-	-	-	-	-	ENSG00000143614	ENST00000637918	153789030	153923360	protein_coding
GATM	Arginine:Glycine Amidinotransferase Deficiency (Mitochondrial Respiratory Chain Disorders (Caused By Nuclear Variants Only), Cerebral Creatine Deficiency Syndrome 3	R	-	-	-	-	-	-	1	1	-	-	-	-	-	-	-	-	-	-	-	-	ENSG00000171766	ENST00000396659	45361124	45402327	protein_coding
GBA	Gaucher Disease Type 3C	R	1	-	1	-	-	-	-	1	-	1	-	-	-	-	-	-	-	-	-	-	ENSG00000262446	ENST00000572338	155249852	155260266	protein_coding
GBA2	Autosomal-Recessive Cerebellar Ataxia With Spasticity, Spastic Paraplegia 46	R	-	-	1	-	-	-	-	-	-	-	-	1	-	-	1	-	-	-	-	-	ENSG00000070610	ENST00000378103	35736866	35749228	protein_coding
GBE1	Glycogen Storage Disease Iv 232500	R	1	-	1	-	-	-	-	1	-	-	1	-	-	-	-	-	-	-	-	-	ENSG00000114480	ENST00000429644	81489703	81761645	protein_coding
GCDH	Glutaricacidemia Type 1	R	1	-	1	-	-	-	1	1	-	-	-	-	-	-	-	-	-	-	-	-	ENSG00000105607	ENST00000222214	12891160	12914207	protein_coding
GCH1	Dopa-Responsive Dystonia (Drd), Dystonia	R|D	-	-	-	-	-	-	1	1	-	-	-	-	1	-	-	-	-	-	-	-	ENSG00000131979	ENST00000543643	54842008	54902826	protein_coding
GCK	Inborn_Genetic_Diseases, Maturity-Onset_Diabetes_Of_The_Young	D	-	-	-	-	-	-	-	-	-	-	-	-	-	-	-	-	-	-	-	1	ENSG00000106633	ENST00000673284	44143213	44198170	protein_coding
GCLC	Gamma-Glutamylcysteine Synthetase Deficiency (Disorders Of The Gamma-Glutamyl Cycle)	R	-	-	-	-	-	-	-	1	-	-	-	-	-	-	-	-	-	-	-	-	ENSG00000001084	ENST00000509541	53497341	53616970	protein_coding
GCSH	Glycine encephalopathy, 605899.	R	1	-	-	-	-	-	-	-	-	-	-	-	-	-	-	-	-	-	-	-	ENSG00000140905	ENST00000315467	81081945	81096395	protein_coding
GDAP1	Charcot Marie Tooth Disease (Cmt4A)	R|D	-	-	-	-	-	-	-	1	-	-	-	-	-	-	-	-	-	-	-	-	ENSG00000104381	ENST00000521096	74321130	74488872	protein_coding
GDF3	Microphthalmia; Missing_Ribs	D	-	-	-	-	-	-	-	-	-	-	-	-	-	-	-	-	-	-	-	1	ENSG00000184344	ENST00000329913	7689784	7695775	protein_coding
GDF5	Brachydactyly Type C	R|D	-	-	1	-	-	-	-	-	-	-	-	-	-	-	-	-	-	-	-	-	ENSG00000125965	ENST00000374369	35433347	35454746	protein_coding
GDF6	Microphthalmia Isolated Type 4	D	-	-	1	-	-	-	-	-	-	-	-	-	-	-	-	-	-	-	-	-	ENSG00000156466	ENST00000287020	96142333	96160806	protein_coding
GFAP	Autosomal Dominant Ataxia, Alexander Disease	D	-	-	1	-	-	-	1	-	-	1	-	1	1	-	-	-	-	-	-	-	ENSG00000131095	ENST00000639277	44903159	44916937	protein_coding
GFER	Multiple Respiratory Chain Complex Deficiencies (Disorders Of Protein Synthesis), Myopathy	R	-	-	-	-	-	-	1	1	-	-	-	-	-	-	-	-	-	-	-	-	ENSG00000127554	ENST00000569451	1984193	1987749	protein_coding
GFI1	Neutropenia	D	-	-	-	-	-	-	-	-	1	-	-	-	-	-	-	1	-	-	-	-	ENSG00000162676	ENST00000370332	92473043	92486925	protein_coding
GFM1	Combined Oxidative Phosphorylation Deficiency 1	R	1	-	1	-	-	-	1	1	-	-	-	-	-	-	-	-	-	-	-	-	ENSG00000168827	ENST00000486715	158644527	158695581	protein_coding
GFM2	Multiple Respiratory Chain Complex Deficiencies (Disorders Of Protein Synthesis)	R	-	-	-	-	-	-	-	1	-	-	-	-	-	-	-	-	-	-	-	-	ENSG00000164347	ENST00000296805	74721206	74767147	protein_coding
GFPT1	Congenital Myasthenic Syndrome, Myasthenia	R	-	-	-	-	-	-	-	1	-	-	1	-	-	-	-	-	-	-	-	-	ENSG00000198380	ENST00000357308	69319780	69387250	protein_coding
GHR	Familial_Hypercholesterolemia_1, Laron-Type_Isolated_Somatotropin_Defect, Seizures, Short_Stature	R|D	-	-	-	-	-	-	-	-	-	-	-	-	-	-	-	-	-	-	-	1	ENSG00000112964	ENST00000230882	42423439	42721878	protein_coding
GHRHR	Isolated_Growth_Hormone_Deficiency_Type_1B	R	-	-	-	-	-	-	-	-	-	-	-	-	-	-	-	-	-	-	-	1	ENSG00000106128	ENST00000466427	30938669	30993254	protein_coding
GIGYF2	Parkinson_Disease_11	U	-	-	-	-	-	-	-	-	-	-	-	-	-	-	-	-	-	-	-	1	ENSG00000204120	ENST00000476995	232697299	232860605	protein_coding
GINS1	Gins1 Deficiency	R	-	-	-	-	-	-	-	-	1	-	-	-	-	-	-	-	-	-	-	-	ENSG00000101003	ENST00000262460	25407673	25452628	protein_coding
GIPC3	Hearing Loss	R	-	-	-	1	-	-	-	-	-	-	-	-	-	-	-	-	-	-	-	-	ENSG00000179855	ENST00000644452	3585478	3593541	protein_coding
GJA1	Autosomal Dominant Oculodentodigital Dysplasia, Oculodentodigital Dysplasia, Palmoplantar Keratoderma And Congenital Alopecia 1	R|D	1	-	1	-	-	1	-	-	-	-	-	-	-	-	-	-	-	-	-	-	ENSG00000152661	ENST00000649003	121435595	121449727	protein_coding
GJA3	Cataract Zonular Pulverulent Cataract Type 3	D	-	-	1	-	-	-	-	-	-	-	-	-	-	-	-	-	-	-	-	-	ENSG00000121743	ENST00000241125	20138255	20161052	protein_coding
GJA8	Cataract-Microcornea Syndrome	D	-	-	1	-	-	-	-	-	-	-	-	-	-	-	-	-	-	-	-	-	ENSG00000121634	ENST00000369235	147907956	147909257	protein_coding
GJB2	Hearing Loss	R|D	1	-	-	1	-	-	-	-	-	-	-	-	-	-	-	-	-	-	-	-	ENSG00000165474	ENST00000382844	20187463	20192938	protein_coding
GJB3	Erythrokeratodermia Variabilis Et Progressiva 1, Hearing Loss	R|D	-	-	-	1	-	1	-	-	-	-	-	-	-	-	-	-	-	-	-	-	ENSG00000188910	ENST00000373366	34781214	34786369	protein_coding
GJB4	Erythrokeratodermia Variabilis Et Progressiva 2	D	-	-	-	-	-	1	-	-	-	-	-	-	-	-	-	-	-	-	-	-	ENSG00000189433	ENST00000339480	34759740	34762327	protein_coding
GJB6	Deafness, Hidrotic_Ectodermal_Dysplasia_Syndrome, Nonsyndromic_Hearing_Loss	R|D	-	-	-	-	-	-	-	-	-	-	-	-	-	-	-	-	-	-	-	1	ENSG00000121742	ENST00000241124	20221962	20232365	protein_coding
GJC2	Autosomal Recessive Ataxia, Leukodystrophy, Lymphedema	R|D	1	-	1	-	-	-	1	-	-	-	-	1	-	-	-	-	-	-	-	-	ENSG00000198835	ENST00000366714	228149930	228159826	protein_coding
GLA	Fabry'S Disease (Mim 301500)	XL	-	-	-	-	-	-	-	-	-	-	-	-	-	-	-	-	-	-	1	-	ENSG00000102393	ENST00000674142	101393273	101408012	protein_coding
GLB1	Gm1-Gangliosidosis Type 1, Mucopolysaccharidosis Type 4B	R	1	-	1	-	-	-	1	1	-	1	-	-	-	-	-	-	-	-	-	-	ENSG00000170266	ENST00000307363	32996609	33097202	protein_coding
GLDC	Gldc-Related Glycine Encephalopathy	R	1	-	1	-	-	-	1	1	-	1	-	-	-	-	-	-	-	-	-	-	ENSG00000178445	ENST00000321612	6532467	6645729	protein_coding
GLDN	Lethal Arthroogryposis	R	-	-	1	-	-	-	-	-	-	-	-	-	-	-	-	-	-	-	-	-	ENSG00000186417	ENST00000335449	51341655	51408005	protein_coding
GLE1	Arthrogryposis	R	1	-	1	-	-	-	-	-	-	-	-	-	-	-	-	-	-	-	-	-	ENSG00000119392	ENST00000309971	128504719	128542288	protein_coding
GLI2	Gli2-Related Holoprosencephaly	D	-	-	1	-	-	-	1	-	-	-	-	-	-	-	-	-	-	-	-	-	ENSG00000074047	ENST00000482119	120735623	120992653	protein_coding
GLI3	Greig Cephalopolysyndactyly Syndrome, Joubert Syndrome And Senior-Loken Syndrome 24 Gene Panel, Pallister-Hall Syndrome	D	1	1	1	-	-	-	1	-	-	-	-	-	-	-	-	-	-	-	-	-	ENSG00000106571	ENST00000395925	41960949	42237870	protein_coding
GLIS3	Diabetes Mellitus Neonatal With Congenital Hypothyroidism	R	-	-	1	-	-	-	1	-	-	-	-	-	-	-	-	-	-	-	-	-	ENSG00000107249	ENST00000324333	3824127	4348392	protein_coding
GLRA1	Hyperekplexia	R|D	-	-	-	-	-	-	-	1	-	-	-	-	-	-	-	-	-	-	-	-	ENSG00000145888	ENST00000274576	151822513	151924851	protein_coding
GLRX5	Defective Fe-S/Lipoic Acid Biosynthesis (Mitochondrial Respiratory Chain Disorders (Caused By Nuclear Variants Only))	R	-	-	-	-	-	-	-	1	-	-	-	-	-	-	-	-	-	-	-	-	ENSG00000182512	ENST00000553672	95533503	95544724	protein_coding
GLS	Glucosidase 1 Deficiency (Disorders Of Protein N-Glycosylation)	R	-	-	-	-	-	-	-	1	-	-	-	-	-	-	-	-	-	-	-	-	ENSG00000115419	ENST00000320717	190880821	190965552	protein_coding
GLUD1	Hyperinsulinemic Hypoglycemia And Hyperammonemia (Urea Cycle Disorders And Inherited Hyperammonaemias)	D	-	-	-	-	-	-	-	1	-	1	-	-	-	-	-	-	-	-	-	-	ENSG00000148672	ENST00000277865	87050202	87094843	protein_coding
GLUL	Congenital Systemic Glutamine Deficiency	R	-	-	1	-	-	-	1	1	-	1	-	-	-	-	-	-	-	-	-	-	ENSG00000135821	ENST00000642379	182378098	182392206	protein_coding
GLYCTK	D-Glyceric Aciduria 220120	R	-	-	-	-	-	-	1	1	-	-	-	-	-	-	-	-	-	-	-	-	ENSG00000168237	ENST00000461183	52287089	52295257	protein_coding
GM2A	Gm2-Gangliosidosis	R	-	-	-	-	-	-	1	1	-	1	-	-	-	-	-	-	-	-	-	-	ENSG00000196743	ENST00000523466	151212150	151270440	protein_coding
GMPPA	Glycosylation Disorder Characterized By Intellectual Disability And Autonomic Dysfunction	R	-	-	-	-	-	-	1	-	-	-	-	-	-	-	-	-	-	-	-	-	ENSG00000144591	ENST00000313597	219498884	219506989	protein_coding
GMPPB	Muscular Dystrophy-Dystroglycanopathy (Congenital With Brain And Eye Anomalies), Congenital Myasthenic Syndrome	R	-	-	1	-	-	-	1	1	-	-	1	-	-	-	-	-	-	-	-	-	ENSG00000173540	ENST00000480687	49716844	49723951	protein_coding
GNAI1	Gnai1 Syndrome	D	-	-	-	-	-	-	1	-	-	-	-	-	-	-	-	-	-	-	-	-	ENSG00000127955	ENST00000650351	79768028	80226181	protein_coding
GNAI3	Auriculocondylar Syndrome	D	-	-	1	-	-	-	-	-	-	-	-	-	-	-	-	-	-	-	-	-	ENSG00000065135	ENST00000369851	109548615	109600195	protein_coding
GNAO1	Epileptic Encephalopathy	D	-	-	1	-	-	-	1	-	-	1	-	-	-	-	-	-	-	-	-	-	ENSG00000087258	ENST00000262493	56191489	56357444	protein_coding
GNAQ	Sturge-Weber Syndrome	D	-	-	-	-	-	-	-	-	-	1	-	-	-	-	-	-	-	-	-	-	ENSG00000156052	ENST00000286548	77716097	78031811	protein_coding
GNAS	Congenital Obesity, Gnas Hyperfunction, Pseudohypoparathyroidism Ia	D	-	-	1	-	1	-	1	-	-	-	-	-	-	-	-	-	-	-	-	-	ENSG00000087460	ENST00000313949	58839718	58911192	protein_coding
GNAT1	Congenital Stationary Night Blindness	R|D	-	-	-	-	-	-	-	-	-	-	-	-	-	1	-	-	-	-	-	-	ENSG00000114349	ENST00000232461	50191610	50197696	protein_coding
GNAT2	Achromatopsia	R	-	-	-	-	-	-	-	-	-	-	-	-	-	1	-	-	-	-	-	-	ENSG00000134183	ENST00000351050	109603254	109619929	protein_coding
GNB1	Intellectual Disability, Mental Retardation, Severe Neurodevelopmental Disability	D	-	-	1	-	-	-	1	-	-	1	-	-	-	-	-	-	-	-	-	-	ENSG00000078369	ENST00000378609	1785285	1891117	protein_coding
GNB5	Intellectual Developmental Disorder With Cardiac Arrhythmia, Language Delay And Adhd/Cognitive Impairment With Or Without Cardiac Arrhythmia	R	-	-	-	-	-	-	1	-	-	1	-	-	-	-	-	-	-	-	-	-	ENSG00000069966	ENST00000261837	52115105	52191369	protein_coding
GNE	Nonaka Myopathy 605820	R	1	-	-	-	-	-	-	1	-	-	1	-	-	-	-	-	-	-	-	-	ENSG00000159921	ENST00000642385	36214441	36277056	protein_coding
GNMT	Glycine N-Methyltransferase Deficiency 606664	R	-	-	-	-	-	-	-	1	-	-	-	-	-	-	-	-	-	-	-	-	ENSG00000124713	ENST00000372808	42960754	42963880	protein_coding
GNPAT	Rhizomelic Chondrodysplasia Punctata Type 2 (Peroxisomal Disorders)	R	-	-	1	-	-	-	1	1	-	-	-	-	-	-	-	-	-	-	-	-	ENSG00000116906	ENST00000436239	231241207	231277973	protein_coding
GNPTAB	Mucolipidosis Type Ii (Mlii)	R	1	-	1	-	-	-	1	1	-	-	-	-	-	-	-	-	-	-	-	-	ENSG00000111670	ENST00000299314	101745499	101830959	protein_coding
GNPTG	Mucolipidosis Type Iii Complementation Group C (Mliiic), Genetic Retinal Degeneration Conditions	R	-	-	1	-	-	-	1	1	-	-	-	-	-	1	-	-	-	-	-	-	ENSG00000090581	ENST00000527168	1351931	1364113	protein_coding
GNRHR	Hypogonadotropic_Hypogonadism_7_With_Or_Without_Anosmia	R	-	-	-	-	-	-	-	-	-	-	-	-	-	-	-	-	-	-	-	1	ENSG00000109163	ENST00000226413	67737118	67754388	protein_coding
GNS	Mucopolysaccharidosis Type Iiid	R	1	-	1	-	-	-	1	1	-	-	-	-	-	-	-	-	-	-	-	-	ENSG00000135677	ENST00000418919	64713445	64759431	protein_coding
GORAB	Geroderma Osteodysplasticum	R	-	-	1	-	-	-	-	-	-	-	-	-	-	-	-	-	-	-	-	-	ENSG00000120370	ENST00000367763	170532129	170553446	protein_coding
GOSR2	Epilepsy	R	-	-	-	-	-	-	-	-	-	1	-	1	-	-	-	-	-	-	-	-	ENSG00000108433	ENST00000640608	46923075	46975524	protein_coding
GPAA1	Glycosylphosphatidylinositol Biosynthesis Defect 15	R	-	-	-	-	-	-	1	-	-	1	-	1	-	-	-	-	-	-	-	-	ENSG00000197858	ENST00000529503	144082590	144086216	protein_coding
GPD1	Hypertriglyceridemia	R	-	-	-	-	-	-	-	1	-	-	-	-	-	-	-	-	-	-	-	-	ENSG00000167588	ENST00000301149	50103982	50111313	protein_coding
GPHN	Molybdenum Cofactor Deficiency C 615501	R|D	-	-	-	-	-	-	-	1	-	1	-	-	-	-	-	-	-	-	-	-	ENSG00000171723	ENST00000315266	66507407	67181803	protein_coding
GPI	Hemolytic Anemia	R	-	-	1	-	-	-	-	-	-	-	-	-	-	-	-	-	-	-	-	-	ENSG00000105220	ENST00000587521	34359480	34402413	protein_coding
GPIHBP1	Hyperlipoproteinemia	R	-	-	-	-	-	-	-	-	-	-	-	-	-	-	-	-	-	-	-	1	ENSG00000277494	ENST00000622500	143213218	143217170	protein_coding
GPR161	Pituitary_Stalk_Interruption_Syndrome	U	-	-	-	-	-	-	-	-	-	-	-	-	-	-	-	-	-	-	-	1	ENSG00000143147	ENST00000367838	168079543	168137667	protein_coding
GPR179	Congenital Stationary Night Blindness	R	-	-	-	-	-	-	-	-	-	-	-	-	-	1	-	-	-	-	-	-	ENSG00000277399	ENST00000622573	38324571	38343956	protein_coding
GPSM2	Chudley-Mccullough Syndrome, Deafness Autosomal Recessive Type 82, Nonsyndromic Hearing Loss	R	-	-	1	1	-	-	1	-	-	-	-	-	-	-	-	-	-	-	-	-	ENSG00000121957	ENST00000406462	108875350	108934545	protein_coding
GPT2	Microcephaly	R	-	-	-	-	-	-	1	-	-	-	-	-	-	-	-	-	-	-	-	-	ENSG00000166123	ENST00000340124	46884362	46931289	protein_coding
GREB1L	Renal Hypodysplasia/Aplasia 3	D	-	-	1	-	-	-	-	-	-	-	-	-	-	-	-	-	-	-	-	-	ENSG00000141449	ENST00000584446	21242242	21525417	protein_coding
GRHL2	Hearing Loss	R|D	-	-	-	1	-	-	-	-	-	-	-	-	-	-	-	-	-	-	-	-	ENSG00000083307	ENST00000521085	101492439	101669726	protein_coding
GRHL3	Van Der Woude Syndrome 2	D	-	-	1	-	-	-	-	-	-	-	-	-	-	-	-	-	-	-	-	-	ENSG00000158055	ENST00000361548	24319357	24364482	protein_coding
GRHPR	Primary Hyperoxaluria Type Ii (Disorders Of Glyoxylate Metabolism)	R	1	-	-	-	-	-	-	1	-	-	-	-	-	-	-	-	-	-	-	-	ENSG00000137106	ENST00000493368	37422666	37436990	protein_coding
GRIA2	Epileptic Encephalopathy Intellectual Disability Stereotypic Hand Movements	D	-	-	-	-	-	-	1	-	-	-	-	-	-	-	-	-	-	-	-	-	ENSG00000120251	ENST00000504801	157204182	157366075	protein_coding
GRIA4	Neurodevelopmental Disorder With Or Without Seizures And Gait Abnormalities	D	-	-	-	-	-	-	1	-	-	1	-	-	-	-	-	-	-	-	-	-	ENSG00000152578	ENST00000527177	105609994	105982092	protein_coding
GRID2	Spinocerebellar Ataxia	R	-	-	-	-	-	-	1	-	-	-	-	1	-	-	-	-	-	-	-	-	ENSG00000152208	ENST00000282020	92303966	93810157	protein_coding
GRIK2	Mental Retardation	R	-	-	-	-	-	-	1	-	-	-	-	-	-	-	-	-	-	-	-	-	ENSG00000164418	ENST00000421544	101181257	102070083	protein_coding
GRIK5	Mental Retardation	R	-	-	-	-	-	-	1	-	-	-	-	-	-	-	-	-	-	-	-	-	ENSG00000105737	ENST00000454993	41998321	42069498	protein_coding
GRIN1	Neurodevelopmental Disorder With Or Without Hyperkinetic Movements And Seizures, Epileptic Encephalopathy	R|D	-	-	1	-	-	-	1	-	-	1	-	-	-	-	-	-	-	-	-	-	ENSG00000176884	ENST00000371561	137139154	137168756	protein_coding
GRIN2A	Epilepsy With Neurodevelopmental Defects	D	-	-	-	-	-	-	1	-	-	1	-	-	-	-	-	-	-	-	-	-	ENSG00000183454	ENST00000396573	9753404	10182754	protein_coding
GRIN2B	Autism, Mental Retardation	D	-	-	1	-	-	-	1	-	-	1	-	-	-	-	-	-	-	-	-	-	ENSG00000273079	ENST00000637214	13437942	13981957	protein_coding
GRIN2D	Epileptic Encephalopathy	D	-	-	-	-	-	-	1	-	-	1	-	-	-	-	-	-	-	-	-	-	ENSG00000105464	ENST00000263269	48394875	48444931	protein_coding
GRIP1	Fraser Syndrome 219000	R	-	-	1	-	-	-	-	-	-	-	-	-	-	-	-	-	-	-	-	-	ENSG00000155974	ENST00000398016	66347431	67069162	protein_coding
GRK1	Oguchi Disease-2	R	-	-	-	-	-	-	-	-	-	-	-	-	-	1	-	-	-	-	-	-	ENSG00000185974	ENST00000335678	113667219	113737736	protein_coding
GRM1	Spinocerebellar Ataxia	R	-	-	-	-	-	-	1	-	-	-	-	1	-	-	-	-	-	-	-	-	ENSG00000152822	ENST00000507005	146027646	146437601	protein_coding
GRM6	Congenital Stationary Night Blindness	R	-	-	-	-	-	-	-	-	-	-	-	-	-	1	-	-	-	-	-	-	ENSG00000113262	ENST00000650488	178977587	178996206	protein_coding
GRN	Clinical Presentation Suggestive Of Cortico-Basal/Psp Syndrome	D	-	-	-	-	-	-	-	-	-	-	-	-	1	-	-	-	-	-	-	-	ENSG00000030582	ENST00000053867	44345246	44353106	protein_coding
GRXCR1	Nonsyndromic Hearing Loss	R	-	-	-	1	-	-	-	-	-	-	-	-	-	-	-	-	-	-	-	-	ENSG00000215203	ENST00000399770	42893267	43030658	protein_coding
GSS	Glutathione Synthetase (Gss) Deficiency	R	1	-	-	-	-	-	-	1	-	-	-	-	-	-	-	-	-	-	-	-	ENSG00000100983	ENST00000651619	34928432	34956027	protein_coding
GTF2H5	Trichothiodystrophy Photosensitive	R	1	-	1	-	-	-	1	-	-	-	-	-	-	-	-	-	-	-	-	-	ENSG00000272047	ENST00000648328	158168350	158199344	protein_coding
GTPBP2	Jaberi-Elahi Syndrome 617988	R	-	-	-	-	-	-	1	-	-	1	-	-	-	-	-	-	-	-	-	-	ENSG00000172432	ENST00000442748	43605316	43629264	protein_coding
GTPBP3	Combined Oxidative Phosphorylation Deficiency 23 616198, Mitochondrial Translation Defect Associated With Hypertrophic Cardiomyopathy	R	-	-	1	-	-	-	1	1	-	-	-	-	-	-	-	-	-	-	-	-	ENSG00000130299	ENST00000361619	17334920	17342731	protein_coding
GUCA1A	Cone Dystrophy-3	D	-	-	-	-	-	-	-	-	-	-	-	-	-	1	-	-	-	-	-	-	ENSG00000048545	ENST00000654459	42155406	42180049	protein_coding
GUCA1B	Macular Dystrophy/Degeneration/Stargardt Disease	D	-	-	-	-	-	-	-	-	-	-	-	-	-	1	-	-	-	-	-	-	ENSG00000112599	ENST00000230361	42183284	42194956	protein_coding
GUCY2C	Meconium Ileus	R|D	-	-	1	-	-	-	-	-	-	-	-	-	-	-	-	-	-	-	-	-	ENSG00000070019	ENST00000261170	14612632	14696599	protein_coding
GUCY2D	Achromatopsia	R|D	-	-	-	-	-	-	-	-	-	-	-	-	-	1	-	-	-	-	-	-	ENSG00000132518	ENST00000254854	8002615	8020342	protein_coding
GUSB	Mucopolysaccharidosis Type 7	R	1	-	1	-	-	-	1	1	-	-	-	-	-	-	-	-	-	-	-	-	ENSG00000169919	ENST00000304895	65960684	65982215	protein_coding
GYG1	?Glycogen Storage Disease Xv 613507	R	-	-	-	-	-	-	-	1	-	-	1	-	-	-	-	-	-	-	-	-	ENSG00000163754	ENST00000296048	148991408	149031775	protein_coding
GYS1	Glycogen Storage Disease 0	R	-	-	-	-	-	-	-	1	-	-	1	-	-	-	-	-	-	-	-	-	ENSG00000104812	ENST00000323798	48968130	48993310	protein_coding
GYS2	Glycogen Storage Disease	R	-	-	-	-	-	-	-	1	-	-	-	-	-	-	-	-	-	-	-	-	ENSG00000111713	ENST00000261195	21536107	21604847	protein_coding
HAAO	Multiple Congenital Malformations, Vertebral	R	-	-	1	1	-	-	-	1	-	-	-	-	-	-	-	-	-	-	-	-	ENSG00000162882	ENST00000406007	42767089	42792593	protein_coding
HACE1	Spastic Paraplegia And Psychomotor Retardation With Or Without Seizures 616756	R	-	-	-	-	-	-	1	-	-	1	-	-	-	-	1	-	-	-	-	-	ENSG00000085382	ENST00000262903	104728094	104859919	protein_coding
HADH	3-Hydroxyacyl-Coa Dehydrogenase Deficiency 231530	R	1	-	-	-	-	-	1	1	-	-	-	-	-	-	-	-	-	-	-	-	ENSG00000138796	ENST00000505878	107989714	108035174	protein_coding
HADHA	Long Chain 3-Hydroxyacyl-Coa Dehydrogenase Deficiency, Trifunctional Protein Deficiency 609015, Mitochondrial Trifunctional Protein Deficiency (Disorders Of Mitochondrial Fatty Acid Oxidation)	R	1	-	1	-	-	-	1	1	-	-	1	-	-	-	-	-	-	-	-	-	ENSG00000084754	ENST00000380649	26190635	26244672	protein_coding
HADHB	Mitochondrial Trifunctional Protein Deficiency (Disorders Of Mitochondrial Fatty Acid Oxidation), Trifunctional Protein Deficiency	R	1	-	-	-	-	-	-	1	-	-	1	-	-	-	-	-	-	-	-	-	ENSG00000138029	ENST00000448743	26243170	26290465	protein_coding
HAMP	Hemochromatosis	R	1	-	-	-	-	-	-	1	-	-	-	-	-	-	-	-	-	-	-	-	ENSG00000105697	ENST00000598398	35280716	35285143	protein_coding
HARS2	Required For Mitochondrial Gene Expression (Mitochondrial Respiratory Chain Disorders (Caused By Nuclear Variants Only))	R	-	-	-	-	-	-	-	1	-	-	-	-	-	-	-	-	-	-	-	-	ENSG00000112855	ENST00000520095	140691430	140699305	protein_coding
HAVCR2	T-Cell Lymphoma	R	-	-	-	-	-	-	-	-	1	-	-	-	-	-	-	-	-	-	-	-	ENSG00000135077	ENST00000307851	157085832	157142869	protein_coding
HAX1	Neutropenia	R	-	-	-	-	-	-	-	-	1	1	-	-	-	-	-	1	-	-	-	-	ENSG00000143575	ENST00000328703	154272589	154275875	protein_coding
HBA1	Erythrocytosis 7	R	1	-	1	-	-	-	-	-	-	-	-	-	-	-	-	-	-	-	-	-	ENSG00000206172	ENST00000320868	176680	177522	protein_coding
HBA2	Erythrocytosis 7	R	-	-	1	-	-	-	-	-	-	-	-	-	-	-	-	-	-	-	-	-	ENSG00000188536	ENST00000251595	172876	173710	protein_coding
HBB	Sickle cell anemia, 603903	R	1	-	-	-	-	-	-	-	-	-	-	-	-	-	-	-	-	-	-	-	ENSG00000244734	ENST00000335295	5225464	5229395	protein_coding
HCN1	Epileptic Encephalopathy	D	-	-	-	-	-	-	1	-	-	1	-	-	-	-	-	-	-	-	-	-	ENSG00000164588	ENST00000673735	45254948	45696498	protein_coding
HCN2	Genetic Epilepsy With Febrile Seizures Plus	R|D	-	-	-	-	-	-	-	-	-	1	-	-	-	-	-	-	-	-	-	-	ENSG00000099822	ENST00000251287	589881	617159	protein_coding
HDAC4	Brachydactyly-Mental Retardation Syndrome	D	-	-	-	-	-	-	1	-	-	-	-	-	-	-	-	-	-	-	-	-	ENSG00000068024	ENST00000345617	239048168	239401654	protein_coding
HECW2	Neurodevelopmental Disorder With Hypotonia	D	-	-	-	-	-	-	1	-	-	1	-	-	-	-	-	-	-	-	-	-	ENSG00000138411	ENST00000642884	196189099	196593684	protein_coding
HELLS	Immunodeficiency-Centromeric Instability-Facial Anomalies Syndrome	R	-	-	-	-	-	-	-	-	1	-	-	-	-	-	-	-	-	-	-	-	ENSG00000119969	ENST00000419900	94501434	94613905	protein_coding
HEPACAM	Megalencephalic Leukoencephalopathy With Subcortical Cysts 2A, Megalencephalic Leukoencephalopathy With Subcortical Cysts 2B	R|D	-	-	-	-	-	-	1	-	-	1	-	-	-	-	-	-	-	-	-	-	ENSG00000165478	ENST00000298251	124919205	124936412	protein_coding
HERC1	Macrocephaly	R	-	-	-	-	-	-	1	-	-	-	-	-	-	-	-	-	-	-	-	-	ENSG00000103657	ENST00000443617	63608618	63833948	protein_coding
HES7	Spondylocostal Dysostosis 4	R	-	-	1	-	-	-	-	-	-	-	-	-	-	-	-	-	-	-	-	-	ENSG00000179111	ENST00000541682	8120592	8124106	protein_coding
HESX1	Septooptic Dysplasia	R|D	1	-	-	-	-	-	1	-	-	-	-	-	-	-	-	-	-	-	-	-	ENSG00000163666	ENST00000647958	57197838	57227606	protein_coding
HEXA	Gm2-Gangliosidosis, Tay-Sachs Disease	R	1	-	-	-	-	-	1	1	-	1	-	1	1	-	-	-	-	-	-	-	ENSG00000213614	ENST00000268097	72340924	72376420	protein_coding
HEXB	Sandhoff Disease	R	1	-	-	-	-	-	1	1	-	1	-	1	1	-	-	-	-	-	-	-	ENSG00000049860	ENST00000511181	74640023	74722647	protein_coding
HFE	Hereditary Hemochromatosis (C.845G>A	R	-	-	-	-	-	-	-	-	-	-	-	-	-	-	-	-	-	-	1	-	ENSG00000010704	ENST00000397022	26087281	26098343	protein_coding
HGD	Alkaptonuria	R	1	-	-	-	-	-	-	1	-	-	-	-	-	-	-	-	-	-	-	-	ENSG00000113924	ENST00000283871	120628172	120682269	protein_coding
HGSNAT	Mucopolysaccharidosis Type 3C (Mps3C), Retinitis Pigmentosa 73	R	1	-	-	-	-	-	1	1	-	-	-	-	-	1	-	-	-	-	-	-	ENSG00000165102	ENST00000379644	43140464	43202855	protein_coding
HIBCH	3-Hydroxyisobutryl-Coa Hydrolase Deficiency, Hibch Deficiency	R	1	-	1	-	-	-	1	1	-	-	-	-	-	-	-	-	-	-	-	-	ENSG00000198130	ENST00000399855	190189735	190344193	protein_coding
HIVEP2	Hivep2 Associated Syndromic Developmental Delay With Intellectual Disability, Mental Retardation	D	-	-	1	-	-	-	1	-	-	-	-	-	-	-	-	-	-	-	-	-	ENSG00000010818	ENST00000367603	142751469	142956698	protein_coding
HK1	Hemolytic Anemia Due To Hexokinase Deficiency	R	-	-	-	-	-	-	1	-	-	-	-	-	-	-	-	-	-	-	-	-	ENSG00000156515	ENST00000436817	69269984	69401884	protein_coding
HLA-B	{Toxic epidermal necrolysis, susceptibility to}, 608579; {Stevens-Johnson syndrome, susceptibility to}, 608579; {Spondyloarthropathy, susceptibility to, 1}, 106300.	U	-	-	-	-	-	-	-	-	1	-	-	-	-	-	-	-	-	-	-	-	ENSG00000223532	ENST00000472294	31260536	31347723	protein_coding
HLA-DQA1	{Celiac disease, susceptibility to}, 212750.	R	-	-	-	-	-	-	-	-	1	-	-	-	-	-	-	-	-	-	-	-	ENSG00000236418	ENST00000414549	32606510	32628863	protein_coding
HLA-DQB1	{Creutzfeldt-Jakob disease, variant, resistance to}, 123400.	D	-	-	-	-	-	-	-	-	1	-	-	-	-	-	-	-	-	-	-	-	ENSG00000206237	ENST00000383121	32582490	32590101	protein_coding
HLA-DRB1	{Sarcoidosis, susceptibility to, 1}, 181000; {Multiple sclerosis, susceptibility to, 1}, 126200.	D	-	-	-	-	-	-	-	-	1	-	-	-	-	-	-	-	-	-	-	-	ENSG00000206240	ENST00000399450	32508164	32538771	protein_coding
HLA-G	{Asthma, susceptibility to}, 600807.	D	-	-	-	-	-	-	-	-	1	-	-	-	-	-	-	-	-	-	-	-	ENSG00000237216	ENST00000450984	29823845	29828003	protein_coding
HLCS	Holocarboxylase Synthetase Deficiency	R	-	-	-	-	-	-	1	1	-	-	-	-	-	-	-	-	-	-	-	-	ENSG00000159267	ENST00000336648	36750888	36990236	protein_coding
HMBS	Porphyria	D	-	-	-	-	-	-	-	1	-	-	-	-	-	-	-	-	-	-	-	-	ENSG00000256269	ENST00000536185	119084866	119093549	protein_coding
HMGB1	.	U	-	-	-	-	-	-	-	-	1	-	-	-	-	-	-	-	-	-	-	-	ENSG00000189403	ENST00000341423	30456704	30617597	protein_coding
HMGCL	3-Hydroxy-3-Methyl Glutaric Aciduria (Organic Acidurias), Hmg-Coa Lyase Deficiency	R	1	-	-	-	-	-	1	1	-	1	-	-	-	-	-	-	-	-	-	-	ENSG00000117305	ENST00000374490	23801885	23838620	protein_coding
HMGCS2	Hmg-Coa Synthase-2 Deficiency	R	-	-	-	-	-	-	-	1	-	-	-	-	-	-	-	-	-	-	-	-	ENSG00000134240	ENST00000369406	119748002	119768905	protein_coding
HMX1	Oculoauricular syndrome, 612109.	R	-	-	-	-	-	-	-	-	-	-	-	-	-	1	-	-	-	-	-	-	ENSG00000215612	ENST00000506970	8846076	8871839	protein_coding
HNF1A	Maturity-Onset Of Diabetes Of The Young (Mim 600496)	D	-	-	-	-	-	-	-	-	-	-	-	-	-	-	-	-	-	-	1	-	ENSG00000135100	ENST00000257555	120978543	121002512	protein_coding
HNF1B	Polycystic Kidney Disease, Renal Cysts And Diabetes Syndrome	D	-	1	1	-	-	-	-	-	-	-	-	-	-	-	-	-	-	-	-	-	ENSG00000275410	ENST00000617811	37686431	37745105	protein_coding
HNF4A	Atypical Dominant Fanconi Syndrome With Mody	D	-	-	1	-	-	-	-	-	-	-	-	-	-	-	-	-	-	-	-	-	ENSG00000101076	ENST00000316673	44355700	44434596	protein_coding
HNRNPA1	?Inclusion Body Myopathy Wtih Early-Onset Paget Disease Without Frontotemporal	D	-	-	-	-	-	-	-	-	-	-	-	-	1	-	-	-	-	-	-	-	ENSG00000135486	ENST00000546500	54280193	54287088	protein_coding
HNRNPDL	Muscular Dystrophy	D	-	-	-	-	-	-	-	-	-	-	1	-	-	-	-	-	-	-	-	-	ENSG00000152795	ENST00000295470	82422564	82430408	protein_coding
HNRNPK	Au-Kline Syndrome	D	-	-	1	-	-	-	1	-	-	-	-	-	-	-	-	-	-	-	-	-	ENSG00000165119	ENST00000376281	83968083	83980616	protein_coding
HNRNPR	Global Developmental Delay	D	-	-	-	-	-	-	1	-	-	1	-	-	-	-	-	-	-	-	-	-	ENSG00000125944	ENST00000464516	23303771	23344336	protein_coding
HNRNPU	Epileptic Encephalopathy	D	-	-	-	-	-	-	1	-	-	1	-	-	-	-	-	-	-	-	-	-	ENSG00000153187	ENST00000366527	244840638	244864560	protein_coding
HOGA1	Hyperoxaluria Type Iii (Mitochondrial Respiratory Chain Disorders (Caused By Nuclear Variants Only))	R	-	-	-	-	-	-	-	1	-	-	-	-	-	-	-	-	-	-	-	-	ENSG00000241935	ENST00000465608	97584323	97612802	protein_coding
HOXA1	Bosley-Salih-Alorainy Syndrome	R	-	-	1	-	-	-	1	-	-	-	-	-	-	-	-	-	-	-	-	-	ENSG00000105991	ENST00000643460	27092993	27096000	protein_coding
HOXA13	Hand-Foot-Genital Syndrome	D	-	-	1	-	-	-	-	-	-	-	-	-	-	-	-	-	-	-	-	-	ENSG00000106031	ENST00000518136	27193503	27200091	protein_coding
HOXA2	Microtia	R|D	-	-	-	1	-	-	-	-	-	-	-	-	-	-	-	-	-	-	-	-	ENSG00000105996	ENST00000222718	27100354	27102686	protein_coding
HOXD13	Synpolydactyly 1	D	-	-	1	-	-	-	-	-	-	-	-	-	-	-	-	-	-	-	-	-	ENSG00000128714	ENST00000392539	176092721	176095944	protein_coding
HPD	Hawkinsinuria 140350, Tyrosinemia	R|D	-	-	-	-	-	-	1	1	-	-	-	-	-	-	-	-	-	-	-	-	ENSG00000158104	ENST00000289004	121839527	121863596	protein_coding
HPS1	Hermansky-Pudlak Syndrome 1 203300	R	-	-	-	-	-	-	-	1	1	-	-	-	-	-	-	-	-	-	-	-	ENSG00000107521	ENST00000361490	98416198	98446947	protein_coding
HPS4	Hermansky-Pudlak Syndrome 4	R	-	-	-	-	-	-	-	-	1	-	-	-	-	-	-	-	-	-	-	-	ENSG00000100099	ENST00000519774	26443423	26483837	protein_coding
HPS5	Hermansky-Pudlak_Syndrome_5	R	-	-	-	-	-	-	-	-	-	-	-	-	-	-	-	-	-	-	-	1	ENSG00000110756	ENST00000396253	18278668	18322198	protein_coding
HPS6	Hermansky-Pudlak Syndrome 6	R	-	-	-	-	-	-	-	-	1	-	-	-	-	-	-	-	-	-	-	-	ENSG00000166189	ENST00000299238	102065349	102068036	protein_coding
HPSE2	Urofacial Syndrome	R	-	-	1	-	-	-	-	-	-	-	-	-	-	-	-	-	-	-	-	-	ENSG00000172987	ENST00000370552	98457077	99235862	protein_coding
HR	Atrichia With Papular Lesions	R	-	-	1	-	-	-	-	-	-	-	-	-	-	-	-	-	-	-	-	-	ENSG00000168453	ENST00000381418	22114419	22133384	protein_coding
HRAS	Bladder Cancer, Costello Syndrome	D	-	-	1	-	-	-	1	-	-	1	-	-	-	-	-	-	-	-	-	-	ENSG00000174775	ENST00000478324	532242	537287	protein_coding
HSD17B3	Pseudohermaphroditism	R	-	-	1	-	-	-	-	-	-	-	-	-	-	-	-	-	-	-	-	-	ENSG00000130948	ENST00000494814	96235306	96302176	protein_coding
HSD17B4	D-Bifunctional Protein Deficiency, Hearing Loss, Perrault Syndrome	R	1	-	1	1	-	-	1	1	-	1	-	-	-	-	-	-	-	-	-	-	ENSG00000133835	ENST00000511186	119452473	119637199	protein_coding
HSD3B2	3_Beta-Hydroxysteroid_Dehydrogenase_Deficiency, Congenital_Adrenal_Hyperplasia	R	-	-	-	-	-	-	-	-	-	-	-	-	-	-	-	-	-	-	-	1	ENSG00000203859	ENST00000433745	119414931	119423035	protein_coding
HSD3B7	3- ?-Hydroxysterol ?5-Oxidoreductase/Isomerase Deficiency (Disorders Of Bile Acid Biosynthesis)	R	-	-	-	-	-	-	-	1	-	-	-	-	-	-	-	-	-	-	-	-	ENSG00000099377	ENST00000262520	30985207	30989147	protein_coding
HSF2	.	U	-	-	-	-	-	-	-	-	1	-	-	-	-	-	-	-	-	-	-	-	ENSG00000025156	ENST00000368455	122399551	122433119	protein_coding
HSF4	Cataract Zonular Hsf4-Related	D	-	-	1	-	-	-	-	-	-	-	-	-	-	-	-	-	-	-	-	-	ENSG00000102878	ENST00000517685	67164681	67169945	protein_coding
HSP90B2P	Vacterl	R	-	-	-	-	-	-	-	1	-	-	-	-	-	-	-	-	-	-	-	-	ENSG00000259706	ENST00000559111	99257632	99260015	processed_pseudogene
HSPB1	Neuropathy	D	-	-	-	-	-	-	-	-	-	-	1	-	-	-	-	-	-	-	-	-	ENSG00000106211	ENST00000248553	76302673	76304295	protein_coding
HSPB8	Neuropathy	D	-	-	-	-	-	-	-	-	-	-	1	-	-	-	-	-	-	-	-	-	ENSG00000152137	ENST00000281938	119178931	119221131	protein_coding
HSPD1	Spastic Paraplegia 13, Miscellaneous Disorders/Unknown Function (Mitochondrial Respiratory Chain Disorders (Caused By Nuclear Variants Only)), Leukodystrophy Hypomyelinating Type 4	R|D	-	-	1	-	-	-	1	1	-	-	-	-	-	-	1	-	-	-	-	-	ENSG00000144381	ENST00000388968	197486584	197516737	protein_coding
HSPG2	Dyssegmental Dysplasia Silverman-Handmaker Type	R	1	-	1	-	-	-	-	-	-	-	-	-	-	-	-	-	-	-	-	-	ENSG00000142798	ENST00000486901	21822244	21937310	protein_coding
HTR1A	Periodic_Fever	D	-	-	-	-	-	-	-	-	-	-	-	-	-	-	-	-	-	-	-	1	ENSG00000178394	ENST00000323865	63957874	63962507	protein_coding
HTRA1	Dementia	R|D	-	-	-	-	-	-	-	-	-	-	-	-	1	-	-	-	-	-	-	-	ENSG00000166033	ENST00000648167	122458551	122514907	protein_coding
HTRA2	3-Methylglutaconic Aciduria	R	-	-	-	-	-	-	1	1	1	1	-	-	-	-	-	-	-	-	-	-	ENSG00000115317	ENST00000258080	74529377	74533348	protein_coding
HYAL1	?Mucopolysaccharidosis Type Ix	R	-	-	-	-	-	-	-	1	-	-	-	-	-	-	-	-	-	-	-	-	ENSG00000114378	ENST00000395144	50299890	50312381	protein_coding
HYDIN	Ciliary Dyskinesia	R	-	1	-	-	-	-	-	-	-	-	-	-	-	-	-	-	-	-	-	-	ENSG00000157423	ENST00000393567	70802084	71230722	protein_coding
HYLS1	Hydrolethalus Syndrome Type 1 (Hls1), Joubert Syndrome	R	1	1	1	-	-	-	1	-	-	-	-	-	-	-	-	-	-	-	-	-	ENSG00000198331	ENST00000356438	125883614	125900648	protein_coding
IARS2	Cagsss - Cataracts (Ca)	R	-	-	-	-	-	-	-	1	-	-	-	-	-	-	-	-	-	-	-	-	ENSG00000067704	ENST00000366922	220094132	220148041	protein_coding
IBA57	Multiple Mitochondrial Dysfunctions Syndrome 3	R	-	-	-	-	-	-	1	1	-	-	-	-	-	-	-	-	-	-	-	-	ENSG00000181873	ENST00000366711	228165804	228182257	protein_coding
ICOS	Immunodeficiency	R	-	-	-	-	-	-	-	-	1	-	-	-	-	-	-	-	-	-	-	-	ENSG00000163600	ENST00000316386	203936763	203961577	protein_coding
IDH3A	Retinitis Pigmentosa	R	-	-	-	-	-	-	-	-	-	-	-	-	-	1	-	-	-	-	-	-	ENSG00000166411	ENST00000558605	78131498	78171945	protein_coding
IDH3B	Eye Disorders	R	-	-	-	-	-	-	-	-	-	-	-	-	-	1	-	-	-	-	-	-	ENSG00000101365	ENST00000466494	2658395	2664219	protein_coding
IDUA	Hurler Syndrome, Mucopolysaccharidosis Type 1H	R	1	-	1	-	-	-	1	1	-	-	-	-	-	-	-	-	-	-	-	-	ENSG00000127415	ENST00000247933	986997	1004564	protein_coding
IER3IP1	Microcephaly	R	-	-	1	-	-	-	1	1	-	1	-	-	-	-	-	-	-	-	-	-	ENSG00000134049	ENST00000256433	47152834	47176364	protein_coding
IFIH1	Aicardi-Goutieres Syndrome 7 (Ad)	R|D	-	-	1	-	-	-	1	-	1	1	-	-	-	-	-	-	-	-	-	-	ENSG00000115267	ENST00000649979	162267074	162318684	protein_coding
IFITM5	Osteogenesis Imperfecta Type V	D	-	-	1	-	-	-	-	-	-	-	-	-	-	-	-	-	-	-	-	-	ENSG00000206013	ENST00000382614	298200	299526	protein_coding
IFNA2	.	U	-	-	-	-	-	-	-	-	1	-	-	-	-	-	-	-	-	-	-	-	ENSG00000188379	ENST00000380206	21384255	21385398	protein_coding
IFNB1	.	U	-	-	-	-	-	-	-	-	1	-	-	-	-	-	-	-	-	-	-	-	ENSG00000171855	ENST00000380232	21077104	21077942	protein_coding
IFNG	{TSC2 angiomyolipomas, renal, modifier of}, 613254;	D	-	-	-	-	-	-	-	-	1	-	-	-	-	-	-	-	-	-	-	-	ENSG00000111537	ENST00000229135	68154768	68159740	protein_coding
IFNGR1	Immunodeficiency 27A	R|D	-	-	-	-	-	-	-	-	1	-	-	-	-	-	-	-	-	-	-	-	ENSG00000027697	ENST00000367739	137197485	137219449	protein_coding
IFNGR2	Immunodeficiency 28	R|D	-	-	-	-	-	-	-	-	1	-	-	-	-	-	-	-	-	-	-	-	ENSG00000262795	ENST00000572016	33410836	33488905	protein_coding
IFNL1	.	U	-	-	-	-	-	-	-	-	1	-	-	-	-	-	-	-	-	-	-	-	ENSG00000182393	ENST00000333625	39296407	39298673	protein_coding
IFT122	Intraflagellar Transport 122: Cranioectodermal Dysplasia	R	-	1	1	-	-	-	-	-	-	-	-	-	-	-	-	-	-	-	-	-	ENSG00000163913	ENST00000347300	129440036	129520507	protein_coding
IFT140	Intraflagellar Transport 140: Genetic Retinal Degeneration Conditions, Mainzer-Saldino Syndrome, Saldino-Mainzer Syndrome, Short-Rib Thoracic Dysplasia 9 With Or Without Polydactyly	R	-	1	1	-	-	-	-	-	-	-	-	-	-	1	-	-	-	-	-	-	ENSG00000187535	ENST00000361339	1510427	1612072	protein_coding
IFT172	Intraflagellar Transport 172: Mainzer-Saldino Syndrome, Retinitis Pigmentosa 71, Short-Rib Thoracic Dysplasia 10 With Or Without Polydactyly	R	-	1	1	-	-	-	1	-	-	-	-	-	-	-	-	-	-	-	-	-	ENSG00000138002	ENST00000260570	27444377	27489789	protein_coding
IFT43	Cranioectodermal Dysplasia Type 3	R	-	1	1	-	-	-	-	-	-	-	-	-	-	-	-	-	-	-	-	-	ENSG00000119650	ENST00000555677	75902136	76084585	protein_coding
IFT52	Short-Rib Thoracic Dysplasia 16 With Or Without Polydactyly	R	-	1	-	-	-	-	-	-	-	-	-	-	-	-	-	-	-	-	-	-	ENSG00000101052	ENST00000373030	43590937	43647299	protein_coding
IFT80	Intraflagellar Transport 80: Asphyxiating Thoracic Dystrophy 2; Short-Rib Thoracic Dysplasia 2 With Or Without Polydactyly	R	-	1	1	-	-	-	-	-	-	-	-	-	-	-	-	-	-	-	-	-	ENSG00000068885	ENST00000326448	160256986	160399880	protein_coding
IFT81	Short-Rib Thoracic Dysplasia 19 With Or Without Polydactyly	R	-	1	-	-	-	-	-	-	-	-	-	-	-	-	-	-	-	-	-	-	ENSG00000122970	ENST00000361948	110124335	110218793	protein_coding
IGF1	Insulin-Like Growth Factor I Deficiency; Growth Retardation With Deafness And Mental Retardation Due To Igf1 Deficiency	R	1	-	1	-	-	-	1	-	-	-	-	-	-	-	-	-	-	-	-	-	ENSG00000017427	ENST00000337514	102395874	102481744	protein_coding
IGF1R	Gene2Phenotype Confirmed Gene With Id Hpo; Insulin-Like Growth Factor I	R|D	-	-	1	-	-	-	1	-	-	-	-	-	-	-	-	-	-	-	-	-	ENSG00000140443	ENST00000650285	98648539	98964530	protein_coding
IGF2	Chromosome 11P15.5-Related Russell-Silver Syndrome	D	-	-	1	-	-	-	-	-	-	-	-	-	-	-	-	-	-	-	-	-	ENSG00000167244	ENST00000381395	2129112	2141238	protein_coding
IGFBP7	Retinal_Arterial_Macroaneurysm_With_Supravascular_Pulmonic_Stenosis	R	-	-	-	-	-	-	-	-	-	-	-	-	-	-	-	-	-	-	-	1	ENSG00000163453	ENST00000512512	57030773	57110385	protein_coding
IGHM	Agammaglobulinemia 1	R	-	-	-	-	-	-	-	-	1	-	-	-	-	-	-	-	-	-	-	-	ENSG00000282657	ENST00000626472	105854991	105856989	IG_C_gene
IGHMBP2	Spinal Muscular Atrophy With Respiratory Distress 1	R	1	-	1	-	-	-	-	-	-	-	1	-	-	-	-	-	-	-	-	-	ENSG00000132740	ENST00000255078	68903891	68940602	protein_coding
IGLL1	Agammaglobulinemia 2	R	-	-	-	-	-	-	-	-	1	-	-	-	-	-	-	-	-	-	-	-	ENSG00000128322	ENST00000249053	23573125	23580302	protein_coding
IHH	Brachydactyly	R|D	-	-	1	-	-	-	-	-	-	-	-	-	-	-	-	-	-	-	-	-	ENSG00000163501	ENST00000295731	219054424	219060921	protein_coding
IKBKB	Immunodeficiency 15	R	-	-	-	-	-	-	-	-	1	-	-	-	-	-	-	-	-	-	-	-	ENSG00000104365	ENST00000520810	42271302	42332653	protein_coding
IKZF1	Immunodeficiency	D	-	-	-	-	-	-	-	-	1	-	-	-	-	-	-	-	-	-	-	-	ENSG00000185811	ENST00000642219	50304068	50405101	protein_coding
IL10	Early-Onset Inflammatory Bowel Disease	R	-	-	-	-	-	-	-	-	1	-	-	-	-	-	-	-	-	-	-	-	ENSG00000136634	ENST00000640756	206767602	206774541	protein_coding
IL10RA	Inflammatory Bowel Disease 28	R	-	-	-	-	-	-	-	-	1	-	-	-	-	-	-	-	-	-	-	-	ENSG00000110324	ENST00000227752	117986370	118003037	protein_coding
IL10RB	Inflammatory Bowel Disease 25	R	-	-	-	-	-	-	-	-	1	-	-	-	-	-	-	-	-	-	-	-	ENSG00000243646	ENST00000290200	33266367	33310187	protein_coding
IL11RA	Autosomal Recessive Craniosynostosis	R	-	-	1	-	-	-	-	-	-	-	-	-	-	-	-	-	-	-	-	-	ENSG00000137070	ENST00000555003	34650702	34661902	protein_coding
IL12B	Immunodeficiency 29	R	-	-	-	-	-	-	-	-	1	-	-	-	-	-	-	-	-	-	-	-	ENSG00000113302	ENST00000231228	159314780	159330487	protein_coding
IL12RB1	Immunodeficiency 30	R	-	-	-	-	-	-	-	-	1	-	-	-	-	-	-	-	-	-	-	-	ENSG00000096996	ENST00000593993	18058995	18098944	protein_coding
IL17A	.	U	-	-	-	-	-	-	-	-	1	-	-	-	-	-	-	-	-	-	-	-	ENSG00000112115	ENST00000648244	52186375	52190638	protein_coding
IL17RA	Candidiasis	R	-	-	-	-	-	-	-	-	1	-	-	-	-	-	-	-	-	-	-	-	ENSG00000177663	ENST00000477874	17084954	17115694	protein_coding
IL17RC	Candidiasis	R	-	-	-	-	-	-	-	-	1	-	-	-	-	-	-	-	-	-	-	-	ENSG00000163702	ENST00000383812	9917074	9933630	protein_coding
IL1RL1	.	U	-	-	-	-	-	-	-	-	1	-	-	-	-	-	-	-	-	-	-	-	ENSG00000115602	ENST00000233954	102311502	102352037	protein_coding
IL1RN	Interleukin 1 Receptor Antagonist Deficiency 612852; Osteomyelitis	R	-	-	-	-	-	1	-	-	1	-	-	-	-	-	-	-	-	-	-	-	ENSG00000136689	ENST00000465812	113107214	113134016	protein_coding
IL2	.	U	-	-	-	-	-	-	-	-	1	-	-	-	-	-	-	-	-	-	-	-	ENSG00000109471	ENST00000226730	122451470	122456725	protein_coding
IL21R	Immunodeficiency 56	R	-	-	-	-	-	-	-	-	1	-	-	-	-	-	-	-	-	-	-	-	ENSG00000103522	ENST00000337929	27402174	27452042	protein_coding
IL27	.	U	-	-	-	-	-	-	-	-	1	-	-	-	-	-	-	-	-	-	-	-	ENSG00000197272	ENST00000356897	28499362	28512051	protein_coding
IL2RA	Interleukin-2 Receptor	R	-	-	-	-	-	-	-	-	1	-	-	-	-	-	-	-	-	-	-	-	ENSG00000134460	ENST00000379959	6010689	6062370	protein_coding
IL2RB	Cd122 Deficiency	R	-	-	-	-	-	-	-	-	1	-	-	-	-	-	-	-	-	-	-	-	ENSG00000100385	ENST00000216223	37125843	37175054	protein_coding
IL36RN	Psoriasis 14	R	-	-	-	-	-	1	-	-	1	-	-	-	-	-	-	-	-	-	-	-	ENSG00000136695	ENST00000346807	113058638	113065382	protein_coding
IL4	.	U	-	-	-	-	-	-	-	-	1	-	-	-	-	-	-	-	-	-	-	-	ENSG00000113520	ENST00000231449	132673986	132682678	protein_coding
IL6	{Type 2 diabetes mellitus}, 125853; {Kaposi sarcoma, susceptibility to}, 148000.	D	-	-	-	-	-	-	-	-	1	-	-	-	-	-	-	-	-	-	-	-	ENSG00000136244	ENST00000404625	22725884	22732002	protein_coding
IL6R	[Interleukin 6	R	-	-	-	-	-	-	-	-	1	-	-	-	-	-	-	-	-	-	-	-	ENSG00000160712	ENST00000368485	154405193	154469450	protein_coding
IL6ST	Hyper-Ige Recurrent Infection Syndrome 4	R	-	-	-	-	-	-	-	-	1	-	-	-	-	-	-	-	-	-	-	-	ENSG00000134352	ENST00000381298	55935095	55995022	protein_coding
IL7R	Severe Combined Immunodeficiency	R	-	-	-	-	-	-	-	-	1	-	-	-	-	-	-	-	-	-	-	-	ENSG00000168685	ENST00000508941	35852695	35879603	protein_coding
ILDR1	Hearing Loss	R	-	-	-	1	-	-	-	-	-	-	-	-	-	-	-	-	-	-	-	-	ENSG00000145103	ENST00000273691	121987323	122022247	protein_coding
IMPDH1	Leber Congenital Amaurosis 11	D	-	-	-	-	-	-	-	-	-	-	-	-	-	1	-	-	-	-	-	-	ENSG00000106348	ENST00000469328	128392277	128410252	protein_coding
IMPG1	Macular Dystrophy	D	-	-	-	-	-	-	-	-	-	-	-	-	-	1	-	-	-	-	-	-	ENSG00000112706	ENST00000369950	75921114	76072678	protein_coding
IMPG2	Maculopathy	R|D	-	-	-	-	-	-	-	-	-	-	-	-	-	1	-	-	-	-	-	-	ENSG00000081148	ENST00000193391	101222546	101320575	protein_coding
INCENP	Nephronophthisis	U	-	-	-	-	-	-	-	-	-	-	-	-	-	-	-	-	-	-	-	1	ENSG00000149503	ENST00000394818	62123998	62153169	protein_coding
INO80	Ino80 Deficiency	R	-	-	-	-	-	-	-	-	1	-	-	-	-	-	-	-	-	-	-	-	ENSG00000128908	ENST00000648947	40978880	41116280	protein_coding
INPP5E	Joubert syndrome 1	R	-	1	1	-	-	-	1	-	-	-	-	-	-	1	-	-	-	-	-	-	ENSG00000148384	ENST00000371712	136428619	136439845	protein_coding
INPP5K	Congenital Muscular Dystrophy Overlapping Marinesco-Sjogren Syndrome And Dystroglycanopathy	R	-	-	-	-	-	-	1	-	-	-	1	-	-	-	-	-	-	-	-	-	ENSG00000132376	ENST00000421807	1494577	1516742	protein_coding
INPPL1	Opsismodysplasia	R	-	-	1	-	-	-	-	-	-	-	-	-	-	-	-	-	-	-	-	-	ENSG00000165458	ENST00000540973	72223701	72239147	protein_coding
INS	Permanent_Neonatal_Diabetes_Mellitus	R|D	-	-	-	-	-	-	-	-	-	-	-	-	-	-	-	-	-	-	-	1	ENSG00000254647	ENST00000397262	2159779	2161221	protein_coding
INSL3	Cryptorchidism	R|D	-	-	-	-	-	-	-	-	-	-	-	-	-	-	-	-	-	-	-	1	ENSG00000248099	ENST00000317306	17816512	17821574	protein_coding
INSR	Donohue Syndrome 246200	R	1	-	1	-	-	-	-	-	-	-	-	-	-	-	-	-	-	-	-	-	ENSG00000171105	ENST00000341500	7112255	7294414	protein_coding
INTS1	Neurodevelopmental Disorder With Cataracts	R	-	-	-	-	-	-	1	-	-	-	-	-	-	-	-	-	-	-	-	-	ENSG00000164880	ENST00000404767	1470277	1504389	protein_coding
INTU	?Short-Rib Thoracic Dysplasia 20 With Polydactyly	R	-	-	1	-	-	-	-	-	-	-	-	-	-	-	-	-	-	-	-	-	ENSG00000164066	ENST00000504491	127623271	127726737	protein_coding
INVS	Inversin: Senior-Loken Syndrome, Nephronophthisis 2 602088	R	1	1	1	-	-	-	-	-	-	-	-	-	-	-	-	-	-	-	-	-	ENSG00000119509	ENST00000262457	100099243	100302175	protein_coding
IQCB1	Iq Motif Containing B1; Senior-Loken Syndrome 5 (Nephronophthisis And Leber Congenital Amaurosis) 609254	R	1	1	1	-	-	-	-	-	-	-	-	-	-	1	-	-	-	-	-	-	ENSG00000173226	ENST00000310864	121769761	121835079	protein_coding
IQCE	Polydactyly, postaxial, type A7	R	-	-	-	-	-	-	-	-	-	-	-	-	-	-	-	-	-	-	-	1	ENSG00000106012	ENST00000402050	2558972	2614733	protein_coding
IQSEC1	Intellectual_Developmental_Disorder_With_Short_Stature_And_Behavioral_Abnormalities	R	-	-	-	-	-	-	-	-	-	-	-	-	-	-	-	-	-	-	-	1	ENSG00000144711	ENST00000273221	12897043	13283281	protein_coding
IRAK4	Irak4 Deficiency	R	-	-	-	-	-	-	-	-	1	-	-	-	-	-	-	-	-	-	-	-	ENSG00000198001	ENST00000440781	43758944	43789543	protein_coding
IRF1	Gastric cancer, somatic, 613659; Myelodysplastic syndrome, preleukemic; Myelogenous leukemia, acute; Nonsmall cell lung cancer, somatic, 211980.	U	-	-	-	-	-	-	-	-	1	-	-	-	-	-	-	-	-	-	-	-	ENSG00000125347	ENST00000245414	132481609	132490777	protein_coding
IRF2BPL	Neurodevelopmental Disorder With Regression	D	-	-	-	-	-	-	1	-	-	1	-	-	-	-	-	-	-	-	-	-	ENSG00000119669	ENST00000238647	77024543	77028708	protein_coding
IRF6	Orofacial Cleft 6; Popliteal Pterygium Syndrome	D	-	-	1	-	-	-	-	-	-	-	-	-	-	-	-	-	-	-	-	-	ENSG00000117595	ENST00000367021	209785617	209806175	protein_coding
IRF8	Immunodeficiency 32A	R|D	-	-	-	-	-	-	-	-	1	-	-	-	-	-	-	-	-	-	-	-	ENSG00000140968	ENST00000268638	85899162	85922606	protein_coding
IRX5	Hypertelorism	R	-	-	-	-	-	-	1	-	-	-	-	-	-	-	-	-	-	-	-	-	ENSG00000176842	ENST00000394636	54930865	54934485	protein_coding
ISCA1	Multiple Mitochondrial Dysfunctions Syndrome 5	R	-	-	-	-	-	-	-	1	-	-	-	-	-	-	-	-	-	-	-	-	ENSG00000135070	ENST00000375991	86264546	86283102	protein_coding
ISCA2	Multiple Mitochondrial Dysfunctions Syndrome 4 616370	R	-	-	-	-	-	-	-	1	-	-	-	-	-	-	-	-	-	-	-	-	ENSG00000165898	ENST00000556816	74493756	74497106	protein_coding
ISCU	Myopathy With Lactic Acidosis	R|D	-	-	-	-	-	-	-	1	-	-	1	-	-	-	-	-	-	-	-	-	ENSG00000136003	ENST00000545932	108562582	108569384	protein_coding
ISG15	Immunodeficiency 38	R	-	-	-	-	-	-	-	-	1	-	-	-	-	-	-	-	-	-	-	-	ENSG00000187608	ENST00000624697	1001138	1014540	protein_coding
ITCH	Autoimmune Disease	R	-	-	-	-	-	-	-	-	1	-	-	-	-	-	-	-	-	-	-	-	ENSG00000078747	ENST00000486883	34363241	34540748	protein_coding
ITGA3	Epidermolysis Bullosa; Interstitial Lung Disease	R	-	-	1	-	-	1	-	-	-	-	-	-	-	-	-	-	-	-	-	-	ENSG00000005884	ENST00000506401	50055968	50090481	protein_coding
ITGA6	Epidermolysis Bullosa With Pyloric Atresia. 226730	R	1	-	1	-	-	1	-	-	-	-	-	-	-	-	-	-	-	-	-	-	ENSG00000091409	ENST00000412899	172427354	172506459	protein_coding
ITGA7	Congenital Muscular Dystrophy	R	-	-	-	-	-	-	-	-	-	-	1	-	-	-	-	-	-	-	-	-	ENSG00000135424	ENST00000553804	55684568	55716043	protein_coding
ITGA8	Renal_Hypodysplasia/Aplasia_1	R	-	-	-	-	-	-	-	-	-	-	-	-	-	-	-	-	-	-	-	1	ENSG00000077943	ENST00000378076	15513954	15719922	protein_coding
ITGB2	Leukocyte Adhesion Deficiency	R	-	-	-	-	-	-	-	-	1	-	-	-	-	-	-	-	-	-	-	-	ENSG00000160255	ENST00000475170	44885953	44931989	protein_coding
ITGB3	Glanzmann_Thrombasthenia	R|D	-	-	-	-	-	-	-	-	-	-	-	-	-	-	-	-	-	-	-	1	ENSG00000259207	ENST00000559488	47253827	47313743	protein_coding
ITGB4	Epidermolysis Bullosa With Pyloric Atresia. 226730; Generalised Intermediate Junctional Epidermolysis Bullosa	R	1	-	1	-	-	1	-	-	-	-	-	-	-	-	-	-	-	-	-	-	ENSG00000132470	ENST00000579662	75721328	75757818	protein_coding
ITGB6	Adolescent_Alopeciam_Dentogingival_Abnormalitites_And_Intellectual_Disability	R	-	-	-	-	-	-	-	-	-	-	-	-	-	-	-	-	-	-	-	1	ENSG00000115221	ENST00000283249	160099667	160200313	protein_coding
ITK	Lymphoproliferative Syndrome 1	R	-	-	-	-	-	-	-	-	1	-	-	-	-	-	-	-	-	-	-	-	ENSG00000113263	ENST00000521769	157142933	157255185	protein_coding
ITM2B	Dementia	D	-	-	-	-	-	-	-	-	-	-	-	-	1	-	-	-	-	-	-	-	ENSG00000136156	ENST00000649266	48232612	48270357	protein_coding
ITPA	Inosine Triphosphatase Deficiency (Disorders Of Purine Metabolism), Epileptic Encephalopathy	R	-	-	-	-	-	-	1	1	-	1	-	-	-	-	-	-	-	-	-	-	ENSG00000125877	ENST00000483354	3208868	3223870	protein_coding
ITPR1	Spinocerebellar Ataxia 29, Gillespie Syndrome 206700	R|D	-	-	-	-	-	-	1	-	-	-	-	1	-	-	-	-	-	-	-	-	ENSG00000150995	ENST00000649669	4493345	4847840	protein_coding
IVD	Isovaleric Acidemia, Metabolic Encephalopathy With Hyperammonaemia	R	1	-	-	-	-	-	1	1	-	-	-	-	-	-	-	-	-	-	-	-	ENSG00000128928	ENST00000610693	40405485	40435947	protein_coding
IYD	Congenital_Hypothyroidism; Iodotyrosine_Deiodination_Defect	R	-	-	-	-	-	-	-	-	-	-	-	-	-	-	-	-	-	-	-	1	ENSG00000009765	ENST00000229447	150368892	150405969	protein_coding
JAG1	Alagille Syndrome	D	-	-	1	-	-	-	-	-	-	-	-	-	-	-	-	-	-	-	-	-	ENSG00000101384	ENST00000254958	10637684	10673999	protein_coding
JAGN1	Neutropenia	R	-	-	-	-	-	-	-	-	1	-	-	-	-	-	-	1	-	-	-	-	ENSG00000171135	ENST00000489724	9890574	9894349	protein_coding
JAK3	Scid	R	1	-	-	-	-	-	-	-	1	-	-	-	-	-	-	-	-	-	-	-	ENSG00000105639	ENST00000527031	17824780	17848071	protein_coding
JAM3	Hemorrhagic Destruction Of The Brain	R	-	-	-	-	-	-	1	-	-	-	-	-	-	-	-	-	-	-	-	-	ENSG00000166086	ENST00000299106	134069071	134152001	protein_coding
JPH2	Cardiomyopathy	D	-	-	-	-	-	-	-	-	-	-	-	-	-	-	-	-	-	1	-	-	ENSG00000149596	ENST00000372980	44106590	44187188	protein_coding
JUP	Severe Generalised Epidermolysis Bullosa Simplex	R	-	-	-	-	-	1	-	-	-	-	-	-	-	-	-	-	-	-	-	-	ENSG00000173801	ENST00000393930	41754604	41786931	protein_coding
KANK2	Nephrotic_Syndrome_Type_16	R	-	-	-	-	-	-	-	-	-	-	-	-	-	-	-	-	-	-	-	1	ENSG00000197256	ENST00000586659	11164267	11197791	protein_coding
KANSL1	Chromosome 17Q21.31 Microdeletion Syndrome, Koolen-De Vries Syndrome	D	-	-	1	-	-	-	1	-	-	-	-	-	-	-	-	-	-	-	-	-	ENSG00000120071	ENST00000572218	46029916	46225389	protein_coding
KAT6A	Mental Retardation	D	-	-	1	-	-	-	1	-	-	-	-	-	-	-	-	-	-	-	-	-	ENSG00000083168	ENST00000406337	41929479	42051994	protein_coding
KAT6B	Blepharophimosis/Intellectual Disability Phenotype Which Is Noonan-Like; Sbbyss Syndrome	D	-	-	1	-	-	-	1	-	-	-	-	-	-	-	-	-	-	-	-	-	ENSG00000156650	ENST00000648828	74824927	75032624	protein_coding
KAT8	Global Developmental Delay	D	-	-	-	-	-	-	1	-	-	1	-	-	-	-	-	-	-	-	-	-	ENSG00000103510	ENST00000652764	31114489	31131393	protein_coding
KBTBD13	Nemaline Myopathy	D	-	-	-	-	-	-	-	-	-	-	1	-	-	-	-	-	-	-	-	-	ENSG00000234438	ENST00000432196	65076816	65079939	protein_coding
KCNA1	Episodic Ataxia/Myokymia Syndrome	D	-	-	-	-	-	-	-	-	-	-	-	1	-	-	-	-	-	-	-	-	ENSG00000111262	ENST00000382545	4909905	4918256	protein_coding
KCNA2	Epileptic Encephalopathy, 616366.	D	-	-	-	-	-	-	1	-	-	1	-	-	-	-	-	-	-	-	-	-	ENSG00000177301	ENST00000640680	110519837	110631474	protein_coding
KCNA4	Microcephaly	R|D	-	-	-	-	-	-	-	-	-	-	-	-	-	-	-	-	-	-	-	1	ENSG00000182255	ENST00000328224	30009730	30017030	protein_coding
KCNA5	Atrial_Fibrillation	D	-	-	-	-	-	-	-	-	-	-	-	-	-	-	-	-	-	-	-	1	ENSG00000130037	ENST00000252321	5043879	5046788	protein_coding
KCNB1	Epileptic Encephalopathy	D	-	-	-	-	-	-	1	-	-	1	-	-	-	-	-	-	-	-	-	-	ENSG00000158445	ENST00000636838	49293394	49484297	protein_coding
KCNC1	Epilepsy	D	-	-	-	-	-	-	1	-	-	1	-	-	-	-	-	-	-	-	-	-	ENSG00000129159	ENST00000379472	17734774	17856804	protein_coding
KCNC3	Spinocerebellar Ataxia Type 13 (Sca13)	D	-	-	-	-	-	-	1	-	-	-	-	1	1	-	-	-	-	-	-	-	ENSG00000131398	ENST00000376959	50311937	50333515	protein_coding
KCND3	Spinocerebellarataxia19	D	-	-	-	-	-	-	-	-	-	-	-	1	1	-	-	-	-	-	-	-	ENSG00000171385	ENST00000369697	111770662	111989155	protein_coding
KCNE1	Long Qt Syndrome 5 (613695); Jervell And Lange-Nielsen Syndrome 2	R|D	-	-	-	1	-	-	-	-	-	-	-	-	-	-	-	-	-	1	-	-	ENSG00000180509	ENST00000399289	34446688	34512210	protein_coding
KCNE2	Long Qt Syndrome 6 (613693)	D	-	-	-	-	-	-	-	-	-	-	-	-	-	-	-	-	-	1	-	-	ENSG00000159197	ENST00000290310	34364024	34371389	protein_coding
KCNH1	Temple Barraister Syndrome	D	-	-	-	-	-	-	1	-	-	-	-	-	-	-	-	-	-	-	-	-	ENSG00000143473	ENST00000367007	210676823	211134165	protein_coding
KCNH2	Short Qt Syndrome 1 (609620)	D	-	-	-	-	-	-	-	-	-	-	-	-	-	-	-	-	-	1	1	-	ENSG00000055118	ENST00000330883	150944961	150978321	protein_coding
KCNJ1	Bartter Syndrome 241200	R	1	-	1	-	-	-	-	-	-	-	-	-	-	-	-	-	-	-	-	-	ENSG00000151704	ENST00000392665	128836315	128867373	protein_coding
KCNJ10	#600791:Enlarged Vestibular Aqueduct, Seizures-Sensorineural Deafness-Ataxia-Mental Retardation-Electrolyte Imbalance (Sesame)	R	-	-	-	1	-	-	1	-	-	1	-	1	-	-	-	-	-	-	-	-	ENSG00000177807	ENST00000639408	159998651	160070160	protein_coding
KCNJ11	Hyperinsulinemic Hypoglycemia, Diabetes	R|D	-	-	-	-	-	-	1	-	-	1	-	-	-	-	-	-	-	-	-	-	ENSG00000187486	ENST00000339994	17385859	17389331	protein_coding
KCNJ13	Leber Congenital Amaurosis 16	R|D	-	-	-	-	-	-	-	-	-	-	-	-	-	1	-	-	-	-	-	-	ENSG00000115474	ENST00000233826	232765802	232776565	protein_coding
KCNJ2	Andersen Cardiodysrhythmic Periodic Paralysis, Andersen Syndrome (170390)	D	-	-	1	-	-	-	-	-	-	-	-	-	-	-	-	-	-	1	-	-	ENSG00000123700	ENST00000535240	70168673	70180044	protein_coding
KCNJ6	Keppen-Lubinsky Syndrome 614098	D	-	-	-	-	-	-	1	-	-	-	-	-	-	-	-	-	-	-	-	-	ENSG00000157542	ENST00000609713	37607373	38121345	protein_coding
KCNK4	Neurodevelopmental Delay	D	-	-	-	-	-	-	-	-	-	1	-	-	-	-	-	-	-	-	-	-	ENSG00000182450	ENST00000538846	64291302	64300031	protein_coding
KCNK9	Birk-Barel Mental Retardation Dysmorphism Syndrome 612292	D	-	-	-	-	-	-	1	-	-	-	-	-	-	-	-	-	-	-	-	-	ENSG00000169427	ENST00000522317	139600838	139704109	protein_coding
KCNMA1	?Cerebellar Atrophy	R|D	-	-	-	-	-	-	-	-	-	1	-	-	-	-	-	-	-	-	-	-	ENSG00000156113	ENST00000604624	76869601	77638369	protein_coding
KCNQ1	Jervell And Lange-Nielsen Syndrome (220400)	R|D	1	-	-	1	-	-	-	-	-	-	-	-	-	-	-	-	-	1	1	-	ENSG00000282076	ENST00000632981	2768844	2849088	protein_coding
KCNQ2	Benign Neonatal Epilepsy Type 1 (Ebn1)	D	-	-	-	-	-	-	1	-	-	1	-	-	-	-	-	-	-	-	-	-	ENSG00000075043	ENST00000626839	63400210	63472677	protein_coding
KCNQ3	Seizures, benign neonatal, 2, 121201	D	-	-	-	-	-	-	1	-	-	1	-	-	-	-	-	-	-	-	-	-	ENSG00000184156	ENST00000388996	132120859	132481095	protein_coding
KCNQ4	#600101:Deafness	R|D	-	-	-	1	-	-	-	-	-	-	-	-	-	-	-	-	-	-	-	-	ENSG00000117013	ENST00000347132	40783787	40840452	protein_coding
KCNQ5	Mental Retardation	D	-	-	-	-	-	-	1	-	-	1	-	-	-	-	-	-	-	-	-	-	ENSG00000185760	ENST00000342056	72621792	73198851	protein_coding
KCNT1	Epileptic Encephalopathy	D	-	-	-	-	-	-	1	-	-	1	-	-	-	-	-	-	-	-	-	-	ENSG00000107147	ENST00000487664	135702185	135795508	protein_coding
KCNT2	Epilepsy	D	-	-	-	-	-	-	1	-	-	1	-	-	-	-	-	-	-	-	-	-	ENSG00000162687	ENST00000367433	196225779	196609225	protein_coding
KCNV2	Retinal Cone Dystrophy	R	-	-	-	-	-	-	-	-	-	-	-	-	-	1	-	-	-	-	-	-	ENSG00000168263	ENST00000382082	2717510	2730037	protein_coding
KCTD1	Scalp-Ear-Nipple Syndrome	D	-	-	1	-	-	-	-	-	-	-	-	-	-	-	-	-	-	-	-	-	ENSG00000134504	ENST00000579973	26454910	26657401	protein_coding
KCTD3	Epilepsy And Global Developmental Delay	R	-	-	-	-	-	-	1	-	-	1	-	-	-	-	-	-	-	-	-	-	ENSG00000136636	ENST00000259154	215567304	215621807	protein_coding
KCTD7	Epilepsy	R	1	-	-	-	-	-	1	-	-	1	-	-	-	-	-	-	-	-	-	-	ENSG00000243335	ENST00000639828	66628767	66649067	protein_coding
KDM1A	Cleft Palate	D	-	-	-	-	-	-	1	-	-	-	-	-	-	-	-	-	-	-	-	-	ENSG00000004487	ENST00000465864	23019443	23083689	protein_coding
KDM2B	Microcephaly	U	-	-	-	-	-	-	-	-	-	-	-	-	-	-	-	-	-	-	-	1	ENSG00000089094	ENST00000377069	121429096	121581023	protein_coding
KDM5B	Neurodevelopment Delay And Autism Spectrum Disorder	R|D	-	-	-	-	-	-	1	-	-	-	-	-	-	-	-	-	-	-	-	-	ENSG00000117139	ENST00000367265	202724495	202808487	protein_coding
KERA	Cornea_Plana_2	R	-	-	-	-	-	-	-	-	-	-	-	-	-	-	-	-	-	-	-	1	ENSG00000139330	ENST00000266719	91050491	91057983	protein_coding
KHDC3L	Hydatidiform_Mole	R	-	-	-	-	-	-	-	-	-	-	-	-	-	-	-	-	-	-	-	1	ENSG00000203908	ENST00000370367	73362658	73364171	protein_coding
KIAA0586	Joubert Syndrome 23 616490, Short-Rib Thoracic Dysplasia 14 With Polydactyly	R	-	1	1	-	-	-	1	-	-	-	-	-	-	-	-	-	-	-	-	-	ENSG00000100578	ENST00000354386	58427385	58551297	protein_coding
KIAA0753	Orofaciodigital Syndrome Xv 617127	R	-	1	-	-	-	-	-	-	-	-	-	-	-	-	-	-	-	-	-	-	ENSG00000198920	ENST00000361413	6578147	6640711	protein_coding
KIAA1109	Alkuraya-Kucinskas Syndrome 617822, Brain Atrophy	R	-	-	1	-	-	-	1	-	-	1	-	-	-	-	-	-	-	-	-	-	ENSG00000138688	ENST00000264501	122152333	122362758	protein_coding
KIAA1549	No Omim Phenotype	R|D	-	-	-	-	-	-	-	-	-	-	-	-	-	1	-	-	-	-	-	-	ENSG00000122778	ENST00000440172	138831381	138981389	protein_coding
KIDINS220	Spastic Paraplegia	D	-	-	-	-	-	-	1	-	-	-	-	-	-	-	1	-	-	-	-	-	ENSG00000134313	ENST00000569008	8721081	8837630	protein_coding
KIF11	Autosomal-Dominant Microcephaly Associated With Lymphedema And/Or Chorioretinopathy, Genetic Retinal Degeneration Conditions, Microcephaly With Or Without Chorioretinopathy	D	-	-	1	-	-	-	1	-	-	-	-	-	-	1	-	-	-	-	-	-	ENSG00000138160	ENST00000260731	92593130	92655395	protein_coding
KIF14	Microcephaly 20	R	-	-	-	-	-	-	1	-	-	-	-	-	-	-	-	-	-	-	-	-	ENSG00000118193	ENST00000367350	200551497	200620751	protein_coding
KIF1A	Mental Retardation, Spastic Paraplegia 30	R|D	-	-	1	-	-	-	1	-	-	1	-	-	-	-	1	-	-	-	-	-	ENSG00000130294	ENST00000649096	240713761	240821036	protein_coding
KIF1C	Spastic Ataxia 2	R	-	-	-	-	-	-	-	-	-	-	-	1	-	-	-	-	-	-	-	-	ENSG00000129250	ENST00000320785	4997950	5028401	protein_coding
KIF22	Spondyloepimetaphyseal Dysplasia With Joint Laxity	D	-	-	1	-	-	-	-	-	-	-	-	-	-	-	-	-	-	-	-	-	ENSG00000079616	ENST00000561482	29790719	29805384	protein_coding
KIF2A	Cortical Dysplasia	D	-	-	-	-	-	-	1	-	-	1	-	-	-	-	-	-	-	-	-	-	ENSG00000068796	ENST00000401507	62306162	62537249	protein_coding
KIF5A	Myoclonus, Spastic Paraplegia 10	D	-	-	-	-	-	-	1	-	-	-	-	-	1	-	1	-	-	-	-	-	ENSG00000155980	ENST00000455537	57550044	57586633	protein_coding
KIF5B	Seizures	U	-	-	-	-	-	-	-	-	-	-	-	-	-	-	-	-	-	-	-	1	ENSG00000170759	ENST00000302418	32009015	32056425	protein_coding
KIF5C	Cortical Dysplasia	D	-	-	-	-	-	-	1	-	-	1	-	-	-	-	-	-	-	-	-	-	ENSG00000168280	ENST00000435030	148875227	149026759	protein_coding
KISS1R	Hypogonadotropic_Hypogonadism_8_Without_Anosmia, Precocious_Puberty	R|D	-	-	-	-	-	-	-	-	-	-	-	-	-	-	-	-	-	-	-	1	ENSG00000116014	ENST00000592648	917287	921005	protein_coding
KIT	Piebaldism And Congenital Sensorineural Hearing Loss, Mastocytosis	R|D	-	-	-	1	-	1	-	-	-	-	-	-	-	-	-	-	-	-	-	-	ENSG00000157404	ENST00000412167	54657918	54740715	protein_coding
KLF1	Anemia	R|D	-	-	1	-	-	-	-	-	-	-	-	-	-	-	-	-	-	-	-	-	ENSG00000105610	ENST00000264834	12884422	12887201	protein_coding
KLF11	Maturity-Onset_Diabetes_Of_The_Young_Type_7	D	-	-	-	-	-	-	-	-	-	-	-	-	-	-	-	-	-	-	-	1	ENSG00000172059	ENST00000401510	10042849	10054836	protein_coding
KLF5	.	U	-	-	-	-	-	-	-	-	1	-	-	-	-	-	-	-	-	-	-	-	ENSG00000102554	ENST00000477333	73054976	73077541	protein_coding
KLHL10	Non-Obstructive_Azoospermia, Spermatogenic_Failure_11	D	-	-	-	-	-	-	-	-	-	-	-	-	-	-	-	-	-	-	-	1	ENSG00000161594	ENST00000448203	41835685	41848384	protein_coding
KLHL24	Epidermolysis Bullosa Simplex (Autosomal Dominant)	D	-	-	-	-	-	1	-	-	-	-	-	-	-	-	-	-	-	-	-	-	ENSG00000114796	ENST00000242810	183635610	183684519	protein_coding
KLHL40	Nemaline Myopathy 8	R	-	-	1	-	-	-	-	-	-	-	1	-	-	-	-	-	-	-	-	-	ENSG00000157119	ENST00000287777	42685537	42692544	protein_coding
KLHL41	Nemaline Myopathy 615731	R	-	-	1	-	-	-	-	-	-	-	1	-	-	-	-	-	-	-	-	-	ENSG00000239474	ENST00000284669	169509702	169526258	protein_coding
KLHL7	Bos-Like Phenotype, Retinitis Pigmentosa 42	R|D	-	-	-	-	-	-	1	-	-	-	-	-	-	1	-	-	-	-	-	-	ENSG00000122550	ENST00000479288	23105758	23177914	protein_coding
KMT2A	Ep, Wiedemann-Steiner Syndrome	U	-	-	1	-	-	-	1	-	-	-	-	-	-	-	-	-	-	-	-	-	ENSG00000118058	ENST00000389506	118436490	118526832	protein_coding
KMT2C	Intellectual Disability, Kleefstra Syndrome 2	D	-	-	1	-	-	-	1	-	-	-	-	-	-	-	-	-	-	-	-	-	ENSG00000055609	ENST00000360104	152134922	152436005	protein_coding
KMT2D	Kabuki Syndrome	D	-	-	1	-	-	-	1	-	-	-	-	-	-	-	-	-	-	-	-	-	ENSG00000167548	ENST00000301067	49018975	49059774	protein_coding
KMT2E	O'Donnell-Luria-Rodan Syndrome	D	-	-	-	-	-	-	1	-	-	1	-	-	-	-	-	-	-	-	-	-	ENSG00000005483	ENST00000334884	105014190	105115019	protein_coding
KNG1	High_Molecular_Weight_Kininogen_Deficiency	R	-	-	-	-	-	-	-	-	-	-	-	-	-	-	-	-	-	-	-	1	ENSG00000113889	ENST00000447445	186717348	186744410	protein_coding
KPTN	Macrocephaly	R	-	-	-	-	-	-	1	-	-	-	-	-	-	-	-	-	-	-	-	-	ENSG00000118162	ENST00000338134	47475150	47484265	protein_coding
KRAS	Cardiofaciocutaneous Syndrome 2, Noonan Syndrome Type 3, Lung Cancer	D	-	-	1	-	-	-	1	-	-	1	-	-	-	-	-	-	-	-	-	-	ENSG00000133703	ENST00000311936	25205246	25250936	protein_coding
KRIT1	Cerebral Cavernous Malformations Type 1	D	-	-	1	-	-	-	-	-	-	-	-	-	-	-	-	-	-	-	-	-	ENSG00000001631	ENST00000486261	92198969	92246166	protein_coding
KRT1	Ehk	D	-	-	-	-	-	1	-	-	-	-	-	-	-	-	-	-	-	-	-	-	ENSG00000167768	ENST00000252244	52674736	52680407	protein_coding
KRT10	Ehk	D	-	-	-	-	-	1	-	-	-	-	-	-	-	-	-	-	-	-	-	-	ENSG00000186395	ENST00000635956	40818117	40822614	protein_coding
KRT14	Epidermolysis Bullosa Simplex	R|D	-	-	-	-	-	1	-	-	-	-	-	-	-	-	-	-	-	-	-	-	ENSG00000186847	ENST00000167586	41582279	41586895	protein_coding
KRT16	Pachyonychia_Congenita_1	R|D	-	-	-	-	-	-	-	-	-	-	-	-	-	-	-	-	-	-	-	1	ENSG00000186832	ENST00000301653	41609778	41615899	protein_coding
KRT18	Cirrhosis, cryptogenic, 215600; {Cirrhosis, noncryptogenic, susceptibility to}, 215600.	R	1	-	-	-	-	-	-	-	-	-	-	-	-	-	-	-	-	-	-	-	ENSG00000111057	ENST00000550600	52948871	52952906	protein_coding
KRT5	Epidermolysis Bullosa Simplex	D	-	-	-	-	-	1	-	-	-	-	-	-	-	-	-	-	-	-	-	-	ENSG00000186081	ENST00000252242	52514575	52520530	protein_coding
KRT8	Cirrhosis, cryptogenic, 215600; {Cirrhosis, noncryptogenic, susceptibility to}, 215600.	R	1	-	-	-	-	-	-	-	-	-	-	-	-	-	-	-	-	-	-	-	ENSG00000170421	ENST00000552551	52897187	52949954	protein_coding
KRT83	Erythrokeratodermia_Variabilis_Et_Progressiva_5, Beaded_Hair	D	-	-	-	-	-	-	-	-	-	-	-	-	-	-	-	-	-	-	-	1	ENSG00000170523	ENST00000293670	52314301	52321398	protein_coding
KYNU	Hydroxykynureninuria (Disorders Of Histidine	R	-	-	1	-	-	-	-	1	-	-	-	-	-	-	-	-	-	-	-	-	ENSG00000115919	ENST00000375773	142877657	143055833	protein_coding
L2HGDH	L-2-Hydroxyglutaric Aciduria	R	-	-	1	-	-	-	1	1	-	-	-	-	-	-	-	-	-	-	-	-	ENSG00000087299	ENST00000261699	50237563	50312229	protein_coding
LAMA1	Cerebellar Dysplasia With Cysts With Or Without Retinal Dystrophy	R	-	-	1	-	-	-	1	-	-	-	-	-	-	-	-	-	-	-	-	-	ENSG00000101680	ENST00000389658	6941742	7117797	protein_coding
LAMA2	Congenital Muscular Dystrophy	R	1	-	1	-	-	-	1	-	-	-	1	-	-	-	-	-	-	-	-	-	ENSG00000196569	ENST00000421865	128883141	129516569	protein_coding
LAMA3	Epidermolysis Bullosa	R	1	-	-	-	-	1	-	-	-	-	-	-	-	-	-	-	-	-	-	-	ENSG00000053747	ENST00000313654	23689443	23956222	protein_coding
LAMB1	Cobblestone Brain Malformation Without Muscular Or Ocular Abnormalities	R	-	-	-	-	-	-	1	-	-	-	-	-	-	-	-	-	-	-	-	-	ENSG00000091136	ENST00000472714	107923799	108003187	protein_coding
LAMB2	Nephrotic syndrome, type 5, with or without ocular abnormalities, 614199; Pierson syndrome, 609049.	R	1	-	-	-	-	-	-	-	-	-	-	-	-	-	-	-	-	-	-	-	ENSG00000172037	ENST00000467506	49121114	49133118	protein_coding
LAMB3	Epidermolysis Bullosa	R	1	-	-	-	-	1	-	-	-	-	-	-	-	-	-	-	-	-	-	-	ENSG00000196878	ENST00000356082	209614870	209652425	protein_coding
LAMC2	Epidermolysis Bullosa	R	1	-	-	-	-	1	-	-	-	-	-	-	-	-	-	-	-	-	-	-	ENSG00000058085	ENST00000493293	183186238	183245127	protein_coding
LAMC3	Occipital Cortical Malformations	R	-	-	1	-	-	-	1	-	-	-	-	-	-	-	-	-	-	-	-	-	ENSG00000050555	ENST00000361069	131009174	131094473	protein_coding
LAMTOR2	Immunodeficiency Due To Defect In Mapbp-Interacting Protein	R	-	-	-	-	-	-	-	-	1	-	-	-	-	-	-	-	-	-	-	-	ENSG00000116586	ENST00000368305	156054782	156058506	protein_coding
LARP7	Alazami Syndrome	R	-	-	1	-	-	-	1	-	-	-	-	-	-	-	-	-	-	-	-	-	ENSG00000174720	ENST00000344442	112637107	112657592	protein_coding
LARS2	#615300: Perrault Syndrome 4	R	-	-	-	1	-	-	-	1	-	-	-	-	-	-	-	-	-	-	-	-	ENSG00000011376	ENST00000650792	45388561	45554726	protein_coding
LAT	Immunodeficiency 52	R	-	-	-	-	-	-	-	-	1	-	-	-	-	-	-	-	-	-	-	-	ENSG00000213658	ENST00000395461	28984826	28990784	protein_coding
LBR	?Reynolds Syndrome 613471, Hydrops-Ectopic Calcification-Moth-Eaten Skeletal Dysplasia, Skeletal Ciliopathies	R|D	1	1	1	-	-	-	-	1	-	-	-	-	-	-	-	-	-	-	-	-	ENSG00000143815	ENST00000272163	225401502	225428925	protein_coding
LCA5	Leber Congenital Amaurosis 5	R	-	-	-	-	-	-	-	-	-	-	-	-	-	1	-	-	-	-	-	-	ENSG00000135338	ENST00000369846	79484991	79537458	protein_coding
LCAT	Norum Disease/Lcat Deficiency	R	-	-	-	-	-	-	-	1	-	-	-	-	-	-	-	-	-	-	-	-	ENSG00000213398	ENST00000264005	67939750	67944131	protein_coding
LCK	Immunodeficiency 22	R	-	-	-	-	-	-	-	-	1	-	-	-	-	-	-	-	-	-	-	-	ENSG00000182866	ENST00000336890	32251239	32286165	protein_coding
LCT	Lactose Intolerance (Other Carbohydrate Disorders)	R	-	-	-	-	-	-	-	1	-	-	-	-	-	-	-	-	-	-	-	-	ENSG00000115850	ENST00000264162	135787850	135837184	protein_coding
LDB3	Myopathy	D	-	-	-	-	-	-	-	-	-	-	1	-	-	-	-	-	-	-	-	-	ENSG00000122367	ENST00000623056	86668449	86736068	protein_coding
LDHA	Glycogen Storage Disease Xi	R	-	-	-	-	-	-	-	1	-	-	1	-	-	-	-	-	-	-	-	-	ENSG00000134333	ENST00000422447	18394560	18408425	protein_coding
LDLR	Hypercholesterolemia	D	-	-	-	-	-	-	-	1	-	-	-	-	-	-	-	-	-	-	1	-	ENSG00000130164	ENST00000558518	11089462	11133820	protein_coding
LDLRAP1	Hypercholesterolemia	R	-	-	-	-	-	-	-	1	-	-	-	-	-	-	-	-	-	-	-	-	ENSG00000157978	ENST00000374338	25543606	25568886	protein_coding
LEP	Obesity	R	-	-	-	-	1	-	-	-	-	-	-	-	-	-	-	-	-	-	-	-	ENSG00000174697	ENST00000308868	128241278	128257629	protein_coding
LEPR	Obesity	R	-	-	-	-	1	-	-	-	-	-	-	-	-	-	-	-	-	-	-	-	ENSG00000116678	ENST00000371059	65420652	65641559	protein_coding
LFNG	Spondylocostal Dysostosis Type 3	R	-	-	1	-	-	-	-	-	-	-	-	-	-	-	-	-	-	-	-	-	ENSG00000106003	ENST00000402506	2512529	2529177	protein_coding
LGI1	Epilepsy	D	-	-	-	-	-	-	-	-	-	1	-	-	-	-	-	-	-	-	-	-	ENSG00000108231	ENST00000371418	93757840	93806272	protein_coding
LGI4	Arthrogryposis Multiplex Congenita	R	-	-	1	-	-	-	1	-	-	-	-	-	-	-	-	-	-	-	-	-	ENSG00000153902	ENST00000310123	35124513	35142451	protein_coding
LHFPL5	Nonsyndromic Hearing Loss	R	-	-	-	1	-	-	-	-	-	-	-	-	-	-	-	-	-	-	-	-	ENSG00000197753	ENST00000651132	35797206	35845397	protein_coding
LHX3	Pituitary Hormone Deficiency Combined Type 3	R	1	-	1	-	-	-	-	-	-	-	-	-	-	-	-	-	-	-	-	-	ENSG00000107187	ENST00000371746	136196250	136205128	protein_coding
LHX4	Lhx4-Related Combined Pituitary Hormone Deficiency	D	-	-	1	-	-	-	-	-	-	-	-	-	-	-	-	-	-	-	-	-	ENSG00000121454	ENST00000263726	180230264	180278984	protein_coding
LIAS	Pyruvate Dehydrogenase Lipoic Acid Synthetase Deficiency, Hyperglycinemia	R	-	-	-	-	-	-	-	1	-	1	-	-	-	-	-	-	-	-	-	-	ENSG00000121897	ENST00000640888	39459004	39485109	protein_coding
LIFR	Stuve-Wiedemann Syndrome	R	1	-	1	-	-	-	-	-	-	-	-	-	-	-	-	-	-	-	-	-	ENSG00000113594	ENST00000263409	38474668	38608354	protein_coding
LIG1	Combined Immunodeficiencies With Associated Or Syndromic Features	R	-	-	-	-	-	-	-	-	1	-	-	-	-	-	-	-	-	-	-	-	ENSG00000105486	ENST00000263274	48115445	48170603	protein_coding
LIG4	Lig4 Syndrome, Severe Combined Immunodeficiency Autosomal Recessive T-Cell-Negative/B-Cell-Negative/Nk-Cell-Positive With Sensitivity To Ionizing Radiation	R	-	-	1	-	-	-	1	-	1	-	-	-	-	-	-	-	-	-	-	-	ENSG00000174405	ENST00000442234	108207439	108218368	protein_coding
LIPA	Cholesteryl Ester Storage Disease, Fetal Hydrops	R	-	-	1	-	-	-	-	1	-	-	-	-	-	-	-	-	-	-	-	-	ENSG00000107798	ENST00000336233	89213569	89414557	protein_coding
LIPN	Autosomal_Recessive_Congenital_Ichthyosis_8	R	-	-	-	-	-	-	-	-	-	-	-	-	-	-	-	-	-	-	-	1	ENSG00000204020	ENST00000404459	88761406	88778242	protein_coding
LIPT1	Lipoyltransferase 1 Deficiency	R	-	-	-	-	-	-	-	1	-	-	-	-	-	-	-	-	-	-	-	-	ENSG00000144182	ENST00000393473	99154955	99163157	protein_coding
LIPT2	Encephalopathy	R	-	-	-	-	-	-	-	1	-	-	-	-	-	-	-	-	-	-	-	-	ENSG00000175536	ENST00000527115	74490519	74493724	protein_coding
LLGL1	Intellectual Disability	D	-	-	-	-	-	-	1	-	-	-	-	-	-	-	-	-	-	-	-	-	ENSG00000131899	ENST00000316843	18225635	18244875	protein_coding
LMBR1	Triphalangeal Thumb-Polysyndactyly Syndrome 174500	R|D	-	-	1	-	-	-	-	-	-	-	-	-	-	-	-	-	-	-	-	-	ENSG00000105983	ENST00000430825	156668946	156893216	protein_coding
LMBRD1	Methylmalonic Aciduria And Homocystinuria Type Cblf	R	-	-	1	-	-	-	-	1	-	-	-	-	-	-	-	-	-	-	-	-	ENSG00000168216	ENST00000651675	69672757	69867236	protein_coding
LMF1	Lipase_Deficiency	R	-	-	-	-	-	-	-	-	-	-	-	-	-	-	-	-	-	-	-	1	ENSG00000103227	ENST00000262301	853634	981318	protein_coding
LMNA	Congenital Fiber Type Disproportion Myopathy, Congenital Muscular Dystrophy, Hutchinson-Gilford Progeria Syndrome, Limb-Girdle Muscular Dystrophy	R|D	1	-	1	-	-	-	-	-	-	-	1	-	-	-	-	-	-	-	1	-	ENSG00000160789	ENST00000502751	156082573	156140089	protein_coding
LMOD3	Nemaline Myopathy 10 616165	R	-	-	1	-	-	-	-	-	-	-	1	-	-	-	-	-	-	-	-	-	ENSG00000163380	ENST00000420581	69106065	69123032	protein_coding
LMX1B	Nail-Patella Syndrome	D	-	-	1	-	-	-	-	-	-	-	-	-	-	-	-	-	-	-	-	-	ENSG00000136944	ENST00000526117	126613928	126701032	protein_coding
LONP1	Codas Syndrome	R	-	-	-	-	-	-	1	1	-	-	-	-	-	-	-	-	-	-	-	-	ENSG00000196365	ENST00000587552	5691834	5720572	protein_coding
LOXHD1	Nonsyndromic Hearing Loss	R	-	-	-	1	-	-	-	-	-	-	-	-	-	-	-	-	-	-	-	-	ENSG00000167210	ENST00000398705	46476972	46657220	protein_coding
LPAR3	.	U	-	-	-	-	-	-	-	-	1	-	-	-	-	-	-	-	-	-	-	-	ENSG00000171517	ENST00000440886	84811602	84893206	protein_coding
LPAR6	Hypotrichosis_8	R|D	-	-	-	-	-	-	-	-	-	-	-	-	-	-	-	-	-	-	-	1	ENSG00000139679	ENST00000465365	48389567	48444704	protein_coding
LPIN1	Myoglobinuria	R	-	-	-	-	-	-	-	1	-	-	1	-	-	-	-	-	-	-	-	-	ENSG00000134324	ENST00000449576	11677595	11827409	protein_coding
LPIN2	Majeed Syndrome 609628	R	-	-	-	-	-	-	-	-	1	-	-	-	-	-	-	-	-	-	-	-	ENSG00000101577	ENST00000261596	2916994	3013315	protein_coding
LPL	Lipoprotein Lipase Deficiency	R|D	-	-	-	-	-	-	-	1	-	-	-	-	-	-	-	-	-	-	-	-	ENSG00000175445	ENST00000520959	19901717	19967259	protein_coding
LPP	Leukemia, acute myeloid, 601626; Lipoma	D	-	-	-	-	-	-	-	-	1	-	-	-	-	-	-	-	-	-	-	-	ENSG00000145012	ENST00000448637	188153284	188890671	protein_coding
LRAT	Leber Congenital Amaurosis 14	R	-	-	-	-	-	-	-	-	-	-	-	-	-	1	-	-	-	-	-	-	ENSG00000121207	ENST00000500890	154626945	154753120	protein_coding
LRBA	Immunodeficiency	R	-	-	-	-	-	-	-	-	1	-	-	-	-	-	-	-	-	-	-	-	ENSG00000198589	ENST00000651943	150264435	151015727	protein_coding
LRIT3	Congenital Stationary Night Blindness	R	-	-	-	-	-	-	-	-	-	-	-	-	-	1	-	-	-	-	-	-	ENSG00000183423	ENST00000594814	109848107	109872315	protein_coding
LRP2	Donnai-Barrow Syndrome 222448	R	1	-	1	-	-	-	1	-	-	-	-	-	-	1	-	-	-	-	-	-	ENSG00000081479	ENST00000649046	169127109	169362534	protein_coding
LRP4	Cenani-Lenz Syndactyly Syndrome, Congenital Myasthenic Syndrome	R	-	-	1	-	-	-	-	-	-	-	1	-	-	-	-	-	-	-	-	-	ENSG00000134569	ENST00000378623	46856717	46918642	protein_coding
LRP5	Vitreoretinopathy Exudative Type 4, Eye Disorders	R|D	1	-	1	-	-	-	-	-	-	-	-	-	-	1	-	-	-	-	-	-	ENSG00000162337	ENST00000294304	68312591	68449275	protein_coding
LRPPRC	Leigh Syndrome	R	1	-	-	-	-	-	1	1	-	-	-	-	-	-	-	-	-	-	-	-	ENSG00000138095	ENST00000260665	43886224	43995989	protein_coding
LRRC6	Leucine Rich Repeat Containing 6: Primary Ciliary Diskinesia	R	-	1	1	-	-	-	-	-	-	-	-	-	-	-	-	-	-	-	-	-	ENSG00000129295	ENST00000519595	132570416	132675592	protein_coding
LRRK2	Parkinson Disease 8	D	-	-	-	-	-	-	-	-	-	-	-	-	1	-	-	-	-	-	-	-	ENSG00000188906	ENST00000416796	40196744	40369285	protein_coding
LRTOMT	Nonsyndromic Hearing Loss	R	-	-	-	1	-	-	-	-	-	-	-	-	-	-	-	-	-	-	-	-	ENSG00000184154	ENST00000538413	72080331	72110782	protein_coding
LSS	Cataract_44, Hypotrichosis_14	R|D	-	-	-	-	-	-	-	-	-	-	-	-	-	-	-	-	-	-	-	1	ENSG00000281289	ENST00000630343	46190452	46221883	protein_coding
LTBP2	Platyspondyly With Amelogenesis Imperfecta	R	-	-	1	-	-	-	-	-	-	-	-	-	-	-	-	-	-	-	-	-	ENSG00000119681	ENST00000261978	74498183	74612378	protein_coding
LTBP3	Platyspondyly With Amelogenesis Imperfecta	R	-	-	1	-	-	-	-	-	-	-	-	-	-	-	-	-	-	-	-	-	ENSG00000168056	ENST00000322147	65538805	65558930	protein_coding
LTBP4	Cutis Laxa	R	-	-	1	-	-	-	-	-	-	-	-	-	-	-	-	-	-	-	-	-	ENSG00000090006	ENST00000600026	40592883	40629818	protein_coding
LYRM7	Mitochondrial Complex Iii Deficiency	R	-	-	-	-	-	-	-	1	-	-	-	-	-	-	-	-	-	-	-	-	ENSG00000186687	ENST00000379380	131170944	131205428	protein_coding
LYST	Chediak-Higashi Syndrome 214500	R	1	-	1	-	-	-	-	-	1	-	-	-	1	-	-	-	-	-	-	-	ENSG00000143669	ENST00000389793	235661041	235883640	protein_coding
LZTFL1	Bardet-Biedl Syndrome 17 615994, Eye Disorders	R	-	1	1	-	-	-	-	-	-	-	-	-	-	1	-	-	-	-	-	-	ENSG00000163818	ENST00000296135	45823316	45916042	protein_coding
LZTR1	Noonan Syndrome 10, Fetal Hydrops	R|D	-	-	1	-	-	-	1	-	-	-	-	-	-	-	-	-	-	-	-	-	ENSG00000099949	ENST00000414985	20982269	20999032	protein_coding
MAB21L1	Global Developmental Delay	R	-	-	-	-	-	-	1	-	-	-	-	-	-	-	-	-	-	-	-	-	ENSG00000180660	ENST00000379919	35473789	35476689	protein_coding
MAB21L2	Microphthalmia	R|D	-	-	1	-	-	-	1	-	-	-	-	-	-	-	-	-	-	-	-	-	ENSG00000181541	ENST00000317605	150582151	150584693	protein_coding
MACF1	Intellectual Disability	D	-	-	-	-	-	-	1	-	-	1	-	-	-	-	-	-	-	-	-	-	ENSG00000127603	ENST00000484793	39081316	39487177	protein_coding
MAD2L2	Fanconi anemia, complementation group V, 617243	R	-	-	-	-	-	-	-	-	-	-	-	-	-	-	-	1	-	-	-	-	ENSG00000116670	ENST00000235310	11674480	11691650	protein_coding
MAF	Ayme-Gripp Syndrome 601088, Cataract	D	-	-	1	-	-	-	1	-	-	1	-	-	-	-	-	-	-	-	-	-	ENSG00000178573	ENST00000569649	79585843	79600737	protein_coding
MAFB	Duane Syndrome	D	-	-	1	-	-	-	-	-	-	-	-	-	-	-	-	-	-	-	-	-	ENSG00000204103	ENST00000373313	40685848	40689236	protein_coding
MAGEL2	Prader Willi Syndrome, Schaaf-Yang Syndrome	D	-	-	1	-	-	-	1	-	-	-	-	-	-	-	-	-	-	-	-	-	ENSG00000254585	ENST00000650528	23643549	23647867	protein_coding
MAGI2	Nephrotic Syndrome	R	-	-	-	-	-	-	-	-	-	1	-	-	-	-	-	-	-	-	-	-	ENSG00000187391	ENST00000354212	78017055	79453667	protein_coding
MAK	Eye Disorders	R	-	-	-	-	-	-	-	-	-	-	-	-	-	1	-	-	-	-	-	-	ENSG00000111837	ENST00000313243	10762723	10838555	protein_coding
MALT1	Immunodeficiency 12 615468	R	-	-	-	-	-	-	-	-	1	-	-	-	-	-	-	-	-	-	-	-	ENSG00000172175	ENST00000649217	58671465	58754477	protein_coding
MAN1B1	Man1B1-Cdg (Disorders Of Protein N-Glycosylation), Mental Retardation	R	-	-	-	-	-	-	1	1	-	-	-	-	-	-	-	-	-	-	-	-	ENSG00000177239	ENST00000371589	137086985	137109183	protein_coding
MAN2B1	Mannosidosis	R	1	-	-	-	-	-	1	1	-	-	-	-	-	-	-	-	-	-	-	-	ENSG00000104774	ENST00000469423	12646511	12666742	protein_coding
MANBA	Mannosidosis	R	-	-	-	-	-	-	1	1	-	-	-	-	-	-	-	-	-	-	-	-	ENSG00000109323	ENST00000644159	102630770	102760994	protein_coding
MAP2K1	Cardiofaciocutaneous Syndrome 3	D	-	-	1	-	-	-	1	-	-	1	-	-	-	-	-	-	-	-	-	-	ENSG00000169032	ENST00000307102	66386837	66491544	protein_coding
MAP2K2	Cardiofaciocutaneous Syndrome 4	D	-	-	1	-	-	-	1	-	-	1	-	-	-	-	-	-	-	-	-	-	ENSG00000126934	ENST00000262948	4090321	4124122	protein_coding
MAP3K1	46Xy Sex Reversal 6	D	-	-	1	-	-	-	-	-	-	-	-	-	-	-	-	-	-	-	-	-	ENSG00000095015	ENST00000399503	56815549	56896152	protein_coding
MAP3K14	Recessive Atypical Combined Immunodeficiency	R	-	-	-	-	-	-	-	-	1	-	-	-	-	-	-	-	-	-	-	-	ENSG00000006062	ENST00000344686	45263119	45317029	protein_coding
MAPK10	.	U	1	-	-	-	-	-	-	-	-	-	-	-	-	-	-	-	-	-	-	-	ENSG00000109339	ENST00000641010	85990007	86594625	protein_coding
MAPK8IP3	Abnormal Muscle Tone	D	-	-	-	-	-	-	1	-	-	-	-	-	-	-	-	-	-	-	-	-	ENSG00000138834	ENST00000673691	1706183	1770317	protein_coding
MAPKBP1	Nephronophthisis 20 617271	R	-	1	-	-	-	-	-	-	-	-	-	-	-	-	-	-	-	-	-	-	ENSG00000137802	ENST00000512970	41774434	41827855	protein_coding
MAPRE2	Circumferential Skin Creases Kunze Type	R	-	-	1	-	-	-	-	-	-	-	-	-	-	-	-	-	-	-	-	-	ENSG00000166974	ENST00000591734	34976928	35143470	protein_coding
MAPT	Dementia	D	-	-	-	-	-	-	-	-	-	-	-	-	1	-	-	-	-	-	-	-	ENSG00000186868	ENST00000571311	45894382	46028334	protein_coding
MARS2	Spastic Ataxia 3, Combined oxidative phosphorylation deficiency 25	R	-	-	-	-	-	-	-	1	-	-	-	1	-	-	-	-	-	-	-	-	ENSG00000247626	ENST00000282276	197705369	197708395	protein_coding
MARVELD2	Nonsyndromic Hearing Loss	R	-	-	-	1	-	-	-	-	-	-	-	-	-	-	-	-	-	-	-	-	ENSG00000274671	ENST00000622835	69415353	69444141	protein_coding
MASP1	#257920: 3Mc Syndrome 1	R	-	-	1	1	-	-	1	-	-	-	-	-	-	-	-	-	-	-	-	-	ENSG00000127241	ENST00000337774	187217285	187292022	protein_coding
MAST1	Global Developmental Delay	D	-	-	-	-	-	-	1	-	-	-	-	-	-	-	-	-	-	-	-	-	ENSG00000105613	ENST00000591495	12833951	12874952	protein_coding
MAT1A	Hypermethioninemia	R	-	-	-	-	-	-	1	1	-	-	-	-	-	-	-	-	-	-	-	-	ENSG00000151224	ENST00000485270	80271820	80289658	protein_coding
MATN3	Multiple Epiphyseal Dysplasia Type 5	D	-	-	1	-	-	-	-	-	-	-	-	-	-	-	-	-	-	-	-	-	ENSG00000132031	ENST00000407540	19992052	20012668	protein_coding
MATR3	Distal Myopathy	D	-	-	-	-	-	-	-	-	-	-	1	-	-	-	-	-	-	-	-	-	ENSG00000280987	ENST00000509990	139273752	139331671	protein_coding
MAX	Hereditary Paraganglioma-Pheochromocytoma Syndrome (Mim 171300)	D	-	-	-	-	-	-	-	-	-	-	-	-	-	-	-	-	-	-	1	-	ENSG00000125952	ENST00000341653	65006174	65102695	protein_coding
MBD5	Mental Retardation	D	-	-	-	-	-	-	1	-	-	1	-	-	-	-	-	-	-	-	-	-	ENSG00000204406	ENST00000488372	148021011	148516971	protein_coding
MBOAT7	Mental Retardation	R	-	-	-	-	-	-	1	-	-	1	-	-	-	-	-	-	-	-	-	-	ENSG00000277923	ENST00000619842	54173854	54190480	protein_coding
MC4R	Congenital Obesity	R|D	-	-	-	-	1	-	-	-	-	-	-	-	-	-	-	-	-	-	-	-	ENSG00000166603	ENST00000299766	60371062	60372775	protein_coding
MCCC1	3-Methylcrotonyl-Coa Carboxylase 1 Deficiency	R	-	-	-	-	-	-	1	1	-	-	-	-	-	-	-	-	-	-	-	-	ENSG00000078070	ENST00000497830	183015218	183116075	protein_coding
MCCC2	3-Methylcrotonyl-Coa Carboxylase 2 Deficiency	R	1	-	-	-	-	-	1	1	-	-	-	-	-	-	-	-	-	-	-	-	ENSG00000275300	ENST00000616108	70802600	70819771	protein_coding
MCEE	Methylmalonyl-Coa Epimerase Deficiency (Organic Acidurias)	R	-	-	-	-	-	-	-	1	-	-	-	-	-	-	-	-	-	-	-	-	ENSG00000124370	ENST00000413592	71109684	71130239	protein_coding
MCIDAS	Multiciliate Differentiation And Dna Synthesis Associated Cell Cycle Protein/Too New - Not Yet Linked To The Pcd Mutations Publication	R	-	1	-	-	-	-	-	-	-	-	-	-	-	-	-	-	-	-	-	-	ENSG00000234602	ENST00000513468	55219564	55227315	protein_coding
MCM2	Deafness	D	-	-	-	-	-	-	-	-	-	-	-	-	-	-	-	-	-	-	-	1	ENSG00000073111	ENST00000265056	127598410	127622436	protein_coding
MCM3AP	Peripheral Neuropathy	R	-	-	-	-	-	-	1	-	-	-	-	-	-	-	-	-	-	-	-	-	ENSG00000160294	ENST00000467026	46235133	46286297	protein_coding
MCM4	Immunodeficiency 54	R	-	-	-	-	-	-	-	-	1	-	-	-	-	-	-	-	-	-	-	-	ENSG00000104738	ENST00000520637	47960185	47978160	protein_coding
MCM8	Premature_Ovarian_Failure_10	R	-	-	-	-	-	-	-	-	-	-	-	-	-	-	-	-	-	-	-	1	ENSG00000125885	ENST00000610722	5950652	5998977	protein_coding
MCOLN1	Mucolipidosis Iv	R	1	-	1	-	-	-	1	1	-	-	-	-	-	-	-	-	-	-	-	-	ENSG00000090674	ENST00000264079	7522624	7534009	protein_coding
MCPH1	Genetic Heterogeneity Microcephaly 1	R	-	-	1	-	-	-	1	-	-	-	-	-	-	-	-	-	-	-	-	-	ENSG00000147316	ENST00000344683	6406596	6648508	protein_coding
MDH2	Epileptic Encephalopathy	R	-	-	-	-	-	-	1	1	-	1	-	-	-	-	-	-	-	-	-	-	ENSG00000146701	ENST00000461263	76048051	76067508	protein_coding
MECR	Dystonia	R	-	-	-	-	-	-	-	1	-	-	-	-	-	-	-	-	-	-	-	-	ENSG00000116353	ENST00000373791	29192657	29230942	protein_coding
MED13L	Intellectual Disability	D	-	-	-	-	-	-	1	-	-	-	-	-	-	-	-	-	-	-	-	-	ENSG00000123066	ENST00000281928	115953872	116277719	protein_coding
MED17	Microcephaly	R	-	-	-	-	-	-	1	-	-	-	-	-	-	-	-	-	-	-	-	-	ENSG00000042429	ENST00000640804	93784227	93814963	protein_coding
MED23	Mental Retardation	R	-	-	-	-	-	-	1	-	-	-	-	-	-	-	-	-	-	-	-	-	ENSG00000112282	ENST00000354577	131573966	131628242	protein_coding
MED25	Basel-Vanagait-Smirin-Yosef Syndrome	R	-	-	-	-	-	-	1	-	-	-	-	-	-	-	-	-	-	-	-	-	ENSG00000104973	ENST00000593595	49818279	49840383	protein_coding
MEF2A	Coronary_Artery_Disease/Myocardial_Infarction	D	-	-	-	-	-	-	-	-	-	-	-	-	-	-	-	-	-	-	-	1	ENSG00000068305	ENST00000560493	99565417	99716466	protein_coding
MEF2C	Mental Retardation-Stereotypic Movements-Epilepsy And/Or Cerebral Malformations	D	-	-	1	-	-	-	1	-	-	1	-	-	-	-	-	-	-	-	-	-	ENSG00000081189	ENST00000504921	88717117	88904257	protein_coding
MEFV	Familial Mediterranean Fever	R|D	1	-	-	-	-	-	-	-	1	-	-	-	-	-	-	-	-	-	-	-	ENSG00000103313	ENST00000219596	3242028	3256627	protein_coding
MEGF10	Myopathy	R	-	-	1	-	-	-	-	-	-	-	1	-	-	-	-	-	-	-	-	-	ENSG00000145794	ENST00000503335	127290796	127465737	protein_coding
MEGF8	Carpenter Syndrome	R	-	-	1	-	-	-	-	-	-	-	-	-	-	-	-	-	-	-	-	-	ENSG00000105429	ENST00000334370	42325609	42378769	protein_coding
MEI1	Hydatidiform mole, recurrent, 3, 618431	R	-	-	-	-	-	-	-	-	1	-	-	-	-	-	-	-	-	-	-	-	ENSG00000167077	ENST00000401548	41699503	41799456	protein_coding
MEIOB	Spermatogenic failure 22, 617706	R	-	-	-	-	-	-	-	-	1	-	-	-	-	-	-	-	-	-	-	-	ENSG00000282650	ENST00000631788	1874025	1886319	lncRNA
MEIS2	Orofacial Clefting	D	-	-	-	-	-	-	1	-	-	-	-	-	-	-	-	-	-	-	-	-	ENSG00000134138	ENST00000561208	36889204	37101299	protein_coding
MEN1	Multiple Endocrine Neoplasia	D	-	-	-	-	-	-	-	-	-	-	-	-	-	-	-	-	-	-	1	-	ENSG00000133895	ENST00000377316	64803510	64811294	protein_coding
MERTK	Retinitis Pigmentosa 38	R	-	-	-	-	-	-	-	-	-	-	-	-	-	1	-	-	-	-	-	-	ENSG00000153208	ENST00000295408	111898607	112029561	protein_coding
METTL23	Mental Retardation	R	-	-	-	-	-	-	1	-	-	-	-	-	-	-	-	-	-	-	-	-	ENSG00000181038	ENST00000589977	76726830	76733936	protein_coding
MFF	Encephalopathy Due To Defective Mitochondrial And Peroxisomal Fission 2 617086	R	-	-	-	-	-	-	1	1	-	1	-	-	-	-	-	-	-	-	-	-	ENSG00000168958	ENST00000423098	227325151	227357836	protein_coding
MFN2	Charcot-Marie-Tooth Disease	R|D	-	-	-	-	-	-	-	1	-	-	-	-	-	-	-	-	-	-	-	-	ENSG00000116688	ENST00000490079	11980181	12013514	protein_coding
MFRP	Eye Disorders, Nanophthalmos 2	R	-	-	1	-	-	-	-	-	-	-	-	-	-	1	-	-	-	-	-	-	ENSG00000235718	ENST00000619721	119338942	119346705	protein_coding
MFSD2A	Microcephaly 15	R	-	-	1	-	-	-	-	-	-	-	-	-	-	-	-	-	-	-	-	-	ENSG00000168389	ENST00000372811	39955112	39969968	protein_coding
MFSD8	Mfsd8-Related Neuronal Ceroid-Lipofuscinosis	R	1	-	-	-	-	-	1	1	-	1	-	-	-	1	-	-	-	-	-	-	ENSG00000164073	ENST00000641686	127917799	127966034	protein_coding
MGAT2	Congenital Disorder Of Glycosylation, N-Acetylglucosaminyltransferase Deficiency (Disorders Of Protein N-Glycosylation)	R	1	-	-	-	-	-	1	1	-	-	-	-	-	-	-	-	-	-	-	-	ENSG00000168282	ENST00000305386	49620799	49623481	protein_coding
MGME1	Multiple Respiratory Chain Complex Deficiencies (Disorders Of Protein Synthesis)	R	-	-	-	-	-	-	-	1	-	-	-	-	-	-	-	-	-	-	-	-	ENSG00000125871	ENST00000377710	17969018	17991122	protein_coding
MGP	Keutel Syndrome	R	-	-	1	-	-	-	1	-	-	-	-	-	-	-	-	-	-	-	-	-	ENSG00000111341	ENST00000539261	14880864	14885857	protein_coding
MICU1	Myopathy With Extrapyramidal Signs 615673	R	-	-	-	-	-	-	1	1	-	-	1	-	-	-	-	-	-	-	-	-	ENSG00000107745	ENST00000476605	72367327	72626191	protein_coding
MIPEP	Combined Oxidative Phosphorylation Deficiency 31	R	-	-	-	-	-	-	-	1	-	-	-	-	-	-	-	-	-	-	-	-	ENSG00000027001	ENST00000464194	23730189	23889400	protein_coding
MIR559	Diarrhea_5	R	-	-	-	-	-	-	-	-	-	-	-	-	-	-	-	-	-	-	-	1	ENSG00000207923	ENST00000385188	47377675	47377770	miRNA
MITF	Waardenburg Syndrome	R|D	-	-	-	1	-	-	-	-	-	-	-	-	-	-	-	-	-	-	-	-	ENSG00000187098	ENST00000352241	69739435	69968337	protein_coding
MKKS	Bardet-Biedl Syndrome Type 6, eye disorders, Mckusick-Kaufman Syndrome, Obesity	R	-	1	1	-	1	-	1	-	-	-	-	-	-	1	-	-	-	-	-	-	ENSG00000125863	ENST00000347364	10401009	10434222	protein_coding
MKS1	Mks Transition Zone Complex Subunit 1: Bardet-Biedl Syndrome Type 13, Eye Disorders, Meckel Syndrome 1, Obesity, Occipital Encephalocele	R	1	1	1	-	1	-	1	-	-	-	-	-	-	1	-	-	-	-	-	-	ENSG00000011143	ENST00000393119	58205441	58219605	protein_coding
MLC1	Megalencephalic Leukoencephalopathy With Subcortical Cysts	R	1	-	1	-	-	-	1	-	-	1	-	-	-	-	-	-	-	-	-	-	ENSG00000100427	ENST00000395876	50059391	50085426	protein_coding
MLH1	Lynch Syndrome (Mim 120435)	D	-	-	-	-	-	-	-	-	-	-	-	-	-	-	-	-	-	-	1	-	ENSG00000076242	ENST00000673899	36993350	37050846	protein_coding
MLH3	Endometrial cancer, susceptibility to, 608089; Colorectal cancer, hereditary nonpolyposis, type 7, 614385; Colorectal cancer, somatic, 114500.	D	-	-	-	-	-	-	-	-	1	-	-	-	-	-	-	-	-	-	-	-	ENSG00000119684	ENST00000380968	75013764	75051532	protein_coding
MLLT1	Hypertelorism	U	-	-	-	-	-	-	-	-	-	-	-	-	-	-	-	-	-	-	-	1	ENSG00000130382	ENST00000252674	6210381	6279975	protein_coding
MLYCD	Malonyl-Coa Decarboxylase Deficiency	R	-	-	1	-	-	-	1	1	-	-	-	-	-	-	-	-	-	-	-	-	ENSG00000103150	ENST00000262430	83899115	83951445	protein_coding
MMAA	Methylmalonic Aciduria	R	-	-	-	-	-	-	1	1	-	-	-	-	-	-	-	-	-	-	-	-	ENSG00000151611	ENST00000648441	145599042	145660033	protein_coding
MMAB	Defect In Adenosylcobalamin Synthesis-Cbl B (Disorders Of Cobalamin Absorption/Methylmalonic Aciduria Type Cblb	R	1	-	-	-	-	-	1	1	-	-	-	-	-	-	-	-	-	-	-	-	ENSG00000139428	ENST00000545712	109553715	109573580	protein_coding
MMACHC	Methylmalonic aciduria and homocystinuria, cblC type	R	1	-	1	-	-	-	1	1	-	1	-	1	-	-	-	-	-	-	-	-	ENSG00000132763	ENST00000401061	45500300	45513382	protein_coding
MMADHC	Methylmalonic Aciduria And Homocystinuria Type Cbld	R	-	-	1	-	-	-	1	1	-	1	-	-	-	-	-	-	-	-	-	-	ENSG00000168288	ENST00000303319	149569637	149587778	protein_coding
MME	Autosomal recessive Charcot-Marie-Tooth disease type 2T	R|D	-	-	-	-	-	-	-	-	-	-	-	-	-	-	-	-	-	-	-	1	ENSG00000196549	ENST00000492661	155024124	155183729	protein_coding
MMP13	Metaphyseal Anadysplasia Type 1	R|D	-	-	1	-	-	-	-	-	-	-	-	-	-	-	-	-	-	-	-	-	ENSG00000137745	ENST00000260302	102942995	102955732	protein_coding
MMP21	Mmp21-Associated Heterotaxy	R	-	-	1	-	-	-	-	-	-	-	-	-	-	-	-	-	-	-	-	-	ENSG00000154485	ENST00000651834	125753580	125775821	protein_coding
MMP23A	Mmp21-Associated Heterotaxy	R	-	-	1	-	-	-	-	-	-	-	-	-	-	-	-	-	-	-	-	-	ENSG00000215914	ENST00000234610	1699942	1701782	unprocessed_pseudogene
MNX1	Currarino Syndrome	D	-	-	1	-	-	-	-	-	-	-	-	-	-	-	-	-	-	-	-	-	ENSG00000130675	ENST00000469500	156994051	157010663	protein_coding
MOCS1	Molybdenum Cofactor Deficiency A 252150	R	1	-	1	-	-	-	1	1	-	1	-	-	-	-	-	-	-	-	-	-	ENSG00000124615	ENST00000373181	39899578	39934551	protein_coding
MOCS2	Molybdenum Cofactor Deficiency B 252160	R	1	-	1	-	-	-	1	1	-	1	-	-	-	-	-	-	-	-	-	-	ENSG00000164172	ENST00000361377	53095679	53110063	protein_coding
MOGS	Congenital Disorder Of Glycosylation	R	1	-	-	-	-	-	1	1	1	1	-	-	-	-	-	-	-	-	-	-	ENSG00000115275	ENST00000448666	74461057	74465410	protein_coding
MPC1	Mitochondrial Pyruvate Carrier Deficiency	R	-	-	-	-	-	-	-	1	-	-	-	-	-	-	-	-	-	-	-	-	ENSG00000060762	ENST00000360961	166364919	166383013	protein_coding
MPDU1	Congenital Disorder Of Glycosylation	R	-	-	1	-	-	-	1	1	-	1	-	-	-	-	-	-	-	-	-	-	ENSG00000129255	ENST00000582151	7583529	7592789	protein_coding
MPDZ	Hydrocephalus	R	-	-	-	-	-	-	-	-	-	-	-	-	-	-	-	-	-	-	-	1	ENSG00000107186	ENST00000319217	13105704	13279590	protein_coding
MPI	Phosphomannose Isomerase Deficiency (Disorders Of Protein N-Glycosylation), Congenital Disorders Of Glycosylation	R	1	-	-	-	-	-	1	1	-	-	-	-	-	-	-	-	-	-	-	-	ENSG00000178802	ENST00000569931	74890005	74902219	protein_coding
MPL	Thrombocytopenia, congenital amegakaryocytic, 604498.	R	1	-	-	-	-	-	-	-	-	-	-	-	-	-	-	1	-	-	-	-	ENSG00000117400	ENST00000372470	43337818	43354466	protein_coding
MPLKIP	Trichothiodystrophy Non-Photosensitive Type 1	R	-	-	1	-	-	-	1	-	-	-	-	-	-	-	-	-	-	-	-	-	ENSG00000168303	ENST00000306984	40126027	40134622	protein_coding
MPO	Myeloperoxidase_Deficiency	R|D	-	-	-	-	-	-	-	-	-	-	-	-	-	-	-	-	-	-	-	1	ENSG00000005381	ENST00000225275	58269855	58280935	protein_coding
MPP3	Mental Retardation	XL	-	-	-	-	-	-	1	-	-	-	-	-	-	-	-	-	-	-	-	-	ENSG00000161647	ENST00000398393	43800799	43833170	protein_coding
MPV17	Mitochondrial Dna Depletion Syndrome	R	1	-	-	-	-	-	-	1	-	-	-	-	-	-	-	-	-	-	-	-	ENSG00000115204	ENST00000620797	27309492	27325680	protein_coding
MPZ	Charcot-Marie-Tooth disease, dominant intermediate D, 607791; Charcot-Marie-Tooth disease, type 1B, 118200; Charcot-Marie-Tooth disease, type 2I, 607677; Charcot-Marie-Tooth disease, type 2J, 607736; Dejerine-Sottas disease, 145900; Hypomyelinating neuropathy, congenital, 2, 618184; Roussy-Levy syndrome, 180800.	R|D	1	-	-	-	-	-	-	-	-	-	-	-	-	-	-	-	-	-	-	-	ENSG00000158887	ENST00000463290	161304735	161309972	protein_coding
MRI1	Severe_Cystic_Degeneration_Of_The_Brain	U	-	-	-	-	-	-	-	-	-	-	-	-	-	-	-	-	-	-	-	1	ENSG00000037757	ENST00000588526	13764522	13774282	protein_coding
MRPL3	Combined Oxidative Phosphorylation Deficiency 9 614582	R	-	-	-	-	-	-	-	1	-	-	-	-	-	-	-	-	-	-	-	-	ENSG00000114686	ENST00000264995	131462212	131502983	protein_coding
MRPL44	?Combined Oxidative Phosphorylation Deficiency 16	R	-	-	-	-	-	-	-	1	-	-	-	-	-	-	-	-	-	-	-	-	ENSG00000135900	ENST00000258383	223957463	223967714	protein_coding
MRPS16	Combined oxidative phosphorylation deficiency 2, 610498.	R	1	-	-	-	-	-	-	-	-	-	-	-	-	-	-	-	-	-	-	-	ENSG00000182180	ENST00000479005	73248843	73252693	protein_coding
MRPS2	Combined Oxidative Phosphorylation Deficiency 36 617950	R	-	-	-	-	-	-	-	1	-	-	-	-	-	-	-	-	-	-	-	-	ENSG00000122140	ENST00000371785	135499984	135504673	protein_coding
MRPS22	Combined Oxidative Phosphorylation Deficiency 5	R	1	-	1	-	-	-	1	1	-	-	-	-	-	-	-	-	-	-	-	-	ENSG00000175110	ENST00000495075	139005806	139357223	protein_coding
MRPS34	Combined Oxidative Phosphorylation Deficiency 32 617664	R	-	-	-	-	-	-	1	1	-	-	-	-	-	-	-	-	-	-	-	-	ENSG00000074071	ENST00000177742	1771890	1773150	protein_coding
MRPS7	Combined_Oxidative_Phosphorylation_Deficiency_34	R	-	-	-	-	-	-	-	-	-	-	-	-	-	-	-	-	-	-	-	1	ENSG00000125445	ENST00000579761	75261674	75266376	protein_coding
MSH2	Lynch Syndrome (Mim 120435)	D	-	-	-	-	-	-	-	-	-	-	-	-	-	-	-	-	-	-	1	-	ENSG00000095002	ENST00000467323	47403067	47663146	protein_coding
MSH5	Premature ovarian failure 13, 617442; Spermatogenic failure 74, 619937	R	-	-	-	-	-	-	-	-	1	-	-	-	-	-	-	-	-	-	-	-	ENSG00000227314	ENST00000427298	31816274	31839440	protein_coding
MSH6	Colorectal cancer, hereditary nonpolyposis, type 5, 614350; {Endometrial cancer, familial}, 608089.	D	-	-	-	-	-	-	-	-	1	-	-	-	-	-	-	-	-	-	1	-	ENSG00000116062	ENST00000607272	47695530	47810063	protein_coding
MSMO1	Sterol-C4-Methyl Oxidase Deficiency (Disorders Of Sterol Biosynthesis): Microcephaly	R	-	-	-	-	-	-	1	1	-	-	-	-	-	-	-	-	-	-	-	-	ENSG00000052802	ENST00000261507	165327667	165343164	protein_coding
MSRB3	Hearing Loss	R	-	-	-	1	-	-	-	-	-	-	-	-	-	-	-	-	-	-	-	-	ENSG00000174099	ENST00000355192	65278643	65491430	protein_coding
MSTO1	Congenital Muscular Dystrophy With Brain Involvment, Myopathy	R|D	-	-	-	-	-	-	-	1	-	-	1	-	-	-	-	-	-	-	-	-	ENSG00000125459	ENST00000245564	155610205	155614951	protein_coding
MSX1	Orofacial Cleft 5, Cleft Lip +/- Cleft Palate	D	-	-	1	-	-	-	-	-	1	-	-	-	-	-	-	-	-	-	-	-	ENSG00000163132	ENST00000382723	4859665	4863936	protein_coding
MSX2	Enlarged Parietal Foramina/Cranium Bifidum	D	-	-	1	-	-	-	-	-	-	-	-	-	-	-	-	-	-	-	-	-	ENSG00000120149	ENST00000239243	174724582	174730896	protein_coding
MTFMT	Combined Oxidative Phosphorylation Deficiency 15 614947	R	-	-	-	-	-	-	1	1	-	-	-	-	-	-	-	-	-	-	-	-	ENSG00000103707	ENST00000220058	65001512	65029639	protein_coding
MTHFD1	Combined Immunodeficiency And Megaloblastic Anemia With Or Without Hyperhomocysteinemia 617780	R	-	-	-	-	-	-	-	-	1	-	-	-	-	-	-	-	-	-	-	-	ENSG00000100714	ENST00000545908	64388031	64463457	protein_coding
MTHFR	Methylenetetrahydrofolate Reductase Deficiency (Disorders Of Folate Metabolism And Transport), Homocystinuria Due To Mthfr Deficiency	R	1	-	-	-	-	-	1	1	1	1	-	-	-	-	-	-	-	-	-	-	ENSG00000177000	ENST00000376592	11785723	11806455	protein_coding
MTHFS	Neurodevelopmental Disorder With Microcephaly	R	-	-	-	-	-	-	-	-	-	-	-	-	-	-	-	-	-	-	-	1	ENSG00000136371	ENST00000560261	79833585	79897379	protein_coding
MTO1	Combined Oxidative Phosphorylation Deficiency 10, Infantile Hypertrophic Cardiomyopathy And Lactic Acidosis	R	-	-	1	-	-	-	1	1	-	-	-	-	-	-	-	-	-	-	-	-	ENSG00000135297	ENST00000415954	73461578	73509236	protein_coding
MTOR	Focal Cortical Dysplasia, Smith-Kingsmore Syndrome	D	-	-	1	-	-	-	1	-	-	1	-	-	-	-	-	-	-	-	-	-	ENSG00000198793	ENST00000376838	11106535	11262551	protein_coding
MTPAP	?Spastic Ataxia 4	R	-	-	-	-	-	-	-	1	-	-	-	-	-	-	-	-	-	-	-	-	ENSG00000107951	ENST00000263063	30309801	30374448	protein_coding
MTR	Homocystinuria-Megaloblastic Anemia	R	-	-	-	-	-	-	1	1	1	-	-	-	-	-	-	-	-	-	-	-	ENSG00000116984	ENST00000366577	236795292	236921278	protein_coding
MTRR	Homocystinuria-Megaloblastic Anemia	R	-	-	-	-	-	-	1	1	-	-	-	-	-	-	-	-	-	-	-	-	ENSG00000124275	ENST00000507837	7851186	7906025	protein_coding
MTTP	Abetalipoproteinemia	R	1	-	-	-	-	-	-	1	-	-	-	1	-	-	-	-	-	-	-	-	ENSG00000138823	ENST00000513404	99563761	99623999	protein_coding
MUSK	Fetal Akinesia Deformation Sequence, Myasthenic Syndrome	R	-	-	1	-	-	-	-	-	-	-	1	-	-	-	-	-	-	-	-	-	ENSG00000030304	ENST00000374448	110668779	110806558	protein_coding
MUT	Methylmalonic_Aciduria_Due_To_Methylmalonyl-Coa_Mutase_Deficiency	R	-	-	-	-	-	-	-	-	-	-	-	-	-	-	-	-	-	-	-	1	ENSG00000146085	ENST00000274813	49430360	49463253	protein_coding
MUTYH	Adenomas, multiple colorectal, 608456	R	1	-	-	-	-	-	-	-	-	-	-	-	-	-	-	-	-	-	1	-	ENSG00000132781	ENST00000529984	45329163	45340893	protein_coding
MVD	Porokeratosis 7	D	-	-	-	-	-	1	-	-	-	-	-	-	-	-	-	-	-	-	-	-	ENSG00000167508	ENST00000565149	88651935	88663161	protein_coding
MVK	Hyper-Igd Syndrome 260920, Mevalonic Aciduria	R	1	-	-	-	-	-	1	1	1	-	-	-	-	-	-	-	-	-	-	-	ENSG00000110921	ENST00000539335	109573255	109598125	protein_coding
MYB	{T-cell acute lymphoblastic leukemia}	U	-	-	-	-	-	-	-	-	1	-	-	-	-	-	-	-	-	-	-	-	ENSG00000118513	ENST00000442647	135181308	135219173	protein_coding
MYBPC1	Lethal Congenital Contracture Syndrome 4 614915, Arthrogryposis	R|D	-	-	1	-	-	-	-	-	-	-	1	-	-	-	-	-	-	-	-	-	ENSG00000196091	ENST00000550514	101568353	101686028	protein_coding
MYBPC3	Cardiomyopathy	R|D	-	-	-	-	-	-	-	-	-	-	-	-	-	-	-	-	-	1	1	-	ENSG00000134571	ENST00000545968	47331406	47352702	protein_coding
MYC	Burkitt lymphoma, somatic, 113970.	U	-	-	-	-	-	-	-	-	1	-	-	-	-	-	-	-	-	-	-	-	ENSG00000136997	ENST00000259523	127735434	127742951	protein_coding
MYCN	Feingold Syndrome Type 1	D	-	-	1	-	-	-	1	-	-	-	-	-	-	-	-	-	-	-	-	-	ENSG00000134323	ENST00000281043	15940550	15947007	protein_coding
MYD88	Pyogenic Bacterial Infections	R	-	-	-	-	-	-	-	-	1	-	-	-	-	-	-	-	-	-	-	-	ENSG00000172936	ENST00000396334	38138478	38143022	protein_coding
MYH10	Myh10-Related Multiple Congenital Anomalies	D	-	-	1	-	-	-	-	-	-	-	-	-	-	-	-	-	-	-	-	-	ENSG00000133026	ENST00000360416	8474207	8630761	protein_coding
MYH11	Megacystis Microcolon Intestinal Hypoperistalsis Syndrome (Mmih)	R	-	-	1	-	-	-	-	-	-	-	-	-	-	-	-	-	-	-	1	-	ENSG00000133392	ENST00000300036	15703135	15857028	protein_coding
MYH14	Nonsyndromic Hearing Loss	D	-	-	-	1	-	-	-	-	-	-	-	-	-	-	-	-	-	-	-	-	ENSG00000105357	ENST00000598205	50188186	50310542	protein_coding
MYH2	Proximal Myopathy And Ophthalmoplegia 605637	D	-	-	-	-	-	-	-	-	-	-	1	-	-	-	-	-	-	-	-	-	ENSG00000125414	ENST00000532183	10521148	10549700	protein_coding
MYH3	Distal Arthrogryposis Type 2B	D	-	-	1	-	-	-	-	-	-	-	1	-	-	-	-	-	-	-	-	-	ENSG00000109063	ENST00000579928	10628526	10657309	protein_coding
MYH6	Atrial Septal Defect Type 3	R	-	-	1	-	-	-	-	-	-	-	-	-	-	-	-	-	-	-	-	-	ENSG00000197616	ENST00000651452	23381982	23408273	protein_coding
MYH7	Laing Distal Myopathy 160500, Left Ventricular Noncompaction 5 (613426)	D	-	-	-	-	-	-	-	-	-	-	1	-	-	-	-	-	-	1	1	-	ENSG00000092054	ENST00000355349	23412740	23435660	protein_coding
MYH8	Trismus-Pseudocamptodactyly Syndrome, Distal Arthrogryposis Type	D	-	-	1	-	-	-	-	-	-	-	1	-	-	-	-	-	-	-	-	-	ENSG00000133020	ENST00000403437	10390322	10421950	protein_coding
MYH9	Nonsyndromic Hearing Loss, Sebastian Syndrome	D	-	-	1	1	-	-	-	-	-	-	-	-	-	-	-	-	-	-	-	-	ENSG00000100345	ENST00000216181	36281280	36387967	protein_coding
MYL2	Cardiomyopathy	D	-	-	-	-	-	-	-	-	-	-	-	-	-	-	-	-	-	1	1	-	ENSG00000111245	ENST00000663220	110910819	110921443	protein_coding
MYL3	Cardiomyopathy	R|D	-	-	-	-	-	-	-	-	-	-	-	-	-	-	-	-	-	1	1	-	ENSG00000160808	ENST00000653454	46835111	46882172	protein_coding
MYO15A	Nonsyndromic Hearing Loss	R	-	-	-	1	-	-	-	-	-	-	-	-	-	-	-	-	-	-	-	-	ENSG00000091536	ENST00000647165	18108706	18179802	protein_coding
MYO18B	Klippel-Feil Syndrome 4	R	-	-	-	-	-	-	-	-	-	-	1	-	-	-	-	-	-	-	-	-	ENSG00000133454	ENST00000536101	25742144	26031045	protein_coding
MYO3A	Nonsyndromic Hearing Loss	R	-	-	-	1	-	-	-	-	-	-	-	-	-	-	-	-	-	-	-	-	ENSG00000095777	ENST00000642197	25934229	26212532	protein_coding
MYO5A	Griscelli Syndrome	R	1	-	-	-	-	-	1	-	-	-	-	-	-	-	-	-	-	-	-	-	ENSG00000197535	ENST00000399231	52307283	52529050	protein_coding
MYO5B	Microvillus Inclusion Disease 251850	R	-	-	-	-	-	-	-	-	1	-	-	-	-	-	-	-	-	-	-	-	ENSG00000167306	ENST00000285039	49822789	50195147	protein_coding
MYO6	Nonsyndromic Hearing Loss	R|D	-	-	-	1	-	-	-	-	-	-	-	-	-	-	-	-	-	-	-	-	ENSG00000196586	ENST00000663400	75749192	75919537	protein_coding
MYO7A	Eye Disorders, Hearing Loss	R|D	1	-	-	1	-	-	-	-	-	-	-	-	-	1	-	-	-	-	-	-	ENSG00000137474	ENST00000409709	77128246	77215241	protein_coding
MYO9A	Congenital Myasthenic Syndrome 24	R	-	-	-	-	-	-	-	-	-	-	1	-	-	-	-	-	-	-	-	-	ENSG00000066933	ENST00000356056	71822291	72118577	protein_coding
MYOC	Glaucoma_1	R|D	-	-	-	-	-	-	-	-	-	-	-	-	-	-	-	-	-	-	-	1	ENSG00000034971	ENST00000638471	171635417	171652688	protein_coding
MYOM1	Hypertrophic_Cardiomyopathy	U	-	-	-	-	-	-	-	-	-	-	-	-	-	-	-	-	-	-	-	1	ENSG00000101605	ENST00000356443	3066807	3219968	protein_coding
MYOT	Limb-Girdle Muscular Dystrophy, Myopathy	D	-	-	-	-	-	-	-	-	-	-	1	-	-	-	-	-	-	-	-	-	ENSG00000120729	ENST00000239926	137867858	137887851	protein_coding
MYPN	Congenital Cap Myopathy	R	-	-	-	-	-	-	-	-	-	-	1	-	-	-	-	-	-	-	-	-	ENSG00000138347	ENST00000354393	68106117	68212017	protein_coding
MYRF	Cardiac-Urogenital Syndrome	D	-	-	1	-	-	-	-	-	-	-	-	-	-	-	-	-	-	-	-	-	ENSG00000124920	ENST00000537766	61752642	61788518	protein_coding
MYSM1	Mysm1 Deficiency	R	-	-	-	-	-	-	-	-	1	-	-	-	-	-	-	-	-	-	-	-	ENSG00000162601	ENST00000655340	58643440	58700077	protein_coding
MYT1	Oculo-Auriculo-Vertebral Spectrum (Oavs)	D	-	-	1	-	-	-	-	-	-	-	-	-	-	-	-	-	-	-	-	-	ENSG00000196132	ENST00000644172	64102394	64242253	protein_coding
MYT1L	Asd, Obesity, Mental Retardation	D	-	-	-	-	1	-	1	-	-	-	-	-	-	-	-	-	-	-	-	-	ENSG00000186487	ENST00000647755	1789113	2331664	protein_coding
NAA15	Adhd, Mental Retardation	D	-	-	-	-	-	-	1	-	-	-	-	-	-	-	-	-	-	-	-	-	ENSG00000164134	ENST00000296543	139301505	139420033	protein_coding
NACC1	Neurodevelopmental Disorder With Epilepsy, Infantile Epilepsy	D	-	-	1	-	-	-	1	-	-	1	-	-	-	-	-	-	-	-	-	-	ENSG00000160877	ENST00000586171	13116862	13141147	protein_coding
NADK2	?2,4-Dienoyl-Coa Reductase Deficiency	R	-	-	-	-	-	-	-	1	-	-	-	-	-	-	-	-	-	-	-	-	ENSG00000152620	ENST00000397338	36192589	36242279	protein_coding
NAGA	Kanzaki Disease	R	1	-	1	-	-	-	1	1	-	1	-	-	-	-	-	-	-	-	-	-	ENSG00000198951	ENST00000396398	42058334	42070842	protein_coding
NAGLU	Mucopolysaccharidosis Type Iiib (Sanfilippo B)	R	-	-	-	-	-	-	1	1	-	-	-	-	-	-	-	-	-	-	-	-	ENSG00000108784	ENST00000225927	42536241	42544449	protein_coding
NAGS	N-Acetylglutamate Synthetase Deficiency (Urea Cycle Disorders And Inherited Hyperammonaemias)	R	1	-	-	-	-	-	-	1	-	-	-	-	-	-	-	-	-	-	-	-	ENSG00000161653	ENST00000293404	44004622	44009068	protein_coding
NALCN	?Neuroaxonal Neurodegeneration, Severe Hypotonia	R|D	-	-	1	-	-	-	1	-	-	-	-	-	-	-	-	-	-	-	-	-	ENSG00000102452	ENST00000251127	101053776	101416508	protein_coding
NANOS1	Spermatogenic_Failure_12	D	-	-	-	-	-	-	-	-	-	-	-	-	-	-	-	-	-	-	-	1	ENSG00000188613	ENST00000425699	119029714	119033730	protein_coding
NANS	Infantile-Onset Severe Developmental Delay And Skeletal Dysplasia, Spondyloepimetaphyseal Dysplasia	R	-	-	1	-	-	-	1	-	-	-	-	-	-	-	-	-	-	-	-	-	ENSG00000095380	ENST00000210444	98056732	98083077	protein_coding
NARS2	Multiple Respiratory Chain Complex Deficiencies (Disorders Of Protein Synthesis), Combined Oxidative Phosphorylation Deficiency 24	R	-	-	-	-	-	-	-	1	-	1	-	-	-	-	-	-	-	-	-	-	ENSG00000137513	ENST00000281038	78435968	78574874	protein_coding
NBAS	Acute Liver Failure (Alf) In Infancy And Childhood	R	-	-	1	-	-	-	-	-	-	-	-	-	-	-	-	-	-	-	-	-	ENSG00000151779	ENST00000281513	15166914	15561334	protein_coding
NBEA	Global Developmental Delay	D	-	-	-	-	-	-	1	-	-	1	-	-	-	-	-	-	-	-	-	-	ENSG00000172915	ENST00000379939	34942287	35673022	protein_coding
NBN	Nijmegen Breakage Syndrome 251260	R	1	-	1	-	-	-	-	-	1	-	-	-	-	-	-	-	-	-	-	-	ENSG00000104320	ENST00000265433	89933331	90003228	protein_coding
NCF1	Chronic Granulomatous Disease Due To Deficiency Of Ncf-1 233700	R	-	-	-	-	-	-	-	-	1	-	-	-	-	-	-	-	-	-	-	-	ENSG00000158517	ENST00000289473	74773962	74789376	protein_coding
NCF2	Chronic Granulomatous Disease Due To Deficiency Of Ncf-2 233710	R	-	-	-	-	-	-	-	-	1	-	-	-	-	-	-	-	-	-	-	-	ENSG00000116701	ENST00000367536	183555562	183590876	protein_coding
NCF4	?Granulomatous Disease	R	-	-	-	-	-	-	-	-	1	-	-	-	-	-	-	-	-	-	-	-	ENSG00000275990	ENST00000626011	36860995	36880544	protein_coding
NCSTN	Acninv1	D	-	-	-	-	-	1	-	-	-	-	-	-	-	-	-	-	-	-	-	-	ENSG00000162736	ENST00000294785	160343316	160358952	protein_coding
NDE1	Lissencephaly 4 (With Microcephaly)	R	-	-	1	-	-	-	1	-	-	1	-	-	-	-	-	-	-	-	-	-	ENSG00000072864	ENST00000396355	15643267	15726353	protein_coding
NDRG2	.	U	-	-	-	-	-	-	-	-	1	-	-	-	-	-	-	-	-	-	-	-	ENSG00000165795	ENST00000298687	21016763	21070872	protein_coding
NDST1	Mental Retardation	R	-	-	-	-	-	-	1	-	-	-	-	-	-	-	-	-	-	-	-	-	ENSG00000070614	ENST00000522491	150485818	150558211	protein_coding
NDUFA10	Mitochondrial Diseases, Leigh Syndrome	R	-	-	-	-	-	-	-	1	-	1	-	-	-	-	-	-	-	-	-	-	ENSG00000130414	ENST00000419408	239892450	240025345	protein_coding
NDUFA11	Mitochondrial Complex I Deficiency	R	-	-	-	-	-	-	-	1	-	-	-	-	-	-	-	-	-	-	-	-	ENSG00000174886	ENST00000418389	5891276	5904006	protein_coding
NDUFA2	Leigh Syndrome Due To Mitochondrial Complex I Deficiency	R	-	-	-	-	-	-	-	1	-	-	-	-	-	-	-	-	-	-	-	-	ENSG00000131495	ENST00000510680	140638740	140647771	protein_coding
NDUFA4	Isolated Complex Iv Deficiency	R	-	-	-	-	-	-	-	1	-	-	-	-	-	-	-	-	-	-	-	-	ENSG00000189043	ENST00000339600	10931943	10940153	protein_coding
NDUFA6	Mitochondrial Complex I Deficiency	R	-	-	-	-	-	-	-	1	-	-	-	-	-	-	-	-	-	-	-	-	ENSG00000272765	ENST00000605916	42085525	42090955	protein_coding
NDUFA9	Complex I (Mitochondrial Respiratory Chain Disorders (Caused By Nuclear Variants Only)	R	-	-	-	-	-	-	-	1	-	-	-	-	-	-	-	-	-	-	-	-	ENSG00000139180	ENST00000539573	4649095	4694317	protein_coding
NDUFAF1	Mitochondrial Complex I Deficiency	R	-	-	-	-	-	-	-	1	-	-	-	-	-	-	-	-	-	-	-	-	ENSG00000137806	ENST00000260361	41387353	41402519	protein_coding
NDUFAF2	Mitochondrial Complex I Deficiency	R	-	-	-	-	-	-	-	1	-	1	-	-	-	-	-	-	-	-	-	-	ENSG00000164182	ENST00000296597	60945205	61153026	protein_coding
NDUFAF3	Mitochondrial Complex I Deficiency	R	-	-	-	-	-	-	-	1	-	-	-	-	-	-	-	-	-	-	-	-	ENSG00000178057	ENST00000326912	49020459	49023495	protein_coding
NDUFAF4	Mitochondrial Complex I Deficiency	R	-	-	-	-	-	-	-	1	-	-	-	-	-	-	-	-	-	-	-	-	ENSG00000123545	ENST00000316149	96889315	96897891	protein_coding
NDUFAF5	Mitochondrial Complex 1 Deficiency 252010	R	-	-	1	-	-	-	-	1	-	1	-	-	-	-	-	-	-	-	-	-	ENSG00000101247	ENST00000378106	13785007	13821580	protein_coding
NDUFAF6	Leigh Syndrome Due To Mitochondrial Complex I Deficiency	R	-	-	-	-	-	-	-	1	-	-	-	-	-	-	-	-	-	-	-	-	ENSG00000156170	ENST00000523378	94895767	95116455	protein_coding
NDUFB3	Complex I (Mitochondrial Respiratory Chain Disorders (Caused By Nuclear Variants Only)	R	-	-	-	-	-	-	-	1	-	-	-	-	-	-	-	-	-	-	-	-	ENSG00000119013	ENST00000450023	201071433	201085750	protein_coding
NDUFB8	Mitochondrial Complex I Deficiency	R	-	-	-	-	-	-	-	1	-	-	-	-	-	-	-	-	-	-	-	-	ENSG00000166136	ENST00000464651	100523740	100530000	protein_coding
NDUFS1	Mitochondrial Complex I Deficiency	R	-	-	-	-	-	-	1	1	-	-	-	-	-	-	-	-	-	-	-	-	ENSG00000023228	ENST00000233190	206114817	206159509	protein_coding
NDUFS2	Mitochondrial Complex I Deficiency	R	-	-	-	-	-	-	-	1	-	-	-	-	-	-	-	-	-	-	-	-	ENSG00000158864	ENST00000479948	161197104	161214395	protein_coding
NDUFS3	Mitochondrial Diseases	R	-	-	-	-	-	-	-	1	-	-	-	-	-	-	-	-	-	-	-	-	ENSG00000213619	ENST00000533507	47565336	47584562	protein_coding
NDUFS4	Leigh Syndrome 256000	R	-	-	-	-	-	-	1	1	-	1	-	-	-	-	-	-	-	-	-	-	ENSG00000164258	ENST00000507026	53560633	53683338	protein_coding
NDUFS6	Mitochondrial Diseases	R	-	-	-	-	-	-	-	1	-	-	-	-	-	-	-	-	-	-	-	-	ENSG00000145494	ENST00000274137	1801407	1816048	protein_coding
NDUFS7	Mitochondrial Diseases, Leigh Syndrome	R	-	-	-	-	-	-	1	1	-	-	-	-	-	-	-	-	-	-	-	-	ENSG00000115286	ENST00000546283	1383527	1395589	protein_coding
NDUFS8	Leigh Syndrome Due To Mitochondrial Complex I Deficiency	R	-	-	-	-	-	-	1	1	-	1	-	-	-	-	-	-	-	-	-	-	ENSG00000110717	ENST00000432321	68030617	68036644	protein_coding
NDUFV1	Mitochondrial Complex I Deficiency 252010	R	-	-	-	-	-	-	1	1	-	1	-	-	-	-	-	-	-	-	-	-	ENSG00000167792	ENST00000647561	67605653	67612554	protein_coding
NDUFV2	Mitochondrial Complex I Deficiency	R	-	-	-	-	-	-	-	1	-	-	-	-	-	-	-	-	-	-	-	-	ENSG00000178127	ENST00000577703	9102630	9134345	protein_coding
NEB	Autosomal Recessive Typical Nemaline Myopathy, Nemaline Myopathy 2	R	1	-	1	-	-	-	-	-	-	-	1	-	-	-	-	-	-	-	-	-	ENSG00000183091	ENST00000409198	151485336	151734487	protein_coding
NEK1	Nima Related Kinase 1: Short-Rib Thoracic Dysplasia 6 With Or Without Polydactyly	R	-	1	1	-	-	-	-	-	-	-	-	-	-	-	-	-	-	-	-	-	ENSG00000137601	ENST00000638824	169392809	169612627	protein_coding
NEK4	Ciliopathy	U	-	-	-	-	-	-	-	-	-	-	-	-	-	-	-	-	-	-	-	1	ENSG00000114904	ENST00000233027	52708444	52770946	protein_coding
NEK8	Nima Related Kinase 8: Renal-Hepatic-Pancreatic Dysplasia	R	-	1	-	-	-	-	-	-	-	-	-	-	-	-	-	-	-	-	-	-	ENSG00000160602	ENST00000579671	28725897	28743455	protein_coding
NEU1	Sialidosis Type Ii	R	1	-	1	-	-	-	1	1	-	-	-	-	-	-	-	-	-	-	-	-	ENSG00000227129	ENST00000479695	31934136	31939383	protein_coding
NEUROG3	Diarrhea 4, malabsorptive, congenital, 610370.	R	1	-	-	-	-	-	-	-	-	-	-	-	-	-	-	-	-	-	-	-	ENSG00000122859	ENST00000242462	69571698	69573422	protein_coding
NF1	Neurofibromatosis-Noonan Syndrome	D	-	-	1	-	-	-	1	-	-	-	-	-	-	-	-	-	-	-	-	-	ENSG00000196712	ENST00000487476	31094927	31382116	protein_coding
NF2	Neurofibromatosis	D	-	-	-	-	-	-	-	-	-	-	-	-	-	-	-	-	-	-	1	-	ENSG00000186575	ENST00000672805	29603556	29698598	protein_coding
NFASC	Neurodevelopmental Disorder With Central And Peripheral Motor Dysfunction 618356	R	-	-	-	-	-	-	1	-	-	-	-	-	-	-	-	-	-	-	-	-	ENSG00000163531	ENST00000404977	204828651	205022822	protein_coding
NFE2L2	White Matter Cerebral Lesions	D	-	-	-	-	-	-	-	-	1	-	-	-	-	-	-	-	-	-	-	-	ENSG00000116044	ENST00000458603	177227595	177392697	protein_coding
NFIA	Brain Malformations With Or Without Urinary Tract Defects	D	-	-	-	-	-	-	1	-	-	-	-	-	-	-	-	-	-	-	-	-	ENSG00000162599	ENST00000371191	60865259	61462788	protein_coding
NFIX	Marshall-Smith Syndrome, Sotos-Like Syndrome	D	-	-	1	-	-	-	1	-	-	-	-	-	-	-	-	-	-	-	-	-	ENSG00000008441	ENST00000397661	12995608	13098796	protein_coding
NFKB1	Immunodeficiency	D	-	-	-	-	-	-	-	-	1	-	-	-	-	-	-	-	-	-	-	-	ENSG00000109320	ENST00000394820	102501331	102617302	protein_coding
NFKB2	Immunodeficiency	D	-	-	-	-	-	-	-	-	1	-	-	-	-	-	-	-	-	-	-	-	ENSG00000077150	ENST00000601386	102394110	102402524	protein_coding
NFKBIA	Ectodermal Dysplasia	D	-	-	-	-	-	-	-	-	1	-	-	-	-	-	-	-	-	-	-	-	ENSG00000100906	ENST00000216797	35401513	35404749	protein_coding
NFU1	Multiple Mitochondrial Dysfunctions Syndrome 1	R	-	-	-	-	-	-	1	1	-	-	-	-	-	-	-	-	-	-	-	-	ENSG00000169599	ENST00000410022	69396113	69437628	protein_coding
NGLY1	Congenital Disorder Of Deglycosylation 615273	R	-	-	-	-	-	-	1	1	-	1	-	-	-	-	-	-	-	-	-	-	ENSG00000151092	ENST00000489271	25718944	25790039	protein_coding
NHEJ1	Severe Combined Immunodeficiency With Microcephaly	R	-	-	1	-	-	-	-	-	1	-	-	-	-	-	-	-	-	-	-	-	ENSG00000187736	ENST00000409720	219075317	219160865	protein_coding
NHLRC1	Epilepsy	R	1	-	-	-	-	-	-	1	-	1	-	-	1	-	-	-	-	-	-	-	ENSG00000187566	ENST00000340650	18120440	18122677	protein_coding
NHP2	Dyskeratosis Congenita	R	-	-	-	-	-	-	-	-	1	-	-	-	-	-	-	1	-	-	-	-	ENSG00000145912	ENST00000274606	178149463	178153894	protein_coding
NIPA1	Spastic Paraplegia 6	D	-	-	-	-	-	-	-	-	-	-	-	-	-	-	1	-	-	-	-	-	ENSG00000170113	ENST00000437912	22773063	22829789	protein_coding
NIPAL4	Autosomal_Recessive_Congenital_Ichthyosis_6	R	-	-	-	-	-	-	-	-	-	-	-	-	-	-	-	-	-	-	-	1	ENSG00000172548	ENST00000435489	157460019	157474717	protein_coding
NIPBL	Cornelia De Lange Syndrome Type 1	D	-	-	1	-	-	-	1	-	-	-	-	-	-	-	-	-	-	-	-	-	ENSG00000164190	ENST00000282516	36876769	37066413	protein_coding
NKX2-5	Atrial Septal Defect With Atrioventricular Conduction Defects	D	-	-	1	-	-	-	-	-	-	-	-	-	-	-	-	-	-	-	-	-	ENSG00000183072	ENST00000329198	173232109	173235311	protein_coding
NKX3-2	Spondylo-Megaepiphyseal-Metaphyseal Dysplasia	R	-	-	1	-	-	-	-	-	-	-	-	-	-	-	-	-	-	-	-	-	ENSG00000109705	ENST00000382438	13540830	13544508	protein_coding
NKX6-2	Spastic Ataxia 8	R	-	-	-	-	-	-	-	-	-	-	-	1	-	-	1	-	-	-	-	-	ENSG00000148826	ENST00000441365	132783179	132786147	protein_coding
NLRC4	?Familial Cold Autoinflammatory Syndrome 4 616115	D	-	-	-	-	-	-	-	-	1	-	-	-	-	-	-	-	-	-	-	-	ENSG00000091106	ENST00000402280	32224453	32265732	protein_coding
NLRP12	Familial Cold Autoinflammatory Syndrome 2	D	-	-	-	-	-	-	-	-	1	-	-	-	-	-	-	-	-	-	-	-	ENSG00000142405	ENST00000324134	53793741	53824394	protein_coding
NLRP14	.	U	-	-	-	-	-	-	-	-	1	-	-	-	-	-	-	-	-	-	-	-	ENSG00000158077	ENST00000299481	7020479	7071526	protein_coding
NLRP3	Cinca Syndrome 607115	D	-	-	-	-	-	1	-	-	1	-	-	-	-	-	-	-	-	-	-	-	ENSG00000162711	ENST00000391828	247416156	247449108	protein_coding
NLRP7	Hydatidiform_Mole	R	-	-	-	-	-	-	-	-	-	-	-	-	-	-	-	-	-	-	-	1	ENSG00000277786	ENST00000618740	54852540	54876536	protein_coding
NMNAT1	Leber Congenital Amaurosis 9	R	-	-	-	-	-	-	-	-	-	-	-	-	-	1	-	-	-	-	-	-	ENSG00000173614	ENST00000403197	9943428	9985501	protein_coding
NNT	Glucocorticoid Deficiency 4	R	-	-	-	-	-	-	-	1	-	-	-	-	-	-	-	-	-	-	-	-	ENSG00000112992	ENST00000505678	43602692	43707405	protein_coding
NOD2	Blau Syndrome 186580	D	-	-	-	-	-	1	-	-	1	-	-	-	-	-	-	-	-	-	-	-	ENSG00000167207	ENST00000647318	50693588	50734041	protein_coding
NODAL	Heterotaxy Syndrome	D	-	-	1	-	-	-	-	-	-	-	-	-	-	-	-	-	-	-	-	-	ENSG00000156574	ENST00000287139	70431936	70447951	protein_coding
NOG	Brachydactyly Type B2	D	-	-	1	-	-	-	-	-	-	-	-	-	-	-	-	-	-	-	-	-	ENSG00000183691	ENST00000332822	56593699	56595611	protein_coding
NOP10	Dyskeratosis congenita, autosomal recessive 1, 224230.	R	-	-	-	-	-	-	-	-	-	-	-	-	-	-	-	1	-	-	-	-	ENSG00000182117	ENST00000328848	34341719	34343136	protein_coding
NOTCH1	Adams Oliver Syndrome	D	-	-	1	-	-	-	-	-	-	-	-	-	-	-	-	-	-	-	-	-	ENSG00000148400	ENST00000651671	136494433	136546048	protein_coding
NOTCH2	Hajdu-Cheney Syndrome	D	-	-	1	-	-	-	-	-	-	-	-	-	-	-	-	-	-	-	-	-	ENSG00000134250	ENST00000256646	119911553	120100779	protein_coding
NOTCH3	Dementia	D	-	-	-	-	-	-	-	-	-	-	-	-	1	-	-	-	-	-	-	-	ENSG00000074181	ENST00000263388	15159038	15200995	protein_coding
NPAS2	.	U	-	-	-	-	-	-	-	-	1	-	-	-	-	-	-	-	-	-	-	-	ENSG00000170485	ENST00000335681	100820139	100996829	protein_coding
NPC1	Niemann-Pick Disease Types C1 And D (#257220)	R	1	-	1	-	-	-	1	1	-	-	-	1	1	-	-	-	-	-	-	-	ENSG00000141458	ENST00000591107	23506184	23586506	protein_coding
NPC2	Niemann-Pick Disease Type C2 (#607625) , Dystonia	R	1	-	1	-	-	-	1	1	-	-	-	1	1	-	-	-	-	-	-	-	ENSG00000119655	ENST00000434013	74476192	74494177	protein_coding
NPHP1	Nephrocystin 1: Eye Disorders, Joubert Syndrome 4, Nephronophthisis 1, Senior-Loken Syndrome Type 1	R	1	1	1	-	-	-	1	-	-	-	-	-	-	1	-	-	-	-	-	-	ENSG00000144061	ENST00000316534	110122311	110205066	protein_coding
NPHP3	Nephrocystin 3: Eye Disorders, Meckel Syndrome Type 7, Renal-Hepatic-Pancreatic Dysplasia	R	1	1	1	-	-	-	-	-	-	-	-	-	-	1	-	-	-	-	-	-	ENSG00000113971	ENST00000474871	132680609	132722414	protein_coding
NPHP4	Nephrocystin 4: Eye Disorders, Nephronophthisis Type 4, Senior-Loken Syndrome	R	1	1	1	-	-	-	-	-	1	-	-	-	-	1	-	-	-	-	-	-	ENSG00000131697	ENST00000460696	5862811	5992473	protein_coding
NPHS1	Nephrotic Syndrome Type 1	R	1	-	1	-	-	-	-	-	-	-	-	-	-	-	-	-	-	-	-	-	ENSG00000161270	ENST00000378910	35825964	35869287	protein_coding
NPHS2	Idiopathic_Nephrotic_Syndrome	R	-	-	-	-	-	-	-	-	-	-	-	-	-	-	-	-	-	-	-	1	ENSG00000116218	ENST00000367615	179550539	179575952	protein_coding
NPR2	Acromesomelic Dysplasia Maroteaux Type	R	-	-	1	-	-	-	-	-	-	-	-	-	-	-	-	-	-	-	-	-	ENSG00000159899	ENST00000342694	35792154	35809732	protein_coding
NPRL2	Epilepsy	D	-	-	-	-	-	-	-	-	-	1	-	-	-	-	-	-	-	-	-	-	ENSG00000114388	ENST00000476064	50347330	50350826	protein_coding
NPRL3	Epilepsy	D	-	-	-	-	-	-	-	-	-	1	-	-	-	-	-	-	-	-	-	-	ENSG00000103148	ENST00000610509	84271	138860	protein_coding
NR2E3	Enhanced S - Cone Syndrome (Ar)	R|D	-	-	-	-	-	-	-	-	-	-	-	-	-	1	-	-	-	-	-	-	ENSG00000278570	ENST00000621736	71792638	71818259	protein_coding
NR2F1	Bosch-Boonstra Optic Atrophy Syndrome	D	-	-	-	-	-	-	1	-	-	-	-	-	-	-	-	-	-	-	-	-	ENSG00000175745	ENST00000327111	93583222	93594611	protein_coding
NR2F2	Congenital Heart Defects	D	-	-	1	-	-	-	-	-	-	-	-	-	-	-	-	-	-	-	-	-	ENSG00000185551	ENST00000421109	96325938	96340263	protein_coding
NR5A1	46Xy Sex Reversal 3	D	-	-	1	-	-	-	-	-	1	-	-	-	-	-	-	-	-	-	-	-	ENSG00000136931	ENST00000373588	124481236	124507420	protein_coding
NRAS	Autoimmune Lymphoproliferative Syndrome Type Iv, Noonan Syndrome Type 6	D	-	-	1	-	-	-	1	-	-	-	-	-	-	-	-	-	-	-	-	-	ENSG00000213281	ENST00000369535	114704469	114716771	protein_coding
NRL	Retinal Degeneration	R|D	-	-	-	-	-	-	-	-	-	-	-	-	-	1	-	-	-	-	-	-	ENSG00000129535	ENST00000397002	24078662	24115010	protein_coding
NRXN1	Pitt-Hopkins-Like Syndrome 2	R|D	-	-	-	-	-	-	1	-	-	1	-	-	-	-	-	-	-	-	-	-	ENSG00000179915	ENST00000401669	49918503	51225575	protein_coding
NRXN3	Short_Stature	U	-	-	-	-	-	-	-	-	-	-	-	-	-	-	-	-	-	-	-	1	ENSG00000021645	ENST00000634499	78170373	79868290	protein_coding
NSD1	Sotos Syndrome 1, Weaver Syndrome	D	-	-	1	-	-	-	1	-	-	1	-	-	-	-	-	-	-	-	-	-	ENSG00000165671	ENST00000512992	177133025	177300215	protein_coding
NSUN2	Mental Retardation	R	-	-	-	-	-	-	1	-	-	-	-	-	-	-	-	-	-	-	-	-	ENSG00000037474	ENST00000264670	6599239	6633291	protein_coding
NT5C2	Spastic Paraplegia 45	R	-	-	-	-	-	-	1	-	-	-	-	-	-	-	1	-	-	-	-	-	ENSG00000076685	ENST00000404739	103088017	103193306	protein_coding
NT5C3A	Anemia	R	-	-	-	-	-	-	-	1	-	-	-	-	-	-	-	-	-	-	-	-	ENSG00000122643	ENST00000643244	33014114	33062797	protein_coding
NTRK1	Insensitivity To Pain	R	1	-	-	-	-	-	1	-	-	-	-	-	-	-	-	-	-	-	-	-	ENSG00000198400	ENST00000489021	156815640	156881850	protein_coding
NTRK2	Epileptic Encephalopathy, Obesity	D	-	-	-	-	1	-	1	-	-	1	-	-	-	-	-	-	-	-	-	-	ENSG00000148053	ENST00000376208	84668551	85027070	protein_coding
NUBPL	Mitochondrial Complex I Deficiency	R	-	-	1	-	-	-	1	1	-	-	-	-	-	-	-	-	-	-	-	-	ENSG00000151413	ENST00000550005	31489956	31861224	protein_coding
NUP107	Early-Childhood-Onset Steroid-Resistant Nephrotic Syndrome	R	-	-	1	-	-	-	-	-	-	-	-	-	-	-	-	-	-	-	-	-	ENSG00000111581	ENST00000229179	68686951	68745809	protein_coding
NUP62	Striatonigral degeneration, infantile, 271930.	R	1	-	-	-	-	-	-	-	-	-	-	-	-	-	-	-	-	-	-	-	ENSG00000213024	ENST00000422090	49906825	49929763	protein_coding
NUS1	?Congenital Disorder Of Glycosylation	R|D	-	-	-	-	-	-	-	-	-	1	-	-	-	-	-	-	-	-	-	-	ENSG00000153989	ENST00000368494	117675469	117710727	protein_coding
OAS1	Autoinflammatory Disorders	D	-	-	-	-	-	-	-	-	1	-	-	-	-	-	-	-	-	-	-	-	ENSG00000089127	ENST00000202917	112906783	112933222	protein_coding
OAT	Ornithine Aminotransferase Deficiency (Disorders Of Ornithine Or Proline Metabolism); Eye Disorders	R	-	-	-	-	-	-	-	1	-	-	-	-	-	1	-	-	-	-	-	-	ENSG00000065154	ENST00000368845	124397303	124418976	protein_coding
OBSL1	3-M Syndrome 2	R	-	-	1	-	-	-	-	-	-	-	-	-	-	-	-	-	-	-	-	-	ENSG00000124006	ENST00000462534	219550728	219571859	protein_coding
OCA2	Tyrosinase-Positive_Oculocutaneous_Albinism; Diarrhea; Nonsyndromic_Oculocutaneous_Albinism	R	-	-	-	-	-	-	-	-	-	-	-	-	-	-	-	-	-	-	-	1	ENSG00000277361	ENST00000631387	27871154	28099370	protein_coding
OCLN	Band-Like Calcification With Simplified Gyration And Polymicrogyria 251290	R	-	-	1	-	-	-	1	-	-	1	-	-	-	-	-	-	-	-	-	-	ENSG00000273814	ENST00000615870	69492007	69556424	protein_coding
ODC1	Global Developmental Delay	D	-	-	-	-	-	-	1	-	-	-	-	-	-	-	-	-	-	-	-	-	ENSG00000115758	ENST00000234111	10439968	10448327	protein_coding
OPA1	Optic Atrophy Plus Syndrome; 125250	R|D	-	-	-	1	-	-	-	1	-	-	-	-	-	-	-	-	-	-	-	-	ENSG00000198836	ENST00000361828	193593144	193697811	protein_coding
OPA3	Methylglutaconic Aciduria Type Iii	R|D	1	-	-	-	-	-	1	1	-	-	-	1	-	-	1	-	-	-	-	-	ENSG00000125741	ENST00000323060	45527427	45602212	protein_coding
OPLAH	5-Oxoprolinase deficiency	R|D	-	-	-	-	-	-	-	-	-	-	-	-	-	-	-	-	-	-	-	1	ENSG00000178814	ENST00000618853	144051266	144063965	protein_coding
OPTN	Glaucoma 1	R|D	-	-	-	-	-	-	-	-	-	-	-	-	1	-	-	-	-	-	-	-	ENSG00000123240	ENST00000263036	13099449	13138308	protein_coding
ORAI1	Immunodeficiency 9 612782; Myopathy	R|D	-	-	-	-	-	-	-	-	1	-	1	-	-	-	-	-	-	-	-	-	ENSG00000276045	ENST00000646827	121626550	121642677	protein_coding
ORC1	Meier-Gorlin Syndrome 1	R	-	-	1	-	-	-	-	-	-	-	-	-	-	-	-	-	-	-	-	-	ENSG00000085840	ENST00000371568	52372829	52404423	protein_coding
ORC4	Meier-Gorlin Syndrome 2	R	-	-	1	-	-	-	-	-	-	-	-	-	-	-	-	-	-	-	-	-	ENSG00000115947	ENST00000392857	147930396	148021604	protein_coding
ORC6	Meier-Gorlin Syndrome 3	R	-	-	1	-	-	-	-	-	-	-	-	-	-	-	-	-	-	-	-	-	ENSG00000091651	ENST00000563599	46689643	46698394	protein_coding
OSBPL2	#616340: Deafness	D	-	-	-	1	-	-	-	-	-	-	-	-	-	-	-	-	-	-	-	-	ENSG00000130703	ENST00000615516	62231922	62296213	protein_coding
OSGEP	Galloway-Mowat Syndrome 3	R	-	-	-	-	-	-	1	-	-	-	-	-	-	-	-	-	-	-	-	-	ENSG00000092094	ENST00000555656	20446401	20455089	protein_coding
OSMR	Amyloidosis Cutis	D	-	-	-	-	-	1	-	-	-	-	-	-	-	-	-	-	-	-	-	-	ENSG00000145623	ENST00000502536	38845858	38945596	protein_coding
OSTM1	Osteopetrosis 259720	R	1	-	1	-	-	-	-	-	-	-	-	-	-	-	-	-	-	-	-	-	ENSG00000081087	ENST00000193322	108041409	108165854	protein_coding
OTC	Ornithine Carbamoyltransferase Deficiency (Mim 311250)	XL	-	-	-	-	-	-	-	-	-	-	-	-	-	-	-	-	-	-	1	-	ENSG00000036473	ENST00000643344	38352586	38421446	protein_coding
OTOA	Hearing Loss	R	-	-	-	1	-	-	-	-	-	-	-	-	-	-	-	-	-	-	-	-	ENSG00000155719	ENST00000646100	21663968	21761935	protein_coding
OTOF	Nonsyndromic Hearing Loss	R	-	-	-	1	-	-	-	-	-	-	-	-	-	-	-	-	-	-	-	-	ENSG00000115155	ENST00000338581	26457203	26558756	protein_coding
OTOG	Deafness	R	-	-	-	1	-	-	-	-	-	-	-	-	-	-	-	-	-	-	-	-	ENSG00000188162	ENST00000399391	17547373	17647150	protein_coding
OTOGL	Deafness	R	-	-	-	1	-	-	-	-	-	-	-	-	-	-	-	-	-	-	-	-	ENSG00000165899	ENST00000643417	80099537	80380879	protein_coding
OTUD6B	Intellectual Developmental Disorder With Dysmorphic Facies	R	-	-	-	-	-	-	1	-	-	1	-	-	-	-	-	-	-	-	-	-	ENSG00000155100	ENST00000285420	91070196	91087095	protein_coding
OTX2	Microphthalmia Syndromic Type 5 (Mcops5)	D	-	-	1	-	-	-	1	-	-	-	-	-	-	1	-	-	-	-	-	-	ENSG00000165588	ENST00000339475	56799905	56816693	protein_coding
OXCT1	Succinyl Coa:3-Oxoacid Coa Transferase Deficiency	R	-	-	-	-	-	-	-	1	-	-	-	-	-	-	-	-	-	-	-	-	ENSG00000083720	ENST00000196371	41730065	41870425	protein_coding
P2RX2	Deafness	D	-	-	-	1	-	-	-	-	-	-	-	-	-	-	-	-	-	-	-	-	ENSG00000187848	ENST00000643471	132618776	132622388	protein_coding
P4HTM	Abnormality Of The Eye; Hypotonia	R	-	-	-	-	-	-	1	-	-	1	-	-	-	-	-	-	-	-	-	-	ENSG00000178467	ENST00000383729	48989889	49007153	protein_coding
PACS1	Schuurs-Hoeijmakers Syndrome; Mental Retardation	D	-	-	-	-	-	-	1	-	-	1	-	-	-	-	-	-	-	-	-	-	ENSG00000175115	ENST00000527224	66070272	66244744	protein_coding
PACS2	Epileptic Encephalopathy	D	-	-	-	-	-	-	1	-	-	1	-	-	-	-	-	-	-	-	-	-	ENSG00000179364	ENST00000430725	105300563	105398147	protein_coding
PADI3	Central_Centrifugal_Cicatricial_Alopecia; Uncombable_Hair_Syndrome	R	-	-	-	-	-	-	-	-	-	-	-	-	-	-	-	-	-	-	-	1	ENSG00000280549	ENST00000625769	17249098	17284233	protein_coding
PAFAH1B1	Lissencephaly 1 607432; Pafah1B1-Associated Lissencephaly/Subcortical Band Heterotopia	D	-	-	1	-	-	-	1	-	-	1	-	-	-	-	-	-	-	-	-	-	ENSG00000007168	ENST00000576586	2593210	2685615	protein_coding
PAH	Phenylketonuria 261600	R	1	-	-	-	-	-	1	1	-	1	-	-	-	-	-	-	-	-	-	-	ENSG00000171759	ENST00000553106	102836889	102958410	protein_coding
PAK1	Intellectual Developmental Disorder With Macrocephaly	D	-	-	-	-	-	-	1	-	-	1	-	-	-	-	-	-	-	-	-	-	ENSG00000149269	ENST00000356341	77322017	77474635	protein_coding
PALB2	Fanconi Anemia	D	-	-	1	-	-	-	-	-	-	-	-	-	-	-	-	1	1	-	1	-	ENSG00000083093	ENST00000566069	23603160	23641310	protein_coding
PANK2	Harp Syndrome 607236; Dystonia	R	-	-	-	-	-	-	-	1	-	-	-	-	1	1	-	-	-	-	-	-	ENSG00000125779	ENST00000497424	3888839	3929882	protein_coding
PAPSS2	Spondyloepimetaphyseal Dysplasia Pakistani Type	R	-	-	1	-	-	-	-	-	-	-	-	-	-	-	-	-	-	-	-	-	ENSG00000198682	ENST00000361175	87659613	87747705	protein_coding
PARK7	Parkinson Disease 7 Autosomal Recessive Early-Onset	R	-	-	-	-	-	-	-	-	-	-	-	-	1	-	-	-	-	-	-	-	ENSG00000116288	ENST00000493373	7954291	7985505	protein_coding
PARN	Dyskeratosis Congenita	R	-	-	1	-	-	-	1	-	1	-	-	-	-	-	-	1	-	-	-	-	ENSG00000274829	ENST00000615183	14435701	14632727	protein_coding
PARS2	Multiple Respiratory Chain Complex Deficiencies (Disorders Of Protein Synthesis); Epileptic Encephalopathy	R	-	-	-	-	-	-	-	1	-	1	-	-	-	-	-	-	-	-	-	-	ENSG00000162396	ENST00000371279	54756898	54764523	protein_coding
PATL2	Oocyte_Maturation_Defect_4	R	-	-	-	-	-	-	-	-	-	-	-	-	-	-	-	-	-	-	-	1	ENSG00000282077	ENST00000633013	44711032	44711328	lncRNA
PAX1	Otofaciocervical Syndrome 2	R	-	-	-	-	-	-	-	-	1	-	-	-	-	-	-	-	-	-	-	-	ENSG00000125813	ENST00000398485	21705659	21718486	protein_coding
PAX2	Renal-Coloboma Syndrome	D	-	-	1	1	-	-	-	-	-	-	-	-	-	-	-	-	-	-	-	-	ENSG00000075891	ENST00000553492	100735603	100829944	protein_coding
PAX3	#122880:Craniofacial-Deafness-Hand Syndrome; Waardenburg Syndrome	R|D	-	-	1	1	-	-	-	-	-	-	-	-	-	-	-	-	-	-	-	-	ENSG00000135903	ENST00000392069	222199887	222298998	protein_coding
PAX6	Aniridia; Coloboma Of Optic Nerve	D	1	-	1	-	-	-	1	-	-	-	-	1	-	-	-	-	-	-	-	-	ENSG00000007372	ENST00000606377	31784779	31817961	protein_coding
PAX7	Hypotonia	R	-	-	-	-	-	-	-	-	-	-	1	-	-	-	-	-	-	-	-	-	ENSG00000009709	ENST00000420770	18630846	18748866	protein_coding
PAX8	Congenital Hypothyroidism Non-Goitrous Type 2	D	-	-	1	-	-	-	1	-	-	-	-	-	-	-	-	-	-	-	-	-	ENSG00000125618	ENST00000263335	113215997	113278921	protein_coding
PBX1	Congenital Anomalies Of Kidney And Urinary Tract Syndrome With Or Without Hearing Loss	D	-	-	-	-	-	-	1	-	-	-	-	-	-	-	-	-	-	-	-	-	ENSG00000185630	ENST00000467023	164555584	164899296	protein_coding
PC	Pyruvate Carboxylase Deficiency (Disorders Of Gluconeogenesis)	R	1	-	-	-	-	-	1	1	-	-	-	-	-	-	-	-	-	-	-	-	ENSG00000173599	ENST00000529047	66848417	66958386	protein_coding
PCBD1	Hyperphenylalaninemia	R	-	-	-	-	-	-	-	1	-	-	-	-	-	-	-	-	-	-	-	-	ENSG00000166228	ENST00000493961	70882280	70888565	protein_coding
PCCA	Propionicacidemia 606054	R	-	-	-	-	-	-	1	1	-	1	-	-	-	-	-	-	-	-	-	-	ENSG00000175198	ENST00000376285	100089015	100530437	protein_coding
PCCB	Propionicacidemia 606054 As Pcca (Metabolic Encephalopathy With Hyperammonaemia	R	-	-	-	-	-	-	1	1	-	1	-	-	-	-	-	-	-	-	-	-	ENSG00000114054	ENST00000251654	136250340	136337896	protein_coding
PCDH12	Intellectual Disability; Microcephaly	R	-	-	-	-	-	-	1	-	-	1	-	-	-	-	-	-	-	-	-	-	ENSG00000113555	ENST00000231484	141943585	141969741	protein_coding
PCDH15	Nonsyndromic Hearing Loss; Usher Syndrome Type 1F	R	1	-	-	1	-	-	-	-	-	-	-	-	-	1	-	-	-	-	-	-	ENSG00000150275	ENST00000373965	53802771	55627942	protein_coding
PCDHB4	Microcephaly	U	-	-	-	-	-	-	-	-	-	-	-	-	-	-	-	-	-	-	-	1	ENSG00000081818	ENST00000194152	141121818	141125623	protein_coding
PCGF2	Intellectual Disability	D	-	-	1	-	-	-	1	-	-	-	-	-	-	-	-	-	-	-	-	-	ENSG00000277258	ENST00000616199	38733898	38749817	protein_coding
PCK1	?Phosphoenolpyruvate Carboxykinase Deficiency	R	-	-	-	-	-	-	-	1	-	-	-	-	-	-	-	-	-	-	-	-	ENSG00000124253	ENST00000467047	57561080	57568121	protein_coding
PCNT	Microcephalic Osteodysplastic Primordial Dwarfism	R	-	-	1	-	-	-	1	-	-	-	-	-	-	-	-	-	-	-	-	-	ENSG00000160299	ENST00000359568	46324141	46445769	protein_coding
PCSK1	{Obesity	R	-	-	-	-	1	-	-	-	-	-	-	-	-	-	-	-	-	-	-	-	ENSG00000175426	ENST00000311106	96390333	96434143	protein_coding
PCSK9	Hypercholesterolemia	D	-	-	-	-	-	-	-	1	-	-	-	-	-	-	-	-	-	-	1	-	ENSG00000169174	ENST00000673726	55039447	55064852	protein_coding
PCYT1A	Spondylometaphyseal Dysplasia With Cone-Rod Dystrophy	R	-	-	1	-	-	-	-	-	-	-	-	-	-	1	-	-	-	-	-	-	ENSG00000161217	ENST00000441879	196214222	196287957	protein_coding
PDCD1	{Multiple sclerosis, disease progression, modifier of}, 126200; {Systemic lupus erythematosus, susceptibility to, 2}, 605218.	U	-	-	-	-	-	-	-	-	1	-	-	-	-	-	-	-	-	-	-	-	ENSG00000188389	ENST00000334409	241849884	241858894	protein_coding
PDCD10	Cerebral Cavernous Malformations Type 3	D	-	-	1	-	-	-	-	-	-	-	-	-	-	-	-	-	-	-	-	-	ENSG00000114209	ENST00000392750	167683298	167734939	protein_coding
PDE11A	Pigmented_Nodular_Adrenocortical_Disease	D	-	-	-	-	-	-	-	-	-	-	-	-	-	-	-	-	-	-	-	1	ENSG00000128655	ENST00000286063	177623244	178072777	protein_coding
PDE4D	Acrodysostosis 2	D	-	-	1	-	-	-	1	-	-	-	-	-	-	-	-	-	-	-	-	-	ENSG00000113448	ENST00000340635	58969038	60522120	protein_coding
PDE6A	Retinitis Pigmentosa 43	R	-	-	-	-	-	-	-	-	-	-	-	-	-	1	-	-	-	-	-	-	ENSG00000132915	ENST00000255266	149857953	149944793	protein_coding
PDE6B	Night Blindness	R|D	-	-	-	-	-	-	-	-	-	-	-	-	-	1	-	-	-	-	-	-	ENSG00000133256	ENST00000255622	625584	670782	protein_coding
PDE6C	Achromatopsia	R	-	-	-	-	-	-	-	-	-	-	-	-	-	1	-	-	-	-	-	-	ENSG00000095464	ENST00000371447	93612537	93666010	protein_coding
PDE6G	Eye Disorders	R	-	-	-	-	-	-	-	-	-	-	-	-	-	1	-	-	-	-	-	-	ENSG00000185527	ENST00000331056	81650459	81663112	protein_coding
PDE6H	Pde6H-Related_Disorders; Retinal_Cone_Dystrophy_3A	R|D	-	-	-	-	-	-	-	-	-	-	-	-	-	-	-	-	-	-	-	1	ENSG00000139053	ENST00000266395	14973042	14981865	protein_coding
PDGFB	Basal ganglia calcification, idiopathic, 5, 615483; Meningioma, SIS-related, 607174.	D	-	-	-	-	-	-	-	-	-	-	-	-	1	-	-	-	-	-	-	-	ENSG00000100311	ENST00000331163	39223359	39244982	protein_coding
PDGFRB	Dystonia; Premature Aging Syndrome; Kosaki Overgrowth Syndrome	D	-	-	1	-	-	-	1	-	-	-	-	-	1	-	-	-	-	-	-	-	ENSG00000113721	ENST00000261799	150113839	150155872	protein_coding
PDHA2	Spermatogenic Failure 70	R	-	-	-	-	-	-	-	-	-	-	-	-	-	-	-	-	-	-	-	1	ENSG00000163114	ENST00000295266	95840093	95841464	protein_coding
PDHB	Pyruvate Dehydrogenase E1? Subunit Deficiency (Disorders Of Pyruvate Metabolism)	R	-	-	-	-	-	-	-	1	-	-	-	-	-	-	-	-	-	-	-	-	ENSG00000168291	ENST00000302746	58427630	58433857	protein_coding
PDHX	Lacticacidemia Due To Pdx1 Deficiency 245349	R	1	-	-	-	-	-	1	1	-	1	-	-	-	-	-	-	-	-	-	-	ENSG00000110435	ENST00000533550	34915829	35020591	protein_coding
PDP1	Pyruvate Dehydrogenase Phosphatase Deficiency	R	1	-	-	-	-	-	-	1	-	-	-	-	-	-	-	-	-	-	-	-	ENSG00000164951	ENST00000523021	93857807	93926068	protein_coding
PDSS1	Coenzyme Q10 Deficiency	R	1	-	-	-	-	-	1	1	-	-	-	-	-	-	-	-	-	-	-	-	ENSG00000148459	ENST00000376215	26697701	26746798	protein_coding
PDSS2	Coenzyme Q10 Deficiency	R	1	-	-	-	-	-	1	1	-	-	-	-	-	-	-	-	-	-	-	-	ENSG00000164494	ENST00000369037	107152562	107459564	protein_coding
PDYN	Spinocerebellar Ataxia 23	D	-	-	-	-	-	-	-	-	-	-	-	1	-	-	-	-	-	-	-	-	ENSG00000101327	ENST00000217305	1978757	1994285	protein_coding
PDZD7	#605472:Usher Syndrome	R	-	-	-	1	-	-	-	-	-	-	-	-	-	-	-	-	-	-	-	-	ENSG00000186862	ENST00000619208	101007679	101032295	protein_coding
PEPD	Prolidase Deficiency 170100	R	-	-	1	-	-	-	1	1	1	-	-	-	-	-	-	-	-	-	-	-	ENSG00000124299	ENST00000593085	33386950	33521791	protein_coding
PER3	Advanced_Sleep_Phase_Syndrome	D	-	-	-	-	-	-	-	-	-	-	-	-	-	-	-	-	-	-	-	1	ENSG00000049246	ENST00000377541	7784320	7845177	protein_coding
PET100	Leigh Syndrome; Mitochondrial Complex Iv Deficiency	R	-	-	-	-	-	-	-	1	-	1	-	-	-	-	-	-	-	-	-	-	ENSG00000229833	ENST00000594797	7629793	7631956	protein_coding
PEX1	Adrenoleukodystrophy Neonatal; Disorders Of Peroxisome Biogenesis; Genetic Retinal Degeneration Conditions; Peroxisome Biogenesis Disorder 1A (Zellweger)	R	-	-	1	-	-	-	1	1	-	-	-	-	-	1	-	-	-	-	-	-	ENSG00000127980	ENST00000438045	92487020	92528520	protein_coding
PEX10	Adrenoleukodystrophy Neonatal; Peroxisome Biogenesis Disorder 6A (Zellweger)	R	-	-	1	-	-	-	1	1	-	-	-	-	-	-	-	-	-	-	-	-	ENSG00000157911	ENST00000288774	2403964	2413797	protein_coding
PEX11B	Peroxisome Biogenesis Disorder 14B	R	-	-	1	-	-	-	1	1	-	-	-	-	-	-	-	-	-	-	-	-	ENSG00000131779	ENST00000428634	145911350	145918717	protein_coding
PEX12	Peroxisome Biogenesis Disorder 3A (Zellweger); Zellweger Syndrome	R	-	-	1	-	-	-	1	1	-	-	-	-	-	-	-	-	-	-	-	-	ENSG00000108733	ENST00000225873	35574795	35578863	protein_coding
PEX13	Adrenoleukodystrophy Neonatal; Peroxisome Biogenesis Disorder 11A (Zellweger)	R	-	-	1	-	-	-	1	1	-	-	-	-	-	-	-	-	-	-	-	-	ENSG00000162928	ENST00000444100	61017225	61051990	protein_coding
PEX14	Peroxisome Biogenesis Disorder Complementation Group K; Zellweger Syndrome (Zws)	R	-	-	1	-	-	-	1	1	-	-	-	-	-	-	-	-	-	-	-	-	ENSG00000142655	ENST00000472851	10472288	10630758	protein_coding
PEX16	Peroxisome Biogenesis Disorder 8B (#614877) Infantile Progressive Ataxia And Spastic Paresis; Peroxisome Biogenesis Disorder Complementation Group 9; Peroxisome Biogenesis Disorder 8A	R	-	-	1	-	-	-	1	1	-	-	-	1	-	-	-	-	-	-	-	-	ENSG00000121680	ENST00000241041	45909663	45918812	protein_coding
PEX19	Peroxisome Biogenesis Disorder 12A (Zellweger)	R	-	-	1	-	-	-	1	1	-	-	-	-	-	-	-	-	-	-	-	-	ENSG00000162735	ENST00000368072	160276812	160286348	protein_coding
PEX2	Peroxisome Biogenesis Disorder Complementation Group 5; Genetic Retinal Degeneration Conditions	R	-	-	1	-	-	-	1	1	-	-	-	-	-	1	-	-	-	-	-	-	ENSG00000164751	ENST00000357039	76980258	77001044	protein_coding
PEX26	Peroxisome Biogenesis Disorder Complementation Group 8; Peroxisome Biogenesis Disorder 7A (Zellweger)	R	-	-	1	-	-	-	1	1	-	-	-	-	-	-	-	-	-	-	-	-	ENSG00000215193	ENST00000329627	18077920	18131138	protein_coding
PEX3	Peroxisome Biogenesis Disorder Complementation Group 12; Peroxisome Biogenesis Disorder 10A (Zellweger)	R	-	-	1	-	-	-	1	1	-	-	-	-	-	-	-	-	-	-	-	-	ENSG00000034693	ENST00000367592	143450805	143490616	protein_coding
PEX5	Peroxisome Biogenesis Disorder 2A (Zellweger)	R	-	-	1	-	-	-	1	1	-	-	-	-	-	-	-	-	-	-	-	-	ENSG00000139197	ENST00000536883	7188685	7218574	protein_coding
PEX6	Peroxisome Biogenesis Disorder 4A (Zellweger)	R	-	-	1	-	-	-	1	1	-	-	-	-	-	-	-	-	-	-	-	-	ENSG00000124587	ENST00000304611	42963865	42979181	protein_coding
PEX7	Peroxisome Biogenesis Disorder Complementation Group 11; Rhizomelic Chondrodysplasia Punctata; Peroxisome Biogenesis Disorder 9B 614879; Eye Disorders	R	1	-	1	-	-	-	1	1	-	-	-	-	-	1	-	-	-	-	-	-	ENSG00000112357	ENST00000367756	136822564	136913934	protein_coding
PFKM	Glycogen Storage Disease Vii 232800	R	-	-	-	-	-	-	-	1	-	-	1	-	-	-	-	-	-	-	-	-	ENSG00000152556	ENST00000550345	48105139	48146404	protein_coding
PFN1	Amyotrophic Lateral Sclerosis 18	D	-	-	-	-	-	-	-	-	-	-	-	-	1	-	-	-	-	-	-	-	ENSG00000108518	ENST00000225655	4945652	4949061	protein_coding
PGAM2	Glycogen Storage Disease X 261670	R	-	-	-	-	-	-	-	1	-	-	1	-	-	-	-	-	-	-	-	-	ENSG00000164708	ENST00000297283	44062727	44065567	protein_coding
PGAP1	Mental Retardation	R	-	-	-	-	-	-	1	-	-	-	-	-	-	-	-	-	-	-	-	-	ENSG00000197121	ENST00000354764	196833004	196927796	protein_coding
PGAP2	Hyperphosphatasia With Mental Retardation Syndrome 3 614207; Intellectual Disability	R	-	-	1	-	-	-	1	1	-	-	-	-	-	-	-	-	-	-	-	-	ENSG00000148985	ENST00000528216	3797724	3826371	protein_coding
PGAP3	Hyperphosphatasia With Mental Retardation Syndrome 4	R	-	-	1	-	-	-	1	1	-	-	-	-	-	-	-	-	-	-	-	-	ENSG00000161395	ENST00000579146	39671122	39696797	protein_coding
PGM1	Glycogen Storage Disease; Congenital Disorder Of Glycosylation	R	-	-	1	-	-	-	-	1	-	-	1	-	-	-	-	-	-	-	-	-	ENSG00000079739	ENST00000371084	63593411	63660245	protein_coding
PGM3	Immunodeficiency 23 615816	R	-	-	-	-	-	-	1	1	1	-	-	-	-	-	-	-	-	-	-	-	ENSG00000013375	ENST00000504780	83161150	83193936	protein_coding
PHACTR1	Global Developmental Delay	D	-	-	-	-	-	-	1	-	-	1	-	-	-	-	-	-	-	-	-	-	ENSG00000112137	ENST00000332995	12716805	13290484	protein_coding
PHF21A	Potocki-Shaffer Syndrome	D	-	-	-	-	-	-	1	-	-	-	-	-	-	-	-	-	-	-	-	-	ENSG00000135365	ENST00000527401	45929323	46121178	protein_coding
PHGDH	Phosphoglycerate Dehydrogenase Deficiency 601815; Neu-Laxova Syndrome 1 256520	R	-	-	1	-	-	-	1	1	-	1	-	-	-	-	-	-	-	-	-	-	ENSG00000092621	ENST00000641597	119648411	119744226	protein_coding
PHIP	Developmental Delay; Intellectual Disability	D	-	-	1	-	-	-	1	-	-	-	-	-	-	-	-	-	-	-	-	-	ENSG00000146247	ENST00000275034	78934419	79078254	protein_coding
PHKB	Hepatomegaly And Variable Myopathy; Phosphorylase Kinase Deficiency Of Liver And Muscle	R	-	-	-	-	-	-	-	1	-	-	1	-	-	-	-	-	-	-	-	-	ENSG00000102893	ENST00000566037	47461123	47701523	protein_coding
PHKG2	Hepatomegaly And Variable Myopathy	R	-	-	-	-	-	-	-	1	-	-	-	-	-	-	-	-	-	-	-	-	ENSG00000156873	ENST00000563588	30748293	30761176	protein_coding
PHOX2B	Neuroblastoma With Hirschsprung Disease	D	-	-	1	-	-	-	-	-	-	-	-	-	-	-	-	-	-	-	-	-	ENSG00000109132	ENST00000226382	41744082	41748725	protein_coding
PHYH	Eye Disorders; Refsum Disease	R	-	-	-	-	-	-	-	1	-	-	-	-	-	1	-	-	-	-	-	-	ENSG00000107537	ENST00000396913	13277796	13302412	protein_coding
PIAS1	Nephronophthisis	U	-	-	-	-	-	-	-	-	-	-	-	-	-	-	-	-	-	-	-	1	ENSG00000033800	ENST00000249636	68054179	68198603	protein_coding
PIEZO1	Hydrops Fetalis Gene 616843	R|D	-	-	1	-	-	-	-	-	-	-	-	-	-	-	-	-	-	-	-	-	ENSG00000103335	ENST00000301015	88715338	88785220	protein_coding
PIEZO2	Arthrogryposis	D	-	-	1	-	-	-	-	-	-	-	1	-	-	-	-	-	-	-	-	-	ENSG00000154864	ENST00000582937	10666483	11148762	protein_coding
PIGB	Epileptic Encephalopathy	R	-	-	-	-	-	-	1	-	-	1	-	-	-	-	-	-	-	-	-	-	ENSG00000069943	ENST00000565367	55318960	55355648	protein_coding
PIGC	Glycosylphosphatidylinositol Biosynthesis Defect 16	R	-	-	-	-	-	-	-	-	-	1	-	-	-	-	-	-	-	-	-	-	ENSG00000135845	ENST00000489002	172370189	172444086	protein_coding
PIGG	Mental Retardation; Mrt53	R	-	-	-	-	-	-	1	-	-	1	-	-	-	-	-	-	-	-	-	-	ENSG00000174227	ENST00000504187	499210	540200	protein_coding
PIGH	Glycosylphosphatidylinositol Biosynthesis Defect 17	R	-	-	-	-	-	-	-	-	-	1	-	-	-	-	-	-	-	-	-	-	ENSG00000100564	ENST00000561272	67581955	67600286	protein_coding
PIGL	Pigl-Cdg (Disorders Of Glycosphingolipid And Glycosylphosphatidylinositol Anchor Glycosylation); Coloboma; Zunich Neuroectodermal Syndrome	R	-	-	1	-	-	-	1	1	-	-	-	-	-	-	-	-	-	-	-	-	ENSG00000108474	ENST00000607144	16217191	16351797	protein_coding
PIGN	Multiple Congenital Anomalies-Hypotonia-Seizures Syndrome 1 614080; Pign-Cdg (Disorders Of Glycosphingolipid And Glycosylphosphatidylinositol Anchor Glycosylation)	R	-	-	-	-	-	-	1	1	-	1	-	-	-	-	-	-	-	-	-	-	ENSG00000197563	ENST00000639600	61905255	62187118	protein_coding
PIGO	Hyperphosphatasia (Disorders Of Glycosphingolipid And Glycosylphosphatidylinositol Anchor Glycosylation) With Mental Retardation Syndrome 2	R	-	-	1	-	-	-	1	1	-	1	-	-	-	-	-	-	-	-	-	-	ENSG00000165282	ENST00000298004	35088688	35096601	protein_coding
PIGP	Epileptic Encephalopathy	R	-	-	-	-	-	-	1	-	-	1	-	-	-	-	-	-	-	-	-	-	ENSG00000185808	ENST00000360525	37059170	37073170	protein_coding
PIGQ	Epileptic Encephalopathy	R	-	-	-	-	-	-	-	-	-	1	-	-	-	-	-	-	-	-	-	-	ENSG00000007541	ENST00000293874	566995	584109	protein_coding
PIGT	Multiple Congenital Anomalies-Hypotonia-Seizures Syndrome 3 615398	R	-	-	1	-	-	-	1	1	-	1	-	-	-	-	-	-	-	-	-	-	ENSG00000124155	ENST00000279036	45416084	45456934	protein_coding
PIGV	Hyperphosphatasia (Disorders Of Glycosphingolipid And Glycosylphosphatidylinositol Anchor Glycosylation) With Mental Retardation Syndrome 1	R	-	-	1	-	-	-	1	1	-	-	-	-	-	-	-	-	-	-	-	-	ENSG00000060642	ENST00000455364	26787054	26800659	protein_coding
PIGW	Glycosylphosphatidylinositol Biosynthesis Defect 11	R	-	-	-	-	-	-	1	-	-	1	-	-	-	-	-	-	-	-	-	-	ENSG00000277161	ENST00000619326	36534987	36539310	protein_coding
PIK3C2A	Oculoskeletodental Syndrome 618440	R	-	1	-	-	-	-	-	-	-	-	-	-	-	-	-	-	-	-	-	-	ENSG00000011405	ENST00000531428	17077730	17207983	protein_coding
PIK3CA	Megalencephaly-Capillary Malformation-Polymicrogyria Syndrome	D	-	-	1	-	-	-	1	-	-	-	-	-	-	-	-	-	-	-	-	-	ENSG00000121879	ENST00000477735	179148114	179240093	protein_coding
PIK3CD	Immunodeficiency 14	R|D	-	-	-	-	-	-	-	-	1	-	-	-	-	-	-	-	-	-	-	-	ENSG00000171608	ENST00000377346	9651731	9729114	protein_coding
PIK3CG	Immune Dysregulation	R	-	-	-	-	-	-	-	-	1	-	-	-	-	-	-	-	-	-	-	-	ENSG00000105851	ENST00000440650	106865278	106908980	protein_coding
PIK3R1	Agammaglobulinemia 7; Immunodeficiency 36	R|D	-	-	1	-	-	-	-	-	1	-	-	-	-	-	-	-	-	-	-	-	ENSG00000145675	ENST00000521381	68215756	68301821	protein_coding
PIK3R2	Megalencephaly-Polymicrogyria-Polydactyly-Hydrocephalus Syndrome 1 603387	D	-	-	1	-	-	-	1	-	-	1	-	-	-	-	-	-	-	-	-	-	ENSG00000105647	ENST00000222254	18153163	18170532	protein_coding
PINK1	Parkinson Disease 6	R	-	-	-	-	-	-	-	1	-	-	-	-	1	-	-	-	-	-	-	-	ENSG00000158828	ENST00000321556	20633458	20651511	protein_coding
PITRM1	Ataxia	R	-	-	-	-	-	-	1	-	-	-	-	-	-	-	-	-	-	-	-	-	ENSG00000107959	ENST00000380989	3137728	3172841	protein_coding
PITX2	Ring Dermoid Of Cornea	D	-	-	1	-	-	-	-	-	-	-	-	-	-	-	-	-	-	-	-	-	ENSG00000164093	ENST00000645131	110617423	110642123	protein_coding
PITX3	Anterior Segment Mesenchymal Dysgenesis	D	-	-	1	-	-	-	-	-	-	-	-	-	-	-	-	-	-	-	-	-	ENSG00000107859	ENST00000370002	102230186	102241512	protein_coding
PKD1	Polycystic Kidney Disease	R|D	-	1	1	-	-	-	-	-	-	-	-	-	-	-	-	-	-	-	-	-	ENSG00000008710	ENST00000262304	2088708	2135898	protein_coding
PKD1L1	Laterality Defects	R	-	-	1	-	-	-	-	-	-	-	-	-	-	-	-	-	-	-	-	-	ENSG00000158683	ENST00000648482	47740202	47948491	protein_coding
PKD2	Polycystic Kidney Disease 613095	D	-	1	1	-	-	-	-	-	-	-	-	-	-	-	-	-	-	-	-	-	ENSG00000118762	ENST00000237596	88007635	88077777	protein_coding
PKHD1	Pkhd1 Ciliary Ipt Domain Containing Fibrocystin/Polyductin; Polycystic Kidney And Hepatic Disease	R	1	1	1	-	-	-	-	-	-	-	-	-	-	-	-	-	-	-	-	-	ENSG00000170927	ENST00000371117	51615299	52087613	protein_coding
PKLR	Pyruvate Kinase Deficiency 266200	R	1	-	1	-	-	-	-	-	-	-	-	-	-	-	-	-	-	-	-	-	ENSG00000262785	ENST00000571194	155305243	155316838	protein_coding
PKP1	Ectodermal Dysplasia/Skin Fragility Syndrome	R	-	-	-	-	-	1	-	-	-	-	-	-	-	-	-	-	-	-	-	-	ENSG00000081277	ENST00000367324	201283452	201332993	protein_coding
PKP2	Arrhythmogenic_Right_Ventricular_Cardiomyopathy; Primary_Dilated_Cardiomyopathy; Premature_Ventricular_Contraction	D	-	-	-	-	-	-	-	-	-	-	-	-	-	-	-	-	-	-	-	1	ENSG00000057294	ENST00000340811	32790755	32896777	protein_coding
PLA2G5	Eye Disorders	R	-	-	-	-	-	-	-	-	-	-	-	-	-	1	-	-	-	-	-	-	ENSG00000127472	ENST00000486277	20028179	20091911	protein_coding
PLA2G6	Infantile Neuroaxonal Dystrophy 1 (#256600)	R	1	-	-	-	-	-	1	1	-	-	-	1	1	-	-	-	-	-	-	-	ENSG00000184381	ENST00000663895	38111495	38214778	protein_coding
PLA2G7	Platelet-Activating_Factor_Acetylhydrolase_Deficiency	R|D	-	-	-	-	-	-	-	-	-	-	-	-	-	-	-	-	-	-	-	1	ENSG00000146070	ENST00000274793	46704201	46735693	protein_coding
PLAA	Neurodevelopmental Disorder With Progressive Microcephaly	R	-	-	-	-	-	-	1	-	-	1	-	-	-	-	-	-	-	-	-	-	ENSG00000137055	ENST00000397292	26903372	26947242	protein_coding
PLCB1	Early Infantile Epileptic Encephalopathy	R	-	-	-	-	-	-	1	-	-	1	-	-	-	-	-	-	-	-	-	-	ENSG00000182621	ENST00000637919	8077251	8968360	protein_coding
PLCD1	Leukonychia_Totalis	R|D	-	-	-	-	-	-	-	-	-	-	-	-	-	-	-	-	-	-	-	1	ENSG00000187091	ENST00000417185	38007496	38029762	protein_coding
PLCE1	Nephrotic syndrome, type 3, 610725	R	1	-	-	-	-	-	-	-	-	-	-	-	-	-	-	-	-	-	-	-	ENSG00000138193	ENST00000371380	94030812	94332823	protein_coding
PLCG2	Autoinflammation	D	-	-	-	-	-	-	-	-	1	-	-	-	-	-	-	-	-	-	-	-	ENSG00000197943	ENST00000565054	81739097	81962685	protein_coding
PLD1	Cardiac_Valvular_Defect	R	-	-	-	-	-	-	-	-	-	-	-	-	-	-	-	-	-	-	-	1	ENSG00000075651	ENST00000463281	171600404	171810950	protein_coding
PLEC	Muscular Dystrophy With Epidermolysis Bullosa Simplex; Congenital Myasthenic Syndrome	R|D	1	-	-	-	-	1	-	-	-	-	1	-	-	-	-	-	-	-	-	-	ENSG00000178209	ENST00000345136	143915147	143976734	protein_coding
PLEKHG5	Charcot-Marie-Tooth disease, recessive intermediate C, 615376; Spinal muscular atrophy, distal, autosomal recessive, 4, 611067.	R	1	-	-	-	-	-	-	-	-	-	-	-	-	-	-	-	-	-	-	-	ENSG00000171680	ENST00000489097	6466092	6520061	protein_coding
PLG	Dysplasminogenemia, 217090; Plasminogen deficiency, type I, 217090.	R	1	-	-	-	-	-	-	-	-	-	-	-	-	-	-	-	-	-	-	-	ENSG00000122194	ENST00000366924	160702238	160753315	protein_coding
PLK4	Microcephaly	R	-	-	1	-	-	-	1	-	1	-	-	-	-	-	-	-	-	-	-	-	ENSG00000142731	ENST00000270861	127880893	127899224	protein_coding
PLN	Cardiomyopathy	D	-	-	-	-	-	-	-	-	-	-	-	-	-	-	-	-	-	1	-	-	ENSG00000198523	ENST00000357525	118548296	118561716	protein_coding
PLOD1	Ehlers-Danlos Syndrome	R	1	-	1	-	-	-	-	-	-	-	-	-	-	-	-	-	-	-	-	-	ENSG00000083444	ENST00000485046	11934205	11975538	protein_coding
PLOD2	Bruck Syndrome Type 2	R	-	-	1	-	-	-	-	-	-	-	-	-	-	-	-	-	-	-	-	-	ENSG00000152952	ENST00000461497	146069440	146163653	protein_coding
PMFBP1	Spermatogenic_Failure_31	R	-	-	-	-	-	-	-	-	-	-	-	-	-	-	-	-	-	-	-	1	ENSG00000118557	ENST00000537792	72112157	72176878	protein_coding
PMM2	Congenital Disorder Of Glycosylation; Phosphomannomutase 2 Deficiency (Disorders Of Protein N-Glycosylation)	R	1	1	1	-	-	-	1	1	-	1	-	-	-	-	-	-	-	-	-	-	ENSG00000140650	ENST00000566983	8788823	8849325	protein_coding
PMP22	Dejerine-Sottas disease, 145900.	R|D	1	-	-	-	-	-	-	-	-	-	-	-	-	-	-	-	-	-	-	-	ENSG00000109099	ENST00000312280	15229777	15265326	protein_coding
PMPCA	Inositol Polyphosphate-5-Phosphatase E: Genetic Retinal Degeneration Conditions; Joubert Syndrome; Mental Retardation-Truncal Obesity-Retinal Dystrophy-Micropenis; Non-Progressive Cerebellar Ataxia Recessive Variants Identified In 17 Patients From Four Different Families. Slowly Progressive Cerebellar Ataxia	R	-	1	1	-	-	-	1	1	-	-	-	1	-	1	-	-	-	-	-	-	ENSG00000165688	ENST00000371717	136410641	136423761	protein_coding
PMPCB	Multiple Mitochondrial Dysfunctions Syndrome 6	R	-	-	-	-	-	-	1	1	-	-	-	-	-	-	-	-	-	-	-	-	ENSG00000105819	ENST00000249269	103297435	103329511	protein_coding
PMS2	Hereditary_Nonpolyposis_Colorectal_Cancer_Type_4; Lynch_Syndrome; Turcot_Syndrome	R|D	-	-	-	-	-	-	-	-	-	-	-	-	-	-	-	-	-	-	-	1	ENSG00000122512	ENST00000265849	5970925	6009106	protein_coding
PNKP	Ataxia With Oculomotor Apraxia 4 (#616267); Early Infantile Epileptic Encephalopathy Type 10	R	-	-	1	-	-	-	1	-	-	1	-	1	-	-	-	-	-	-	-	-	ENSG00000039650	ENST00000596624	49859882	49878351	protein_coding
PNP	Immunodeficiency Due To Purine Nucleoside Phosphorylase Deficiency 613179	R	-	-	-	-	-	-	-	1	1	-	-	-	-	-	-	-	-	-	-	-	ENSG00000198805	ENST00000553418	20468954	20477089	protein_coding
PNPLA6	Autosomal Recessive Spastic Paraplegia 39 (#612020); Boucher-Neuhauser Syndrome	R	-	-	-	-	-	-	1	-	-	-	-	1	-	-	1	-	-	-	-	-	ENSG00000032444	ENST00000221249	7534004	7561764	protein_coding
PNPLA8	?Mitochondrial Myopathy With Lactic Acidosis	R	-	-	-	-	-	-	-	1	-	-	-	-	-	-	-	-	-	-	-	-	ENSG00000135241	ENST00000426128	108470417	108569666	protein_coding
PNPO	Pyridoxamine 5 -Oxidase Deficiency (Disorders Of Pyridoxine Metabolism)	R	1	-	-	-	-	-	-	1	-	1	-	-	-	-	-	-	-	-	-	-	ENSG00000108439	ENST00000583599	47941506	47949308	protein_coding
PNPT1	Combined Oxidative Phosphorylation Deficiency 13; Deafness	R	-	-	-	1	-	-	-	1	-	-	-	-	-	-	-	-	-	-	-	-	ENSG00000138035	ENST00000447944	55634061	55693863	protein_coding
POC1A	Short Stature	R	-	-	1	-	-	-	-	-	-	-	-	-	-	-	-	-	-	-	-	-	ENSG00000164087	ENST00000296484	52075226	52154690	protein_coding
POC1B	Cone-Rod Dystrophy 20	R	-	-	-	-	-	-	-	-	-	-	-	-	-	1	-	-	-	-	-	-	ENSG00000139323	ENST00000549591	89419718	89526047	protein_coding
POGZ	Dd/Ndd; Intellectual Disability	U	-	-	1	-	-	-	1	-	-	-	-	-	-	-	-	-	-	-	-	-	ENSG00000143442	ENST00000392723	151402724	151459494	protein_coding
POLE	Fils Syndrome 615139; Iugr	R	-	-	1	-	-	-	-	-	1	-	-	-	-	-	-	-	-	-	-	-	ENSG00000177084	ENST00000541627	132623753	132687376	protein_coding
POLG	Mitochondrial Dna Depletion Syndrome 4A (Alpers Type); Mitochondrial Recessive Ataxia Syndrome (Includes Sando And Scae) ; Progressive External Ophthalmoplegia	R	1	-	-	-	-	-	1	1	-	1	-	1	-	-	-	-	-	-	-	-	ENSG00000140521	ENST00000635831	89305198	89334861	protein_coding
POLG2	Progressive External Ophthalmoplegia With Mitochondrial Dna Deletions	R|D	-	-	-	-	-	-	-	1	-	-	1	-	-	-	-	-	-	-	-	-	ENSG00000256525	ENST00000539111	64477785	64497054	protein_coding
POLH	Xeroderma_Pigmentosum_Variant_Type	R	-	-	-	-	-	-	-	-	-	-	-	-	-	-	-	-	-	-	-	1	ENSG00000170734	ENST00000443535	43576185	43620523	protein_coding
POLR1C	Treacher Collins Syndrome Type 3	R	-	-	1	-	-	-	-	-	-	-	-	-	-	-	-	-	-	-	-	-	ENSG00000171453	ENST00000428025	43509702	43562419	protein_coding
POLR1D	Treacher Collins Syndrome Type 2	D	-	-	1	-	-	-	-	-	-	-	-	-	-	-	-	-	-	-	-	-	ENSG00000186184	ENST00000626929	27620742	27744237	protein_coding
POLR3A	Autosomal Recessive Ataxia; Leukodystrophy	R	-	-	1	-	-	-	1	-	-	-	-	1	-	-	1	-	-	-	-	-	ENSG00000148606	ENST00000372371	77969251	78029515	protein_coding
POLR3B	Autosomal Recessive Mental Retardation; Leukodystrophy	R	-	-	1	-	-	-	1	-	-	-	-	-	-	-	-	-	-	-	-	-	ENSG00000013503	ENST00000228347	106357748	106510198	protein_coding
POLR3K	Leukodystrophy, hypomyelinating, 21, 619310.	R	-	-	-	-	-	-	-	-	1	-	-	-	-	-	-	-	-	-	-	-	ENSG00000161980	ENST00000293860	46407	53608	protein_coding
POMC	Obesity Early-Onset	R	-	-	-	-	1	-	-	-	-	-	-	-	-	-	-	-	-	-	-	-	ENSG00000115138	ENST00000405623	25160853	25168903	protein_coding
POMGNT1	Muscular Dystrophy-Dystroglycanopathy Congenital With Mental Retardation Type B3; Limb-Girdle Muscular Dystrophy	R	1	-	1	-	-	-	1	1	-	1	1	-	-	-	-	-	-	-	-	-	ENSG00000085998	ENST00000371984	46188682	46220305	protein_coding
POMGNT2	Muscular dystrophy-dystroglycanopathy (congenital with brain and eye anomalies), type A, 8, 614830; Muscular dystrophy-dystroglycanopathy (limb-girdle) type C, 8, 618135; Walker Warberg Syndrome	R	-	-	1	-	-	-	1	1	-	-	1	-	-	-	-	-	-	-	-	-	ENSG00000144647	ENST00000441964	43079232	43106079	protein_coding
POMK	Muscular Dystrophy-Dystroglycanopathy (Congenital With Brain And Eye Anomalies)	R	-	-	1	-	-	-	-	-	-	-	1	-	-	-	-	-	-	-	-	-	ENSG00000185900	ENST00000518991	43093506	43123434	protein_coding
POMP	Candle Syndrome (Autoinflammation	D	-	-	-	-	-	-	-	-	1	-	-	-	-	-	-	-	-	-	-	-	ENSG00000132963	ENST00000380842	28659104	28678959	protein_coding
POMT1	Muscular Dystrophy-Dystroglycanopathy Limb-Girdle Type C1; Limb-Girdle Muscular Dystrophy	R	1	-	1	-	-	-	1	1	-	1	1	-	-	-	-	-	-	-	-	-	ENSG00000130714	ENST00000441334	131502902	131523806	protein_coding
POMT2	Muscular Dystrophy-Dystroglycanopathy Congenital With Mental Retardation Type B2; Muscular Dystrophy-Dystroglycanopathy (Limb-Girdle); Muscular Dystrophy-Dystroglycanopathy (Congenital With Brain And Eye Anomalies)	R	1	-	1	-	-	-	1	1	-	-	1	-	-	-	-	-	-	-	-	-	ENSG00000009830	ENST00000261534	77274956	77320884	protein_coding
POR	Antley-Bixler Syndrome With Genital Anomalies And Disordered Steroidogenesis 201750; Disordered Steroidogenesis Due To Cytochrome P450 Oxidoreductase 613571	R	-	-	1	-	-	-	-	1	-	-	-	-	-	-	-	-	-	-	-	-	ENSG00000127948	ENST00000453773	75899200	75986855	protein_coding
POU1F1	Pou1F1-Related Combined Pituitary Hormone Deficiency	R	1	-	1	-	-	-	-	-	-	-	-	-	-	-	-	-	-	-	-	-	ENSG00000064835	ENST00000350375	87259404	87276584	protein_coding
POU3F3	Snijders Blok-Fisher Syndrome	D	-	-	-	-	-	-	1	-	-	-	-	-	-	-	-	-	-	-	-	-	ENSG00000198914	ENST00000674056	104853287	104858574	protein_coding
POU4F3	Deafness, autosomal dominant 15	D	-	-	-	1	-	-	-	-	-	-	-	-	-	-	-	-	-	-	-	-	ENSG00000091010	ENST00000646991	146338839	146341728	protein_coding
PPA2	Sudden Cardiac Failure	R	-	-	-	-	-	-	-	1	-	-	-	-	-	-	-	-	-	-	-	-	ENSG00000138777	ENST00000341695	105369077	105474067	protein_coding
PPIB	Osteogenesis Imperfecta	R	-	-	1	-	-	-	-	-	-	-	-	-	-	-	-	-	-	-	-	-	ENSG00000166794	ENST00000300026	64155817	64163022	protein_coding
PPIP5K2	Deafness	R	-	-	-	-	-	-	-	-	-	-	-	-	-	-	-	-	-	-	-	1	ENSG00000145725	ENST00000321521	103120149	103212799	protein_coding
PPM1D	Intellectual Developmental Disorder With Gastrointestinal Difficulties And High Pain Threshold	D	-	-	-	-	-	-	1	-	-	-	-	-	-	-	-	-	-	-	-	-	ENSG00000170836	ENST00000305921	60600183	60666280	protein_coding
PPOX	Porphyria Variegata 176200	R|D	-	-	-	-	-	-	-	1	-	-	-	-	-	-	-	-	-	-	-	-	ENSG00000143224	ENST00000652729	161166056	161178013	protein_coding
PPP1CB	Noonan Syndrome-Like Disorder With Loose Anagen Hair 2 617506; Rasopathy With Developmental Delay	D	-	-	1	-	-	-	1	-	-	-	-	-	-	-	-	-	-	-	-	-	ENSG00000213639	ENST00000455580	28751640	28802940	protein_coding
PPP1R15B	Microcephaly	R	-	-	-	-	-	-	1	-	-	-	-	-	-	-	-	-	-	-	-	-	ENSG00000158615	ENST00000367188	204403381	204411817	protein_coding
PPP1R21	Hepatosplenomegaly	R	-	-	-	-	-	-	1	-	-	-	-	-	-	-	-	-	-	-	-	-	ENSG00000162869	ENST00000431614	48440598	48515391	protein_coding
PPP2CA	Abnormality Of Nervous System Morphology	D	-	-	-	-	-	-	1	-	-	1	-	-	-	-	-	-	-	-	-	-	ENSG00000113575	ENST00000481195	134194332	134226073	protein_coding
PPP2R1A	Intellectual Disability	D	-	-	1	-	-	-	1	-	-	-	-	-	-	-	-	-	-	-	-	-	ENSG00000105568	ENST00000322088	52190048	52229518	protein_coding
PPP2R5D	Intellectual Disability	D	-	-	1	-	-	-	1	-	-	-	-	-	-	-	-	-	-	-	-	-	ENSG00000112640	ENST00000485511	42984553	43012342	protein_coding
PPP3CA	Epileptic Encephalopathy	D	-	-	-	-	-	-	1	-	-	1	-	-	-	-	-	-	-	-	-	-	ENSG00000138814	ENST00000512215	101023409	101348278	protein_coding
PPT1	Ceroid Lipofuscinosis; Eye Disorders	R	1	-	-	-	-	-	1	1	-	1	-	-	-	1	-	-	-	-	-	-	ENSG00000131238	ENST00000642050	40071461	40097727	protein_coding
PRCD	Eye Disorders	R	-	-	-	-	-	-	-	-	-	-	-	-	-	1	-	-	-	-	-	-	ENSG00000214140	ENST00000592432	76527586	76553578	protein_coding
PRDM9	.	U	-	-	-	-	-	-	-	-	1	-	-	-	-	-	-	-	-	-	-	-	ENSG00000164256	ENST00000635252	23443586	23528093	protein_coding
PREPL	Myasthenic syndrome, congenital, 22, 616224	R	1	-	-	-	-	-	-	-	-	-	-	-	-	-	-	-	-	-	-	-	ENSG00000138078	ENST00000425263	44316281	44361862	protein_coding
PRF1	Hemophagocytic Lymphohistiocytosis	R	1	-	-	-	-	-	-	-	1	-	-	-	-	-	-	-	-	-	-	-	ENSG00000180644	ENST00000638674	70597348	70602759	protein_coding
PRG4	Camptodactyly-Arthropathy-Coxa Vara-Pericarditis Syndrome 208250	R	-	-	1	-	-	-	-	-	-	-	-	-	-	-	-	-	-	-	-	-	ENSG00000116690	ENST00000367485	186296279	186314567	protein_coding
PRICKLE1	Epilepsy	R|D	-	-	-	-	-	-	-	-	-	1	-	-	-	-	-	-	-	-	-	-	ENSG00000139174	ENST00000345127	42456757	42590355	protein_coding
PRKAG2	Wolff-Parkinson-White Syndrome (194200); Cardiomyopathy	D	1	-	-	-	-	-	-	1	-	-	-	-	-	-	-	-	-	1	1	-	ENSG00000106617	ENST00000287878	151556124	151877125	protein_coding
PRKAR1A	Acrodysostosis	D	1	-	1	-	-	-	-	-	-	-	-	-	-	-	-	-	-	-	-	-	ENSG00000108946	ENST00000589017	68511780	68551319	protein_coding
PRKCD	Autoimmune Lymphoproliferative Syndrome	R	-	-	-	-	-	-	-	-	1	-	-	-	-	-	-	-	-	-	-	-	ENSG00000163932	ENST00000478843	53156009	53192717	protein_coding
PRKCG	Spinocerebellar Ataxia 14	D	-	-	-	-	-	-	-	-	-	-	-	1	-	-	-	-	-	-	-	-	ENSG00000126583	ENST00000479081	53879190	53907652	protein_coding
PRKD1	Congenital Heart Defects And Ectodermal Dysplasia 617364; Syndromic Congenital Heart Defects	D	-	-	1	-	-	-	1	-	-	-	-	-	-	-	-	-	-	-	-	-	ENSG00000184304	ENST00000331968	29576479	30191898	protein_coding
PRKDC	Immunodeficiency 26	R	-	-	-	-	-	-	-	-	1	-	-	-	-	-	-	-	-	-	-	-	ENSG00000253729	ENST00000314191	47773111	47960178	protein_coding
PRMT7	Pseudohypoparathyroidism-Like Disorder; Short Stature	R	-	-	1	-	-	-	1	-	-	1	-	-	-	-	-	-	-	-	-	-	ENSG00000132600	ENST00000566657	68310974	68358563	protein_coding
PRNP	Autosomal Dominant Ataxia; Creutzfeldt-Jakob Disease; Glutathione Synthetase (Gss) Deficiency	D	-	-	-	-	-	-	-	1	-	-	-	1	1	-	-	-	-	-	-	-	ENSG00000171867	ENST00000379440	4686350	4701590	protein_coding
PROC	Thrombophilia 3 due to protein C deficiency, autosomal recessive, 612304	R	1	-	-	-	-	-	-	-	-	-	-	-	-	-	-	-	-	-	-	-	ENSG00000115718	ENST00000474030	127418427	127429242	protein_coding
PRODH	Hyperprolinemia	R	-	-	-	-	-	-	1	1	-	-	-	-	-	-	-	-	-	-	-	-	ENSG00000100033	ENST00000491604	18912777	18936553	protein_coding
PROM1	Achromatopsia	R|D	-	-	-	-	-	-	-	-	-	-	-	-	-	1	-	-	-	-	-	-	ENSG00000007062	ENST00000503884	15963076	16084378	protein_coding
PROP1	Pituitary hormone deficiency, combined, 2, 262600	R	1	-	-	-	-	-	-	-	-	-	-	-	-	-	-	-	-	-	-	-	ENSG00000175325	ENST00000308304	177992235	177996242	protein_coding
PRPF3	Retinitis Pigmentosa 18	D	-	-	-	-	-	-	-	-	-	-	-	-	-	1	-	-	-	-	-	-	ENSG00000117360	ENST00000324862	150321479	150353233	protein_coding
PRPF31	Retinitis Pigmentosa 11	D	-	-	-	-	-	-	-	-	-	-	-	-	-	1	-	-	-	-	-	-	ENSG00000105618	ENST00000419967	54115410	54131719	protein_coding
PRPF4	Retinitis Pigmentosa 70	D	-	-	-	-	-	-	-	-	-	-	-	-	-	1	-	-	-	-	-	-	ENSG00000136875	ENST00000374199	113275642	113294009	protein_coding
PRPF6	Retinitis Pigmentosa 60	D	-	-	-	-	-	-	-	-	-	-	-	-	-	1	-	-	-	-	-	-	ENSG00000101161	ENST00000266079	63981132	64033100	protein_coding
PRPF8	Retinitis Pigmentosa 13	D	-	-	-	-	-	-	-	-	-	-	-	-	-	1	-	-	-	-	-	-	ENSG00000174231	ENST00000571958	1650629	1684867	protein_coding
PRPH2	Leber congenital amaurosis 18, 608133; Retinitis pigmentosa 7 and digenic form, 608133; Retinitis punctata albescens, 136880.	R|D	-	-	-	-	-	-	-	-	-	-	-	-	-	1	-	-	-	-	-	-	ENSG00000112619	ENST00000230381	42696598	42722597	protein_coding
PRR12	Global Developmental Delay	D	-	-	-	-	-	-	1	-	-	-	-	-	-	-	-	-	-	-	-	-	ENSG00000126464	ENST00000418929	49591182	49626439	protein_coding
PRRT2	Episodic kinesigenic dyskinesia 1	D	-	-	-	-	-	-	-	-	-	1	-	1	-	-	-	-	-	-	-	-	ENSG00000167371	ENST00000568516	29811382	29815892	protein_coding
PRSS12	Mental Retardation	R	-	-	-	-	-	-	1	-	-	-	-	-	-	-	-	-	-	-	-	-	ENSG00000164099	ENST00000296498	118280038	118353003	protein_coding
PRSS56	Microphthalmia Isolated Type 6	R	-	-	1	-	-	-	-	-	-	-	-	-	-	-	-	-	-	-	-	-	ENSG00000237412	ENST00000617714	232520388	232525716	protein_coding
PRX	Charcot-Marie-Tooth disease, type 4F, 614895	R	1	-	-	-	-	-	-	-	-	-	-	-	-	-	-	-	-	-	-	-	ENSG00000105227	ENST00000673881	40393766	40414742	protein_coding
PSAP	Atypical Gaucher Disease; Atypical Krabbe Disease; Combined Sap Deficiency 611721; Metachromatic Leukodystrophy Due To Sap-B Deficiency	R	1	-	1	-	-	-	1	1	-	1	-	-	-	-	-	-	-	-	-	-	ENSG00000197746	ENST00000394936	71816298	71851325	protein_coding
PSAT1	?Phosphoserine Aminotransferase Deficiency 610992; Neu-Laxova Syndrome 2	R	1	-	1	-	-	-	-	1	-	-	-	-	-	-	-	-	-	-	-	-	ENSG00000135069	ENST00000347159	78297125	78330093	protein_coding
PSEN1	Acne Inversa	D	-	-	-	-	-	-	-	-	-	-	-	-	1	-	-	-	-	-	-	-	ENSG00000080815	ENST00000557356	73136418	73223691	protein_coding
PSEN2	Dementia	D	-	-	-	-	-	-	-	-	-	-	-	-	1	-	-	-	-	-	-	-	ENSG00000143801	ENST00000524196	226870184	226896105	protein_coding
PSENEN	Acninv2	D	-	-	-	-	-	1	-	-	-	-	-	-	-	-	-	-	-	-	-	-	ENSG00000205155	ENST00000587708	35745600	35747519	protein_coding
PSMB8	Autoinflammation	R	-	-	-	-	-	-	-	-	1	-	-	-	-	-	-	-	-	-	-	-	ENSG00000206298	ENST00000477407	32769412	32773398	protein_coding
PSMD12	Stankiewicz-Isidor Syndrome	D	-	-	-	-	-	-	1	-	-	-	-	-	-	-	-	-	-	-	-	-	ENSG00000197170	ENST00000356126	67337916	67366605	protein_coding
PSPH	Phosphoserine Phosphatase Deficiency	R	-	-	1	-	-	-	1	-	-	-	-	-	-	-	-	-	-	-	-	-	ENSG00000146733	ENST00000437355	56011051	56051604	protein_coding
PSTPIP1	Pyogenic Sterile Arthritis	D	-	-	-	-	-	-	-	-	1	-	-	-	-	-	-	-	-	-	-	-	ENSG00000140368	ENST00000558407	76993359	77037475	protein_coding
PTCH1	Basal Cell Nevus Syndrome; Holoprosencephaly-7	D	-	-	1	-	-	-	1	-	-	-	-	-	-	-	-	-	-	-	-	-	ENSG00000185920	ENST00000331920	95442980	95517057	protein_coding
PTDSS1	Lenz-Majewski Hyperostotic Dwarfism	D	-	-	1	-	-	-	1	-	-	-	-	-	-	-	-	-	-	-	-	-	ENSG00000156471	ENST00000517309	96261902	96336995	protein_coding
PTEN	Cowden Syndrome 1; High Risk Breast Cancer; Id	D	-	-	-	-	-	-	1	-	-	-	-	-	-	-	-	-	1	-	1	-	ENSG00000171862	ENST00000371953	87863625	87971930	protein_coding
PTF1A	Diabetes Mellitus	R	-	-	1	-	-	-	1	-	-	-	-	-	-	-	-	-	-	-	-	-	ENSG00000168267	ENST00000376504	23192312	23194245	protein_coding
PTH	Hypoparathyroidism, familial isolated 1	R|D	-	-	-	-	-	-	-	-	-	-	-	-	-	-	-	-	-	-	-	1	ENSG00000152266	ENST00000282091	13492054	13496181	protein_coding
PTH1R	Chondrodysplasia Blomstrand Type	R|D	1	-	1	-	-	-	-	-	-	-	-	-	-	-	-	-	-	-	-	-	ENSG00000160801	ENST00000449590	46877721	46903799	protein_coding
PTHLH	Brachydactyly	D	-	-	1	-	-	-	-	-	-	-	-	-	-	-	-	-	-	-	-	-	ENSG00000087494	ENST00000545234	27958084	27972733	protein_coding
PTPN11	Leopard Syndrome Type 1; Noonan Syndrome 1	D	-	-	1	-	-	-	1	-	-	-	-	-	-	-	-	-	-	-	-	-	ENSG00000179295	ENST00000531326	112418351	112509918	protein_coding
PTPN23	Developmental Epileptic Encephalopathy With Hypomyelination And Brain	R	-	-	-	-	-	-	1	-	-	1	-	-	-	-	-	-	-	-	-	-	ENSG00000076201	ENST00000602307	47381011	47413435	protein_coding
PTPRC	Severe Combined Immunodeficiency	R	-	-	-	-	-	-	-	-	1	-	-	-	-	-	-	-	-	-	-	-	ENSG00000081237	ENST00000367379	198638457	198757476	protein_coding
PTPRQ	Deafness	R	-	-	-	1	-	-	-	-	-	-	-	-	-	-	-	-	-	-	-	-	ENSG00000139304	ENST00000623635	80402178	80680273	protein_coding
PTPRR	Deafness	R	-	-	-	1	-	-	-	-	-	-	-	-	-	-	-	-	-	-	-	-	ENSG00000153233	ENST00000440835	70638073	70920738	protein_coding
PTRHD1	Intellectual Disability	R	-	-	-	-	-	-	1	-	-	-	-	-	-	-	-	-	-	-	-	-	ENSG00000184924	ENST00000328379	24789734	24793382	protein_coding
PTS	6-Pyruvoyltetrahydropterin Synthase Deficiency; Hyperphenylalaninemia; Intellectual Disability	R	-	-	1	-	-	-	1	1	-	1	-	-	-	-	-	-	-	-	-	-	ENSG00000150787	ENST00000280362	112226367	112269955	protein_coding
PUF60	Puf60 Syndrome; Syndromic Intellectual Disability	D	-	-	1	-	-	-	1	-	-	-	-	-	-	-	-	-	-	-	-	-	ENSG00000274081	ENST00000632872	143803351	143816310	protein_coding
PUM1	Spinocerebellar Ataxia 47 617931	D	-	-	-	-	-	-	1	-	-	1	-	-	-	-	-	-	-	-	-	-	ENSG00000134644	ENST00000424085	30931506	31065991	protein_coding
PURA	Intellectual Disability; Mental Retardation	D	-	-	-	-	-	-	1	-	-	1	-	-	-	-	-	-	-	-	-	-	ENSG00000185129	ENST00000505703	140107777	140125619	protein_coding
PUS1	Multiple Respiratory Chain Complex Deficiencies (Disorders Of Protein Synthesis); Myopathy	R	-	-	-	-	-	-	1	1	-	-	-	-	-	-	-	-	-	-	-	-	ENSG00000177192	ENST00000443358	131929200	131945896	protein_coding
PUS3	Global Developmental Delay	R	-	-	-	-	-	-	1	-	-	-	-	-	-	-	-	-	-	-	-	-	ENSG00000110060	ENST00000530811	125893485	125903221	protein_coding
PUS7	Intellectual Developmental Disorder With Abnormal Behavior	R	-	-	-	-	-	-	1	-	-	-	-	-	-	-	-	-	-	-	-	-	ENSG00000091127	ENST00000481939	105439661	105522271	protein_coding
PYCR1	Cutis Laxa	R	-	-	1	-	-	-	1	1	-	-	-	-	-	-	-	-	-	-	-	-	ENSG00000183010	ENST00000329875	81932384	81942412	protein_coding
PYCR2	Leukodystrophy	R	-	-	-	-	-	-	1	-	-	-	-	-	-	-	-	-	-	-	-	-	ENSG00000143811	ENST00000343818	225919877	225924340	protein_coding
PYGL	Glycogen Storage Disease	R	-	-	-	-	-	-	-	1	-	-	-	-	-	-	-	-	-	-	-	-	ENSG00000100504	ENST00000532462	50857891	50944483	protein_coding
PYGM	Glycogen Storage Disease V Mcardle Disease 232600; Mcardle Disease	R	-	-	-	-	-	-	-	1	-	-	1	-	-	-	-	-	-	-	-	-	ENSG00000068976	ENST00000483742	64746389	64759974	protein_coding
PYROXD1	Myopathy	R	-	-	-	-	-	-	-	-	-	-	1	-	-	-	-	-	-	-	-	-	ENSG00000121350	ENST00000543476	21437615	21471250	protein_coding
QARS1	Microcephaly	R	-	-	-	-	-	-	-	-	-	-	-	-	-	-	-	-	-	-	-	1	ENSG00000136628	ENST00000366923	219968600	220046530	protein_coding
RARS1	Bh4-Deficient Hyperphenylalaninemia C	R	-	-	-	-	-	-	1	1	-	-	-	-	-	-	-	-	-	-	-	-	ENSG00000151552	ENST00000513615	17460261	17512206	protein_coding
QRICH1	Qrich1 Syndrome; Ververi-Brady Syndrome	D	-	-	1	-	-	-	1	-	-	-	-	-	-	-	-	-	-	-	-	-	ENSG00000198218	ENST00000395443	49029707	49094363	protein_coding
QRSL1	Multiple Respiratory Chain Complex Deficiencies (Disorders Of Protein Synthesis)	R	-	-	-	-	-	-	-	1	-	-	-	-	-	-	-	-	-	-	-	-	ENSG00000130348	ENST00000369046	106629578	106668417	protein_coding
RAB11B	Neurodevelopmental Disorder With Ataxic Gait	D	-	-	-	-	-	-	1	-	-	1	-	-	-	-	-	-	-	-	-	-	ENSG00000185236	ENST00000600719	8389981	8404434	protein_coding
RAB18	Warburg Micro Syndrome Type 3	R	-	-	1	-	-	-	1	-	-	1	-	-	-	-	-	-	-	-	-	-	ENSG00000099246	ENST00000356940	27504174	27542239	protein_coding
RAB23	Acrocephalopolysyndactyly Type 2	R	1	-	1	-	-	-	1	-	-	-	-	-	-	-	-	-	-	-	-	-	ENSG00000112210	ENST00000317483	57186992	57222307	protein_coding
RAB27A	Griscelli Syndrome	R	1	-	-	-	-	-	-	-	1	-	-	-	-	-	-	-	-	-	-	-	ENSG00000069974	ENST00000396307	55202966	55319113	protein_coding
RAB28	Cone-Rod Dystrophy 18	R	-	-	-	-	-	-	-	-	-	-	-	-	-	1	-	-	-	-	-	-	ENSG00000157869	ENST00000511649	13361354	13484365	protein_coding
RAB3GAP1	Warburg Micro Syndrome Type 1	R	1	-	1	-	-	-	1	-	-	-	-	-	-	-	-	-	-	-	-	-	ENSG00000115839	ENST00000264158	135052292	135176394	protein_coding
RAB3GAP2	Martsolf Syndrome	R	1	-	1	-	-	-	1	-	-	-	-	-	-	-	-	-	-	-	-	-	ENSG00000118873	ENST00000358951	220148293	220272453	protein_coding
RAC1	Developmental Disorders With Diverse Phenotypes; Intellectual Disability	D	-	-	1	-	-	-	1	-	-	-	-	-	-	-	-	-	-	-	-	-	ENSG00000136238	ENST00000348035	6374527	6403967	protein_coding
RAC2	T-B- Scid	R|D	-	-	-	-	-	-	-	-	1	-	-	-	-	-	-	-	-	-	-	-	ENSG00000128340	ENST00000249071	37225270	37244448	protein_coding
RAC3	Neurodevelopmental Disorder With Structural Brain Anomalies And Dysmorphic Facies	D	-	-	-	-	-	-	1	-	-	-	-	-	-	-	-	-	-	-	-	-	ENSG00000169750	ENST00000306897	82031678	82034204	protein_coding
RAD21	Cornelia De Lange Syndrome 4; Cohesinopathy	D	-	-	1	-	-	-	1	-	-	-	-	-	-	-	-	-	-	-	-	-	ENSG00000164754	ENST00000297338	116845934	116874776	protein_coding
RAD50	Hereditary_Breast_And_Ovarian_Cancer_Syndrome; Hereditary_Cancer-Predisposing_Syndrome; Nijmegen_Breakage_Syndrome-Like_Disorder; Premature_Ovarian_Insufficiency	R	-	-	-	-	-	-	-	-	-	-	-	-	-	-	-	-	-	-	-	1	ENSG00000113522	ENST00000416135	132556019	132646349	protein_coding
RAD51	Fanconi anemia, complementation group R, 617244; Mirror movements 2, 614508; {Breast cancer, susceptibility to}, 114480.	D	-	-	-	-	-	-	-	-	-	-	-	-	-	-	-	1	-	-	-	-	ENSG00000051180	ENST00000527860	40694774	40732340	protein_coding
RAD51C	Fanconi Anemia	D	-	-	-	-	-	-	-	-	-	-	-	-	-	-	-	1	1	-	-	-	ENSG00000108384	ENST00000461271	58692573	58735611	protein_coding
RAD51D	{Breast-Ovarian Cancer	D	-	-	-	-	-	-	-	-	-	-	-	-	-	-	-	-	1	-	-	-	ENSG00000185379	ENST00000345365	35092208	35121522	protein_coding
RAF1	Noonan Syndrome 5	D	-	-	1	-	-	-	1	-	-	-	-	-	-	-	-	-	-	-	-	-	ENSG00000132155	ENST00000442415	12583601	12664226	protein_coding
RAG1	Omenn Syndrome; Severe Combined Immunodeficiency	R	1	-	-	-	-	1	-	-	1	-	-	-	-	-	-	-	-	-	-	-	ENSG00000166349	ENST00000529126	36510709	36593156	protein_coding
RAG2	Omenn Syndrome; Severe Combined Immunodeficiency	R	1	-	-	-	-	1	-	-	1	-	-	-	-	-	-	-	-	-	-	-	ENSG00000175097	ENST00000524423	36575574	36598279	protein_coding
RAI1	Immunodeficiency 9; Smith-Magenis Syndrome	D	-	-	1	-	-	-	1	-	-	-	-	-	-	-	-	-	-	-	-	-	ENSG00000108557	ENST00000353383	17681458	17811453	protein_coding
RALA	Global Developmental Delay	D	-	-	-	-	-	-	1	-	-	1	-	-	-	-	-	-	-	-	-	-	ENSG00000006451	ENST00000005257	39623565	39708120	protein_coding
RALGAPA1	.Neurodevelopmental Disorder With Hypotonia, 618797	R	-	-	-	-	-	-	1	-	-	1	-	-	-	-	-	-	-	-	-	-	ENSG00000174373	ENST00000554573	35538352	35809304	protein_coding
RAPSN	Congenital Myasthenic Syndrome; Fetal Akinesia Deformation Sequence	R	1	-	1	-	-	-	-	-	-	-	1	-	-	-	-	-	-	-	-	-	ENSG00000165917	ENST00000298854	47437764	47449143	protein_coding
RARA	Leukemia, acute promyelocytic, 612376	U	-	-	-	-	-	-	-	-	1	-	-	-	-	-	-	-	-	-	-	-	ENSG00000131759	ENST00000577646	40309180	40357643	protein_coding
RARB	Microphthalmia And Diaphragmatic Hernia	R|D	-	-	1	-	-	-	1	-	-	-	-	-	-	-	-	-	-	-	-	-	ENSG00000077092	ENST00000383772	25174332	25597932	protein_coding
RARS	Leukodystrophy	R	-	-	-	-	-	-	-	-	-	-	-	-	-	-	-	-	-	-	-	1	ENSG00000113643	ENST00000231572	168486451	168519301	protein_coding
RARS2	Pontocerebellar Hypoplasia Type 6	R	-	-	1	-	-	-	1	1	-	1	-	1	-	-	-	-	-	-	-	-	ENSG00000146282	ENST00000369536	87513938	87589987	protein_coding
RASA1	Parkes Weber Syndrome	D	-	-	1	-	-	-	-	-	-	-	-	-	-	-	-	-	-	-	-	-	ENSG00000145715	ENST00000274376	87267883	87391931	protein_coding
RASGRP1	Recurrent Pneumonia	R	-	-	-	-	-	-	-	-	1	-	-	-	-	-	-	-	-	-	-	-	ENSG00000172575	ENST00000310803	38488103	38565575	protein_coding
RAX	Microphthalmia Isolated Type 3	R	-	-	1	-	-	-	-	-	-	-	-	-	-	-	-	-	-	-	-	-	ENSG00000134438	ENST00000256852	59267035	59274086	protein_coding
RAX2	Achromatopsia	D	-	-	-	-	-	-	-	-	-	-	-	-	-	1	-	-	-	-	-	-	ENSG00000173976	ENST00000555978	3769089	3772228	protein_coding
RB1	Retinoblastoma (Mim 180200)	D	-	-	-	-	-	-	-	-	-	-	-	-	-	-	-	-	-	-	1	-	ENSG00000139687	ENST00000267163	48303726	48599436	protein_coding
RBBP8	Jawad Syndrome	R	-	-	-	-	-	-	1	-	-	-	-	-	-	-	-	-	-	-	-	-	ENSG00000101773	ENST00000583700	22798261	23026488	protein_coding
RBCK1	Polyglucosan Body Myopathy 1 With Or Without Immunodeficiency 615895	R	-	-	-	-	-	-	-	1	1	-	1	-	-	-	-	-	-	-	-	-	ENSG00000125826	ENST00000411647	407498	432139	protein_coding
RBM8A	Thrombocytopenia-Absent Radius Syndrome	R	-	-	1	-	-	-	-	-	-	-	-	-	-	-	-	1	-	-	-	-	ENSG00000265241	ENST00000634130	145917714	145927678	protein_coding
RBP3	Eye Disorders	R	-	-	-	-	-	-	-	-	-	-	-	-	-	1	-	-	-	-	-	-	ENSG00000265203	ENST00000584701	47348363	47357881	protein_coding
RBP4	Retinol Binding Protein Deficiency (Other Disorders Of Vitamins And Cofactors); Achromatopsia	R|D	-	-	-	-	-	-	-	1	-	-	-	-	-	1	-	-	-	-	-	-	ENSG00000138207	ENST00000371464	93591687	93601744	protein_coding
RBPJ	Adams Oliver Syndrome	D	-	-	1	-	-	-	-	-	-	-	-	-	-	-	-	-	-	-	-	-	ENSG00000168214	ENST00000512351	26163455	26435131	protein_coding
RCBTB1	Familial Exudative Vitreoretinopathy	R|D	-	-	-	-	-	-	-	-	-	-	-	-	-	1	-	-	-	-	-	-	ENSG00000136144	ENST00000378302	49531946	49585558	protein_coding
RD3	Leber Congenital Amaurosis	R	-	-	-	-	-	-	-	-	-	-	-	-	-	1	-	-	-	-	-	-	ENSG00000198570	ENST00000484910	211476522	211492917	protein_coding
RDH12	Leber Congenital Amaurosis 13	R|D	-	-	-	-	-	-	-	-	-	-	-	-	-	1	-	-	-	-	-	-	ENSG00000139988	ENST00000551171	67701886	67734451	protein_coding
RDH5	Achromatopsia	R|D	-	-	-	-	-	-	-	-	-	-	-	-	-	1	-	-	-	-	-	-	ENSG00000135437	ENST00000553160	55720367	55724705	protein_coding
RDX	Nonsyndromic Hearing Loss	R	-	-	-	1	-	-	-	-	-	-	-	-	-	-	-	-	-	-	-	-	ENSG00000137710	ENST00000645527	109864295	110296712	protein_coding
REC8	Non-Obstructive_Azoospermia	U	-	-	-	-	-	-	-	-	-	-	-	-	-	-	-	-	-	-	-	1	ENSG00000100918	ENST00000620473	24171853	24180257	protein_coding
RECQL4	Combined Immunodeficiency, Rapadilino Syndrome	R	-	-	1	-	-	-	-	-	1	-	-	-	-	-	-	-	-	-	-	-	ENSG00000160957	ENST00000534270	144511288	144517845	protein_coding
REEP1	Spastic Paraplegia 31	D	-	-	-	-	-	-	-	-	-	-	-	-	-	-	1	-	-	-	-	-	ENSG00000068615	ENST00000165698	86213993	86338083	protein_coding
REEP6	Retinitis Pigmentosa	R	-	-	-	-	-	-	-	-	-	-	-	-	-	1	-	-	-	-	-	-	ENSG00000115255	ENST00000233596	1491166	1497927	protein_coding
RELN	Lissencephaly 2 (Norman-Roberts Type), Epilepsy, Dd/Ndd	R|D	1	-	1	-	-	-	1	-	-	1	-	-	-	-	-	-	-	-	-	-	ENSG00000189056	ENST00000428762	103471784	103989658	protein_coding
REN	Renal Tubular Dysgenesis 267430	R	1	-	1	-	-	-	-	-	-	-	-	-	-	-	-	-	-	-	-	-	ENSG00000143839	ENST00000272190	204154819	204190324	protein_coding
RERE	Neurodevelopmental Disorder With Or Without Anomalies Of The Brain, Phenocopy Of Proximal 1P36 Deletions	D	-	-	1	-	-	-	1	-	-	-	-	-	-	-	-	-	-	-	-	-	ENSG00000142599	ENST00000337907	8352397	8848921	protein_coding
RET	Renal Agenesis	R|D	-	-	1	-	-	-	-	-	-	-	-	-	-	-	-	-	-	-	1	-	ENSG00000165731	ENST00000671844	43077064	43130351	protein_coding
RFT1	Congenital Disorder Of Glycosylation	R	-	-	-	-	-	-	1	1	-	1	-	-	-	-	-	-	-	-	-	-	ENSG00000163933	ENST00000296292	53088483	53130453	protein_coding
RFWD3	Fanconi anemia, complementation group W, 617784	R	-	-	-	-	-	-	-	-	-	-	-	-	-	-	-	1	-	-	-	-	ENSG00000168411	ENST00000361070	74621399	74666877	protein_coding
RFX5	Bare Lymphocyte Syndrome	R	-	-	-	-	-	-	-	-	1	-	-	-	-	-	-	-	-	-	-	-	ENSG00000143390	ENST00000290524	151340640	151347357	protein_coding
RFX6	Martinez-Frias Syndrome	R	-	-	1	-	-	-	-	-	-	-	-	-	-	-	-	-	-	-	-	-	ENSG00000185002	ENST00000487683	116877212	116932161	protein_coding
RFXANK	Mhc Class Ii Deficiency	R	-	-	-	-	-	-	-	-	1	-	-	-	-	-	-	-	-	-	-	-	ENSG00000064490	ENST00000421262	19192229	19201869	protein_coding
RFXAP	Bare Lymphocyte Syndrome	R	-	-	-	-	-	-	-	-	1	-	-	-	-	-	-	-	-	-	-	-	ENSG00000133111	ENST00000255476	36819222	36829104	protein_coding
RGS9	Achromatopsia	R	-	-	-	-	-	-	-	-	-	-	-	-	-	1	-	-	-	-	-	-	ENSG00000108370	ENST00000638125	65100812	65227703	protein_coding
RHO	Night Blindness	R|D	-	-	-	-	-	-	-	-	-	-	-	-	-	1	-	-	-	-	-	-	ENSG00000163914	ENST00000296271	129528639	129535344	protein_coding
RHOBTB2	Epileptic Encephalopathy	D	-	-	-	-	-	-	1	-	-	1	-	-	-	-	-	-	-	-	-	-	ENSG00000008853	ENST00000519685	22987417	23020199	protein_coding
RIPK1	Immunodeficiency 57	R|D	-	-	-	-	-	-	-	-	1	-	-	-	-	-	-	-	-	-	-	-	ENSG00000137275	ENST00000479389	3063991	3115187	protein_coding
RIPK4	Popliteal Pterygium Syndrome	R	-	-	1	-	-	-	-	-	-	-	-	-	-	-	-	-	-	-	-	-	ENSG00000183421	ENST00000332512	41739369	41767089	protein_coding
RIT1	Noonan Syndrome 8	D	-	-	1	-	-	-	1	-	-	-	-	-	-	-	-	-	-	-	-	-	ENSG00000143622	ENST00000368323	155897808	155911404	protein_coding
RLBP1	Bothnia Retinal Dystrophy	R|D	-	-	-	-	-	-	-	-	-	-	-	-	-	1	-	-	-	-	-	-	ENSG00000140522	ENST00000268125	89209869	89221614	protein_coding
RMND1	Required For Mitochondrial Gene Expression (Mitochondrial Respiratory Chain Disorders (Caused By Nuclear Variants Only)), Combined Oxidative Phosphorylation Deficiency 11	R	-	-	-	-	-	-	1	1	-	1	-	-	-	-	-	-	-	-	-	-	ENSG00000155906	ENST00000444024	151404762	151452158	protein_coding
RMRP	Anauxetic Dysplasia 1, Cartilage-Hair Hypoplasia	R	1	-	1	-	-	-	-	-	1	-	-	-	-	-	-	-	-	-	-	-	ENSG00000277027	ENST00000363046	35657754	35658017	ribozyme
RNASEH1	Progressive External Ophthalmoplegia With Mitochondrial Dna Deletions	R	-	-	-	-	-	-	-	1	-	-	-	-	-	-	-	-	-	-	-	-	ENSG00000171865	ENST00000436842	3541430	3558333	protein_coding
RNASEH2A	Aicardi-Goutieres Syndrome 4 610333	R	-	-	1	-	-	-	1	-	1	1	-	-	-	-	-	-	-	-	-	-	ENSG00000104889	ENST00000221486	12806584	12813640	protein_coding
RNASEH2B	Aicardi-Goutieres Syndrome 2 610181	R	-	-	1	-	-	-	1	-	1	1	-	-	-	-	1	-	-	-	-	-	ENSG00000136104	ENST00000336617	50909747	51024120	protein_coding
RNASEH2C	Aicardi-Goutieres Syndrome 3 610329	R	-	-	1	-	-	-	1	-	1	1	-	-	-	-	-	-	-	-	-	-	ENSG00000172922	ENST00000644198	65714005	65720818	protein_coding
RNASET2	Leukoencephalopathy	R	-	-	1	-	-	-	1	-	-	1	-	-	-	-	-	-	-	-	-	-	ENSG00000026297	ENST00000366855	166922113	166957191	protein_coding
RNF125	Tenorio Syndrome	D	-	-	-	-	-	-	1	-	-	-	-	-	-	-	-	-	-	-	-	-	ENSG00000101695	ENST00000217740	32018825	32073219	protein_coding
RNF168	Riddle Syndrome 611943	R	-	-	-	-	-	-	-	-	1	-	-	-	-	-	-	-	-	-	-	-	ENSG00000163961	ENST00000318037	196468783	196503768	protein_coding
RNF170	Ataxia	D	-	-	-	-	-	-	-	-	-	-	-	1	-	-	-	-	-	-	-	-	ENSG00000120925	ENST00000319104	42849637	42897290	protein_coding
RNF213	Moyamoya_Disease_2	R|D	-	-	-	-	-	-	-	-	-	-	-	-	-	-	-	-	-	-	-	1	ENSG00000173821	ENST00000508628	80260866	80398786	protein_coding
RNF216	Cerebellar Ataxia And Hypogonadotropic Hypogonadism	R	-	-	-	-	-	-	-	-	-	-	-	1	1	-	-	-	-	-	-	-	ENSG00000011275	ENST00000425013	5620047	5781739	protein_coding
RNU4ATAC	Microcephalic Osteodysplastic Primordial Dwarfism	R	-	-	1	-	-	-	-	-	-	-	-	-	-	-	-	-	-	-	-	-	ENSG00000264229	ENST00000580972	121530881	121531007	snRNA
ROBO1	Tetralogy Of Fallot And Septal Defects	D	-	-	1	-	-	-	-	-	-	-	-	-	-	-	-	-	-	-	-	-	ENSG00000169855	ENST00000464233	78597239	79767998	protein_coding
ROBO4	Aortic Valve Disease 3	D	-	-	-	-	-	-	-	-	-	-	-	-	-	-	-	-	-	-	-	1	ENSG00000154133	ENST00000306534	124883691	124898500	protein_coding
ROGDI	Kohlschutter-Tonz Syndrome 226750	R	-	-	1	-	-	-	1	-	-	1	-	-	-	-	-	-	-	-	-	-	ENSG00000067836	ENST00000322048	4796968	4802880	protein_coding
ROR2	Ror2-Related Disorders Ar, Robinow Syndrome, Brachydactyly	R|D	-	-	1	-	-	-	1	-	-	-	-	-	-	-	-	-	-	-	-	-	ENSG00000169071	ENST00000375715	91563091	91950228	protein_coding
RORA	Intellectual Developmental Disorder With Or Without Epilepsy Or Cerebellar Ataxia	D	-	-	-	-	-	-	1	-	-	1	-	-	-	-	-	-	-	-	-	-	ENSG00000069667	ENST00000335670	60488284	61229302	protein_coding
RORB	Generalized Epilepsies With Predominant Absence Seizures	D	-	-	-	-	-	-	-	-	-	1	-	-	-	-	-	-	-	-	-	-	ENSG00000198963	ENST00000376896	74497335	74693177	protein_coding
RORC	Immunodeficiency 42 616622	R	-	-	-	-	-	-	-	-	1	-	-	-	-	-	-	-	-	-	-	-	ENSG00000143365	ENST00000356728	151806071	151831845	protein_coding
ROS1	Abnormality_Of_Brain_Morphology	U	-	-	-	-	-	-	-	-	-	-	-	-	-	-	-	-	-	-	-	1	ENSG00000047936	ENST00000368507	117288300	117425855	protein_coding
RP1	Retinitis Pigmentosa 1	R|D	-	-	-	-	-	-	-	-	-	-	-	-	-	1	-	-	-	-	-	-	ENSG00000104237	ENST00000646684	54509422	54871720	protein_coding
RP1L1	Occult Macular Dystrophy	R	-	-	-	-	-	-	-	-	-	-	-	-	-	1	-	-	-	-	-	-	ENSG00000183638	ENST00000382483	10606349	10712187	protein_coding
RP9	Eye Disorders	D	-	-	-	-	-	-	-	-	-	-	-	-	-	1	-	-	-	-	-	-	ENSG00000164610	ENST00000297157	33094797	33109404	protein_coding
RPE65	Leber Congenital Amaurosis 2	R	-	-	-	-	-	-	-	-	-	-	-	-	-	1	-	-	-	-	1	-	ENSG00000116745	ENST00000262340	68428822	68449954	protein_coding
RPGRIP1	Achromatopsia	R	-	-	-	-	-	-	-	-	-	-	-	-	-	1	-	-	-	-	-	-	ENSG00000092200	ENST00000556336	21287939	21351301	protein_coding
RPGRIP1L	Rpgrip1 Like: Coach Syndrome, Joubert Syndrome 7, Meckel Syndrome Type 5	R	1	1	1	-	-	-	1	-	-	-	-	-	-	1	-	-	-	-	-	-	ENSG00000103494	ENST00000647211	53598153	53703938	protein_coding
RPIA	Ribose-5-Phosphate Isomerase Deficiency (Disorders Of Pentose Metabolism)	R	-	-	-	-	-	-	1	1	-	-	-	-	-	-	-	-	-	-	-	-	ENSG00000153574	ENST00000283646	88691673	88750929	protein_coding
RPL11	Diamond-Blackfan Anemia 7 612562	D	-	-	1	-	-	-	-	-	-	-	-	-	-	-	-	1	-	-	-	-	ENSG00000142676	ENST00000374550	23691742	23696835	protein_coding
RPL15	Diamond-Blackfan anemia 12, 615550	D	-	-	-	-	-	-	-	-	-	-	-	-	-	-	-	1	-	-	-	-	ENSG00000174748	ENST00000307839	23916591	23924374	protein_coding
RPL26	Diamond-Blackfan anemia 11, 614900	D	-	-	-	-	-	-	-	-	-	-	-	-	-	-	-	1	-	-	-	-	ENSG00000161970	ENST00000648839	8377516	8383213	protein_coding
RPL27	Diamond-Blackfan anemia 16 , 617408	D	-	-	-	-	-	-	-	-	-	-	-	-	-	-	-	1	-	-	-	-	ENSG00000131469	ENST00000589037	42998273	43002959	protein_coding
[truncated: 650 more rows]

## Sheet: Table S3
Table S3: P/LP variants in the Mendelian genes set in the Qatari genomes
gene	Variant_identifier	variant type	allele frequency	heterozygous, n	homozygous, n	QGP_ADM	QGP_AFR	QGP_GAR	QGP_PAR	QGP_SAS	QGP_WEP	QGP_MAX	QGP_MAX_POP	variant effect	impact	GENEID	Transcript id	exon rank	HGVS-C	HGVS-P	CADD	GERP	1000G_max-MAF	gnomAD_Exome_max-MAF	gnomadWGS_max-MAF	GHS_MAF	1000k_asia_max-MAF	GME_MAF	TOPMED_MAF	maximum allele frequency	ClinVar class	HGMD class	Disease/Phenotype	CLNSIG_2023	CLINVSTAR_2023	ACMG_2015_classification	Category	OMIM inheritance mode	OMIM IDs
AAAS	12-53715207: rs121918549	SNV	0.000165371	2	0	0	0	0	0	0	0.000728863	0.000728863	QGP_WEP	missense_variant	MODERATE	ENSG00000094914	NM_001173466	1	c.C43A	p.Q15K	14.66	4.15	.	0.00055227	6.6649e-05	0	.	.	.	0.00055227	Pathogenic	DM	Glucocorticoid_deficiency_with_achalasia	Pathogenic	2	Uncertain significance	1	Autosomal recessive	231550;
AAR2	20-34828310: rs746800707	SNV	0.000578799	7	0	0.00254237	0	0.000216357	0	0	0	0.00254237	QGP_ADM	missense_variant	MODERATE	ENSG00000131043	NM_001271874	2	c.G520A	p.V174M	12.29	.	.	3.2486e-05	.	.	.	0.0020141	.	0.0020141	Likely_pathogenic	DM?	Microcephaly	Likely_pathogenic	none	Likely pathogenic	2	.	.
ABCA12	2-215802332: rs199503269	SNV	8.26856e-05	1	0	0	0	0	0	0	0.000364431	0.000364431	QGP_WEP	stop_gained	HIGH	ENSG00000144452	NM_015657	51	c.C6490T	p.R2164X	57	4.84	0.0014	0.00010165	.	0	.	.	.	0.0014	Pathogenic	DM	Autosomal_recessive_congenital_ichthyosis_4B	Pathogenic	2	Pathogenic	1	Autosomal recessive	242500;601277;
ABCA12	2-215846949: rs28940270	SNV	8.26856e-05	1	0	0	0	0	0	0	0.000364431	0.000364431	QGP_WEP	missense_variant	MODERATE	ENSG00000144452	NM_015657	30	c.G3587A	p.R1196H	35	5.65	.	6.5351e-05	.	.	.	.	.	6.5351e-05	Pathogenic	DM	Autosomal_recessive_congenital_ichthyosis_4A	Pathogenic	none	Likely pathogenic	2	Autosomal recessive	242500;601277;
ABCA4	1-94466628: rs61750648	SNV	8.26856e-05	1	0	0	0	0.000216357	0	0	0	0.000216357	QGP_GAR	missense_variant	MODERATE	ENSG00000198691	NM_000350	46	c.C6316T	p.R2106C	34	5.14	0.001	0.00071886	0.0011933	0	.	0.00100705	.	0.0011933	Pathogenic/Likely_pathogenic	DM	Retinal_dystrophy	Pathogenic/Likely_pathogenic	2	Likely pathogenic	1	Autosomal recessive,Autosomal dominant	153800;248200;601718;604116;
ABCA4	1-94471025: rs148460146	SNV	8.26856e-05	1	0	0	0	0.000216357	0	0	0	0.000216357	QGP_GAR	missense_variant	MODERATE	ENSG00000198691	NM_000350	44	c.G6119A	p.R2040Q	33	5.02	0.005	0.0017975	0.0030826	0	0.007225	.	.	0.007225	Pathogenic/Likely_pathogenic	DM	Retinal_dystrophy	Pathogenic/Likely_pathogenic	2	Likely pathogenic	1	Autosomal recessive,Autosomal dominant	153800;248200;601718;604116;
ABCA4	1-94480098: rs61753030	SNV	8.26856e-05	1	0	0.000423729	0	0	0	0	0	0.000423729	QGP_ADM	splice_donor_variant	HIGH	ENSG00000198691	.	38	.	.	25.7	4.54	.	.	.	.	.	.	.	0	Pathogenic	DM	Retinitis_pigmentosa	Pathogenic	2	Pathogenic	1	Autosomal recessive,Autosomal dominant	153800;248200;601718;604116;
ABCA4	1-94487251: rs61750155	SNV	0.000330743	4	0	0	0	0.000865426	0	0	0	0.000865426	QGP_GAR	missense_variant	MODERATE	ENSG00000198691	NM_000350	34	c.C4793A	p.A1598D	23.8	4.74	.	0.00018302	.	.	.	0.00100705	.	0.00100705	Pathogenic/Likely_pathogenic	DM	Retinal_dystrophy	Pathogenic/Likely_pathogenic	2	Likely pathogenic	1	Autosomal recessive,Autosomal dominant	153800;248200;601718;604116;
ABCA4	1-94495077: rs61750147	SNV	0.000165371	2	0	0	0	0.000432713	0	0	0	0.000432713	QGP_GAR	missense_variant	MODERATE	ENSG00000198691	NM_000350	30	c.G4463T	p.C1488F	33	5.24	.	1.8544e-05	.	.	.	.	.	1.8544e-05	Likely_pathogenic	DM	.	Pathogenic/Likely_pathogenic	2	Likely pathogenic	1	Autosomal recessive,Autosomal dominant	153800;248200;601718;604116;
ABCA4	1-94506805: rs768278935	SNV	8.26993e-05	1	0	0	0	0	0	0	0.000364697	0.000364697	QGP_WEP	missense_variant	MODERATE	ENSG00000198691	NM_000350	23	c.G3482A	p.R1161H	35	5.75	.	5.7998e-05	0.00011465	0	.	.	.	0.00011465	Likely_pathogenic	DM	Cone-rod_degeneration	Pathogenic/Likely_pathogenic	2	Uncertain significance	1	Autosomal recessive,Autosomal dominant	153800;248200;601718;604116;
ABCA4	1-94528714: .	SNV	8.26856e-05	1	0	0.000423729	0	0	0	0	0	0.000423729	QGP_ADM	stop_gained	HIGH	ENSG00000198691	NM_000350	12	c.C1714T	p.R572X	41	5.04	.	.	.	.	.	.	.	0	Pathogenic	DM	maculopathy	Pathogenic	2	Pathogenic	1	Autosomal recessive,Autosomal dominant	153800;248200;601718;604116;
ABCA4	1-94568627: rs61748532	SNV	0.000496114	6	0	0	0	0	0	0	0.00218659	0.00218659	QGP_WEP	missense_variant	MODERATE	ENSG00000198691	NM_000350	5	c.G514A	p.G172S	23.4	5.42	0.0008	0.00068489	0.0011933	0	.	0.00100705	.	0.0011933	Likely_pathogenic	DM	Retinal_dystrophy	Conflicting_interpretations_of_pathogenicity	1	Uncertain significance	3	Autosomal recessive,Autosomal dominant	153800;248200;601718;604116;
ABCA4	1-94577010: rs61748529	SNV	8.26856e-05	1	0	0.000423729	0	0	0	0	0	0.000423729	QGP_ADM	missense_variant	MODERATE	ENSG00000198691	NM_000350	3	c.A286G	p.N96D	23.1	4.55	.	2.6892e-05	.	.	.	0.000503525	.	0.000503525	Pathogenic	DM	Stargardt_disease_1	Pathogenic/Likely_pathogenic	2	Likely pathogenic	1	Autosomal recessive,Autosomal dominant	153800;248200;601718;604116;
ABCB11	2-169787204: rs764581483	SNV	0.000248057	3	0	0	0	0	0	0	0.00109329	0.00109329	QGP_WEP	missense_variant	MODERATE	ENSG00000073734	NM_003742	25	c.C3382T	p.R1128C	34	5.13	.	3.6973e-05	.	.	.	.	.	3.6973e-05	Pathogenic	DM	.	Pathogenic	2	Likely pathogenic	1	Autosomal recessive	601847;605479;
ABCB4	7-87053256: rs141677867	SNV	8.26856e-05	1	0	0	0	0.000216357	0	0	0	0.000216357	QGP_GAR	missense_variant	MODERATE	ENSG00000005471	NM_000443	17	c.C2177T	p.P726L	33	6.11	.	2.9781e-05	.	.	.	.	.	2.9781e-05	Likely_pathogenic	DM	.	Pathogenic/Likely_pathogenic	2	Uncertain significance	1	Autosomal dominant,Autosomal recessive,Autosomal recessive	600803;602347;614972;
ABCB4	7-87082270: rs754287486	SNV	0.00272863	31	1	0	0	0.000865426	0.0137833	0	0	0.0137833	QGP_PAR	missense_variant	MODERATE	ENSG00000005471	NM_000443	6	c.C526T	p.R176W	32	.	.	6.5359e-05	.	0	.	.	.	6.5359e-05	Likely_pathogenic	DM	Cholestasis, progressive familial intrahepatic 3	Pathogenic/Likely_pathogenic	2	Uncertain significance	1	Autosomal dominant,Autosomal recessive,Autosomal recessive	600803;602347;614972;
ABCB6	2-220075521: rs148211042	SNV	0.000165371	2	0	0.000847458	0	0	0	0	0	0.000847458	QGP_ADM	missense_variant	MODERATE	ENSG00000115657	NM_001349828	16	c.G2030A	p.R677Q	35	5.65	0.001	0.00125	0.0013358	0.0010821	0.001381	0.00100705	.	0.001381	Pathogenic	DM	Pseudohyperkalemia	Uncertain_significance	2	Likely pathogenic	3	Autosomal dominant	111600;609153;614497;615402;
ABCB6	2-220083227: rs387906911	SNV	0.000165371	2	0	0.000423729	0	0	0	0	0	0.000423729	QGP_ADM	missense_variant	MODERATE	ENSG00000115657	NM_001349828	1	c.G169A	p.A57T	1.199	.	.	0.0014543	.	.	0.002762	.	.	0.002762	Pathogenic	DM	Microphthalmia	Uncertain_significance	2	Uncertain significance	3	Autosomal dominant	111600;609153;614497;615402;
ABCC1	16-16162104: rs199797323	SNV	8.26856e-05	1	0	0	0	0	0.000475285	0	0	0.000475285	QGP_PAR	missense_variant	MODERATE	ENSG00000103222	NM_004996	13	c.A1643G	p.N548S	24.5	3.36	0.001	8.9694e-05	0.00028621	0	.	.	.	0.001	Pathogenic	DM	DEAFNESS	Pathogenic	none	Uncertain significance	2	.	.
ABCC2	10-101578577: rs56199535	SNV	0.000165371	2	0	0.000847458	0	0	0	0	0	0.000847458	QGP_ADM	missense_variant	MODERATE	ENSG00000023839	NM_000392	18	c.C2302T	p.R768W	34	4.18	0.001	0.00057984	0.0012346	0	0.001424	.	.	0.001424	Pathogenic	DM	Dubin-Johnson_syndrome	Pathogenic/Likely_pathogenic	2	Likely pathogenic	1	Autosomal recessive	237500;
ABCC2	10-101595950: rs72558201	SNV	8.26856e-05	1	0	0	0	0.000216357	0	0	0	0.000216357	QGP_GAR	missense_variant	MODERATE	ENSG00000023839	NM_000392	25	c.A3517T	p.I1173F	26.9	5.78	.	0.00072913	.	.	.	.	.	0.00072913	Pathogenic	DM	Dubin-Johnson_syndrome	Pathogenic	2	Uncertain significance	1	Autosomal recessive	237500;
ABCC6	16-16244054: rs63750135	SNV	0.00124028	15	0	0.00169492	0	0.00237992	0	0	0	0.00237992	QGP_GAR	missense_variant	MODERATE	ENSG00000091262	NM_001171	31	c.C4448T	p.P1483L	34	5.06	0.001	0.00018342	.	0	.	0.000505051	.	0.001	Pathogenic	DM	Pseudoxanthoma_elasticum	Uncertain_significance	2	Uncertain significance	3	Autosomal dominant,Autosomal recessive	177850;264800;614473;
ABCC6	16-16248867: rs63749856	SNV	8.26856e-05	1	0	0	0	0.000216357	0	0	0	0.000216357	QGP_GAR	missense_variant	MODERATE	ENSG00000091262	NM_001171	28	c.G3904A	p.G1302R	33	3.45	.	0.0002495	0.00011468	0	.	0.00355691	.	0.00355691	Pathogenic	DM	Pseudoxanthoma_elasticum	Pathogenic/Likely_pathogenic	2	Uncertain significance	1	Autosomal dominant,Autosomal recessive	177850;264800;614473;
ABCC6	16-16256865: rs63750457	SNV	0.00124028	15	0	0.00169492	0	0.00108178	0.000475285	0	0.00182216	0.00182216	QGP_WEP	missense_variant	MODERATE	ENSG00000091262	NM_001171	24	c.G3491A	p.R1164Q	23.5	3.44	.	9.746e-05	.	0	.	0.00100705	.	0.00100705	Likely_pathogenic	DM	Pseudoxanthoma_elasticum	Pathogenic/Likely_pathogenic	2	Uncertain significance	1	Autosomal dominant,Autosomal recessive	177850;264800;614473;
ABCC6	16-16256935: rs72653706	SNV	8.26856e-05	1	0	0.000423729	0	0	0	0	0	0.000423729	QGP_ADM	stop_gained	HIGH	ENSG00000091262	NM_001171	24	c.C3421T	p.R1141X	42	4.44	0.002	0.0029148	0.0020367	0.0021447	.	.	.	0.0029148	Pathogenic	DM	Cutis_laxa	Pathogenic	2	Pathogenic	1	Autosomal dominant,Autosomal recessive	177850;264800;614473;
ABCC6	16-16263655: .	SNV	8.26856e-05	1	0	0.000423729	0	0	0	0	0	0.000423729	QGP_ADM	missense_variant	MODERATE	ENSG00000091262	NM_001171	22	c.T2843C	p.L948P	23	2.64	.	.	.	.	.	.	.	0	Pathogenic	DM	Pseudoxanthoma_elasticum	Uncertain_significance	none	Uncertain significance	3	Autosomal dominant,Autosomal recessive	177850;264800;614473;
ABCC6	16-16267144: .	SNV	0.000165371	2	0	0.000847458	0	0	0	0	0	0.000847458	QGP_ADM	missense_variant	MODERATE	ENSG00000091262	NM_001171	20	c.C2784T	p.G928G	4.664	3.47	.	8.9602e-06	.	.	.	.	.	8.9602e-06	Pathogenic	DM	Pseudoxanthoma_elasticum	Uncertain_significance	none	Uncertain significance	3	Autosomal dominant,Autosomal recessive	177850;264800;614473;
ABCC6	16-16272728: rs72653791	SNV	0.000165371	2	0	0.000423729	0	0	0	0	0.000364431	0.000423729	QGP_ADM	missense_variant	MODERATE	ENSG00000091262	NM_001171	18	c.C2342T	p.A781V	24	4.14	.	6.4973e-05	6.6711e-05	0	.	0.000503525	.	0.000503525	Pathogenic	DM	Pseudoxanthoma_elasticum	Uncertain_significance	2	Uncertain significance	3	Autosomal dominant,Autosomal recessive	177850;264800;614473;
ABCC6	16-16272776: rs67561842	SNV	8.26856e-05	1	0	0.000423729	0	0	0	0	0	0.000423729	QGP_ADM	missense_variant	MODERATE	ENSG00000091262	NM_001171	18	c.G2294A	p.R765Q	35	5.1	.	0.00016244	0.0011933	0	.	.	.	0.0011933	Pathogenic	DM	Pseudoxanthoma_elasticum	Pathogenic	2	Likely pathogenic	1	Autosomal dominant,Autosomal recessive	177850;264800;614473;
ABCC6	16-16284116: rs59157279	SNV	0.0119067	134	5	0.00762712	0.0108696	0.0099524	0.029943	0	0.00546647	0.029943	QGP_PAR	missense_variant	MODERATE	ENSG00000091262	NM_001171	12	c.1540G>A	p.Val514Ile	12.02	.	0.0014	0.0031187	0.0066225	0	0.001381	0.00855992	.	0.00855992	Pathogenic	DM?	Pseudoxanthoma_elasticum	Conflicting_interpretations_of_pathogenicity	1	Likely benign	3	Autosomal dominant,Autosomal recessive	177850;264800;614473;
ABCC6	16-16284130: rs779408186	SNV	8.26856e-05	1	0	0	0	0.000216357	0	0	0	0.000216357	QGP_GAR	missense_variant	MODERATE	ENSG00000091262	NM_001171	12	c.C1526G	p.A509G	23.8	5.07	.	4.4871e-05	6.6676e-05	0	.	.	.	6.6676e-05	Likely_pathogenic	DM	Pseudoxanthoma_elasticum	Conflicting_interpretations_of_pathogenicity	1	Likely pathogenic	3	Autosomal dominant,Autosomal recessive	177850;264800;614473;
ABCC6	16-16284151: rs72653771	SNV	0.000248057	3	0	0.00127119	0	0	0	0	0	0.00127119	QGP_ADM	missense_variant	MODERATE	ENSG00000091262	NM_001171	12	c.A1505T	p.K502M	25.7	5.21	.	.	.	.	.	.	.	0	Pathogenic	DM	Pseudoxanthoma_elasticum	Uncertain_significance	none	Likely pathogenic	3	Autosomal dominant,Autosomal recessive	177850;264800;614473;
ABCC8	11-17415959: rs1008906426	SNV	0.000413428	5	0	0	0	0	0	0	0.00182216	0.00182216	QGP_WEP	downstream_gene_variant	MODIFIER	ENSG00000006071	.	-1	.	.	2.351	.	.	.	.	.	.	.	.	0	Likely_pathogenic	DM	Hyperinsulinemic_hypoglycemia	Pathogenic/Likely_pathogenic	2	Uncertain significance	1	Autosomal dominant,Autosomal dominant,Autosomal recessive,Autosomal recessive	125853;240800;256450;606176;610374;
ABCC8	11-17424217: rs367850779	SNV	0.000165371	2	0	0.000847458	0	0	0	0	0	0.000847458	QGP_ADM	missense_variant	MODERATE	ENSG00000006071	NM_000352	29	c.G3392A	p.R1131Q	35	5.49	.	5.7978e-05	.	0	.	.	.	5.7978e-05	Pathogenic	DM	Familial_hyperinsulinism	Pathogenic	2	Likely pathogenic	1	Autosomal dominant,Autosomal dominant,Autosomal recessive,Autosomal recessive	125853;240800;256450;606176;610374;
ABCG5	2-44050063: rs199689137	SNV	0.00223288	27	0	0.000423729	0	0.00519256	0.000475737	0	0.000364431	0.00519256	QGP_GAR	stop_gained	HIGH	ENSG00000138075	NM_022436	10	c.C1336T	p.R446X	39	3.04	.	0.00087017	0.00061728	0	0.00069	0.0010101	.	0.0010101	Pathogenic	DM	Sitosterolemia	Pathogenic	2	Pathogenic	1	Autosomal recessive	210250;
ABCG8	2-44100948: rs137852991	SNV	8.26993e-05	1	0	0.000423729	0	0	0	0	0	0.000423729	QGP_ADM	stop_gained	HIGH	ENSG00000143921	NM_001357321	9	c.C1234T	p.R412X	43	4.19	.	0.00023822	6.6667e-05	0	0.00069	.	.	0.00069	Pathogenic	DM	Sitosterolemia	Pathogenic	2	Pathogenic	1	Autosomal recessive	210250;611465;
ABCG8	2-44102516: rs137852988	SNV	0.000496196	4	1	0	0	0	0	0	0.00218659	0.00218659	QGP_WEP	missense_variant	MODERATE	ENSG00000143921	NM_001357321	11	c.G1720A	p.G574R	23.8	2.77	.	0.00010787	0.00028621	0	.	.	.	0.00028621	Pathogenic/Likely_pathogenic	DM	Sitosterolemia	Pathogenic/Likely_pathogenic	2	Likely pathogenic	1	Autosomal recessive	210250;611465;
ABHD12	20-25281489: rs745990956	SNV	0.0017364	19	1	0.00211864	0.0108696	0.00108178	0	0	0.00327988	0.0108696	QGP_AFR	stop_gained	HIGH	ENSG00000100997	NM_001042472	1	c.C745T	p.Q249X	22.8	5.29	.	9.7479e-05	.	0	.	0.00253036	.	0.00253036	Likely_pathogenic	DM?	Polyneuropathy, hearing loss, ataxia, retinitis pigmentosa, and cataract	Uncertain_significance	2	Pathogenic	3	Autosomal recessive	612674;
ABHD5	3-43732503: rs104893676	SNV	0.000331236	4	0	0.00127226	0.00549451	0	0	0	0	0.00549451	QGP_AFR	missense_variant	MODERATE	ENSG00000011198	NM_001355186	1	c.G19A	p.Glu7Lys	0.059	.	0.0053	0.0025505	0.0027849	0	.	.	.	0.0053	Pathogenic	DM	Triglyceride_storage_disease_with_ichthyosis	Likely_benign	1	Uncertain significance	4	Autosomal recessive	275630;
ACADM	1-76211473: rs370523609	SNV	0.00305937	37	0	0.00169492	0	0.00173085	0.0118821	0	0	0.0118821	QGP_PAR	upstream_gene_variant	MODIFIER	ENSG00000181227	.	-1	.	.	3.639	2.95	0.0029	0.002438	0.0035799	0	.	.	.	0.0035799	Pathogenic/Likely_pathogenic	DM	Medium-chain_acyl-coenzyme_A_dehydrogenase_deficiency	Pathogenic/Likely_pathogenic	2	Uncertain significance	1	Autosomal recessive	201450;
ACADM	1-76215194: rs121434274	SNV	0.000165371	2	0	0.000423729	0	0.000216357	0	0	0	0.000423729	QGP_ADM	missense_variant	MODERATE	ENSG00000117054	NM_001286044	10	c.G361A	p.G121R	34	5.73	.	0.0004873	0.00019995	0	.	0.000503525	.	0.000503525	Pathogenic/Likely_pathogenic	DM	Medium-chain_acyl-coenzyme_A_dehydrogenase_deficiency	Pathogenic/Likely_pathogenic	2	Likely pathogenic	1	Autosomal recessive	201450;
ACADS	12-121164918: rs121908003	SNV	8.26856e-05	1	0	0	0.00543478	0	0	0	0	0.00543478	QGP_AFR	missense_variant	MODERATE	ENSG00000122971	NM_000017	2	c.C136T	p.R46W	34	3.56	0.0014	0.00077968	0.00013342	0	.	.	.	0.0014	Pathogenic/Likely_pathogenic	DM	Deficiency_of_butyryl-CoA_dehydrogenase	Pathogenic/Likely_pathogenic	2	Likely pathogenic	1	Autosomal recessive	201470;
ACADS	12-121175696: rs57443665	SNV	0.000165371	2	0	0.000847458	0	0	0	0	0	0.000847458	QGP_ADM	missense_variant	MODERATE	ENSG00000122971	NM_000017	5	c.T529C	p.W177R	25.4	5.16	0.0076	0.007057	0.0069029	0	0.009615	.	.	0.009615	Pathogenic/Likely_pathogenic	DM	Deficiency_of_butyryl-CoA_dehydrogenase	Pathogenic/Likely_pathogenic	2	Uncertain significance	1	Autosomal recessive	201470;
ACADS	12-121177124: rs796051905	SNV	8.26856e-05	1	0	0.000423729	0	0	0	0	0	0.000423729	QGP_ADM	missense_variant	MODERATE	ENSG00000122971	NM_000017	10	c.G1112T	p.G371V	30	4.74	.	0	.	.	.	0.000503525	.	0.000503525	Pathogenic	DM	Deficiency_of_butyryl-CoA_dehydrogenase	Pathogenic	1	Likely pathogenic	2	Autosomal recessive	201470;
ACADS	12-121177159: rs28940872	SNV	8.26856e-05	1	0	0	0	0.000216357	0	0	0	0.000216357	QGP_GAR	missense_variant	MODERATE	ENSG00000122971	NM_000017	10	c.C1147T	p.R383C	32	4.74	0.0014	0.00013678	0.00011489	0	.	0.00151057	.	0.00151057	Pathogenic/Likely_pathogenic	DM	Deficiency_of_butyryl-CoA_dehydrogenase	Pathogenic/Likely_pathogenic	2	Likely pathogenic	1	Autosomal recessive	201470;
ACADSB	10-124797366: .	SNV	0.00512651	58	2	0.00169492	0.00543478	0.000432713	0.0256654	0	0.000364431	0.0256654	QGP_PAR	splice_region_variant	LOW	ENSG00000196177	NM_001609.4	3	c.303+3A>G	.	13.41	.	.	3.2514e-05	.	.	.	.	.	3.2514e-05	Pathogenic	DM	Deficiency_of_2-methylbutyryl-CoA_dehydrogenase	Conflicting_interpretations_of_pathogenicity	1	Uncertain significance	3	Autosomal recessive	610006;
ACADVL	17-7123443: rs727503788	SNV	0.000992228	12	0	0	0	0.00259628	0	0	0	0.00259628	QGP_GAR	stop_gained	HIGH	ENSG00000072778	NM_000018	3	c.C65A	p.S22X	32	2.38	.	0	.	.	.	.	.	0	Pathogenic	DM	Very_long_chain_acyl-CoA_dehydrogenase_deficiency	Pathogenic	3	Pathogenic	1	Autosomal recessive	201475;
ACADVL	17-7125569: rs149680575	indel	0.000992228	10	1	0.00169492	0	0.0015145	0.000475285	0	0	0.00169492	QGP_ADM	conservative_inframe_deletion	MODERATE	ENSG00000072778	NM_001033859	10	c.760_763delinsA	p.E255del	.	5.22	.	0.00054685	0.00033365	0	.	0.000503525	.	0.00054685	Likely_pathogenic	DM	Very_long_chain_acyl-CoA_dehydrogenase_deficiency	Conflicting_interpretations_of_pathogenicity	1	Uncertain significance	3	Autosomal recessive	.
ACADVL	17-7127360: rs398123083	SNV	8.26856e-05	1	0	0	0	0	0	0.0131579	0	0.0131579	QGP_SAS	missense_variant	MODERATE	ENSG00000072778	NM_001033859	14	c.G1340A	p.R447Q	34	5.74	.	.	.	.	.	.	.	0	Pathogenic/Likely_pathogenic	DM	Very_long_chain_acyl-CoA_dehydrogenase_deficiency	Likely_pathogenic	3	Likely pathogenic	1	Autosomal recessive	201475;
ACAT1	11-108002641: rs749873354	indel	8.26856e-05	1	0	0	0.00543478	0	0	0	0	0.00543478	QGP_AFR	frameshift_variant	HIGH	ENSG00000075239	NM_000019	2	c.80_82delinsG	p.Y28Cfs*38	.	2.81	.	5.9981e-05	0.00061652	0	.	.	.	0.00061652	Pathogenic	DM	Deficiency_of_acetyl-CoA_acetyltransferase	Pathogenic	2	Uncertain significance	1	Autosomal recessive	.
ACO2	22-41923319: rs752034900	SNV	8.26856e-05	1	0	0	0	0.000216357	0	0	0	0.000216357	QGP_GAR	missense_variant	MODERATE	ENSG00000100412	NM_001098	16	c.G1789A	p.G597R	34	5.19	.	4.4863e-05	.	.	.	.	.	4.4863e-05	Pathogenic	DM	Optic_atrophy_9	Uncertain_significance	1	Likely pathogenic	3	Autosomal recessive	614559;616289;
ACO2	22-41923953: rs375761361	SNV	8.26856e-05	1	0	0	0	0.000216357	0	0	0	0.000216357	QGP_GAR	missense_variant	MODERATE	ENSG00000100412	NM_001098	17	c.C1943T	p.P648L	33	3.92	.	0.0004574	0.00034388	.	0.001424	.	.	0.001424	Likely_pathogenic	DM	Infantile_cerebellar-retinal_degeneration	Pathogenic/Likely_pathogenic	2	Likely pathogenic	1	Autosomal recessive	614559;616289;
ACSF3	16-89220556: rs141090143	SNV	8.26856e-05	1	0	0	0	0	0	0	0.000364431	0.000364431	QGP_WEP	missense_variant	MODERATE	ENSG00000176715	NM_001284316	11	c.C877T	p.R293W	27.8	.	0.004	0.004946	0.0041433	0.0051182	0.008771	.	.	0.008771	Pathogenic/Likely_pathogenic	DM	Combined_malonic_and_methylmalonic_aciduria	Pathogenic/Likely_pathogenic	2	Uncertain significance	1	.	614265;
ACY1	3-52020668: rs770702363	indel	0.00206782	23	1	0.00169635	0	0.004329	0	0	0.000364431	0.004329	QGP_GAR	frameshift_variant	HIGH	ENSG00000243989	NM_001198896	10	c.358delinsAG	p.S120Rfs*64	.	4.09	.	0.00023274	0.00046766	0	.	0.00100705	.	0.00100705	Pathogenic	DM	Neurological_conditions_associated_with_aminoacylase_1_deficiency	Conflicting_interpretations_of_pathogenicity	1	Uncertain significance	3	Autosomal recessive	609924;
ACY1	3-52021009: rs121912700	SNV	8.2713e-05	1	0	0.000424088	0	0	0	0	0	0.000424088	QGP_ADM	missense_variant	MODERATE	ENSG00000243989	NM_001198896	11	c.C373T	p.R125W	34	4.17	.	0.00018248	.	0	.	.	.	0.00018248	Pathogenic	DM	Neurological_conditions_associated_with_aminoacylase_1_deficiency	Pathogenic	none	Uncertain significance	2	Autosomal recessive	609924;
ACY1	3-52021204: rs121912699	SNV	8.2713e-05	1	0	0	0	0	0	0	0.000364431	0.000364431	QGP_WEP	missense_variant	MODERATE	ENSG00000243989	NM_001198896	12	c.A483C	p.E161D	26.3	2.95	.	0.00018798	.	0	.	.	.	0.00018798	Pathogenic	DM	Neurological_conditions_associated_with_aminoacylase_1_deficiency	Pathogenic/Likely_pathogenic	2	Uncertain significance	1	Autosomal recessive	609924;
ADAMTS13	9-136319670: rs142572218	SNV	8.26856e-05	1	0	0	0	0	0	0	0.000364431	0.000364431	QGP_WEP	missense_variant	MODERATE	ENSG00000160323	NM_139025	24	c.C3178T	p.R1060W	29.1	3.17	0.003	0.0013274	0.0023866	0	.	0.0015121	.	0.003	Pathogenic	DM	Upshaw-Schulman_syndrome	Pathogenic/Likely_pathogenic	2	Uncertain significance	1	Autosomal recessive	274150;
ADAMTS17	15-100672211: rs749116256	SNV	8.26856e-05	1	0	0	0	0.000216357	0	0	0	0.000216357	QGP_GAR	splice_donor_variant	HIGH	ENSG00000140470	.	12	.	.	28	5.24	.	.	.	.	.	.	.	0	Pathogenic	DM	Weill-Marchesani_syndrome_4	Pathogenic	none	Pathogenic	2	Autosomal recessive	613195;
ADAMTS18	16-77369781: rs148319220	SNV	8.26856e-05	1	0	0.000423729	0	0	0	0	0	0.000423729	QGP_ADM	missense_variant	MODERATE	ENSG00000140873	NM_001326358	12	c.C1731G	p.C577W	26.2	.	.	.	.	.	.	0.00100705	.	0.00100705	Pathogenic	DM	Microcornea	Pathogenic	none	Uncertain significance	2	Autosomal recessive	615458;
ADAMTSL2	9-136402651: rs387907064	SNV	0.000165371	2	0	0	0	0.000432713	0	0	0	0.000432713	QGP_GAR	missense_variant	MODERATE	ENSG00000197859	NM_001145320	3	c.G215A	p.R72Q	34	4.84	.	.	.	.	.	.	.	0	Pathogenic	DM	Geleophysic_dysplasia_1	Pathogenic	none	Likely pathogenic	2	Autosomal recessive	231050;
ADAMTSL4	1-150530505: rs780264876	indel	0.000330743	4	0	0.000847458	0	0.000432713	0	0	0	0.000847458	QGP_ADM	frameshift_variant	HIGH	ENSG00000143382	NM_001378596	14	c.2262delinsTG	p.G758Wfs*59	.	.	.	.	0.00011537	.	.	0.00100806	.	0.00100806	Pathogenic	DM	Ectopia_lentis_et_pupillae	Pathogenic	2	Likely pathogenic	1	Autosomal recessive	225100;225200;
ADAT3	19-1912476: rs730882213	SNV	0.00174419	21	0	0.000424088	0	0.00260191	0.00383877	0	0	0.00383877	QGP_PAR	missense_variant	MODERATE	ENSG00000213638	NM_001329533	2	c.G430A	p.V144M	24.4	4.01	.	0.00016281	.	.	.	0.00250627	.	0.00250627	Pathogenic	DM	Mental_retardation	Pathogenic	2	Uncertain significance	1	Autosomal recessive	615286;
ADRA2B	2-96781225: rs786205528	SNV	0.000413428	5	0	0	0	0.00108178	0	0	0	0.00108178	QGP_GAR	stop_gained	HIGH	ENSG00000222040	NM_000682	1	c.C664T	p.R222X	26.8	.	.	.	.	.	.	.	.	0	Likely_pathogenic	DM	.	Uncertain_significance	1	Uncertain significance	3	Autosomal dominant	607876;
AEBP1	7-44150657: rs369016031	SNV	0.000165399	2	0	0.000423729	0	0	0.000475285	0	0	0.000475285	QGP_PAR	splice_donor_variant	HIGH	ENSG00000106624	NM_001129.5	13	c.1630+1G>A	.	27.6	5.64	0.001	0.00013116	0.0001147	0	.	.	.	0.001	Pathogenic	DM	EHLERS-DANLOS_SYNDROME	Pathogenic	1	Pathogenic	2	.	.
AGA	4-178359967: rs386833428	SNV	0.000248098	3	0	0.00127119	0	0	0	0	0	0.00127119	QGP_ADM	missense_variant	MODERATE	ENSG00000038002	NM_000027	4	c.T439C	p.S147P	25.2	4.44	.	8.9575e-06	6.6596e-05	0	.	.	.	6.6596e-05	Likely_pathogenic	DM	Aspartylglucosaminuria	Uncertain_significance	1	Likely pathogenic	3	Autosomal recessive	208400;
AGBL1	15-87217553: rs181958589	SNV	8.26856e-05	1	0	0.000423729	0	0	0	0	0	0.000423729	QGP_ADM	missense_variant	MODERATE	ENSG00000166748	NM_152336	22	c.G3044C	p.C1015S	27.6	5.49	0.001	0.0020219	0.0011323	0.0019303	.	.	.	0.0020219	Pathogenic	DM	Corneal_dystrophy	Pathogenic	1	Uncertain significance	2	Autosomal dominant	615523;
AGBL5	2-27278039: rs879253769	SNV	0.000165371	2	0	0	0	0.000432713	0	0	0	0.000432713	QGP_GAR	missense_variant	MODERATE	ENSG00000084693	NM_001035507	6	c.C826T	p.R276W	35	5.22	.	.	.	0	.	.	.	0	Pathogenic	DM	Retinitis_pigmentosa_75	Conflicting_interpretations_of_pathogenicity	1	Likely pathogenic	3	Autosomal recessive	617023;
AGL	1-100327811: rs1057516868	SNV	0.000165426	2	0	0	0	0.0004329	0	0	0	0.0004329	QGP_GAR	splice_acceptor_variant	HIGH	ENSG00000162688	.	3	.	.	24.9	5.55	.	.	.	.	.	.	.	0	Likely_pathogenic	DM?	Glycogen_storage_disease_type_III	Pathogenic/Likely_pathogenic	2	Pathogenic	1	Autosomal recessive	232400;
AGL	1-100347161: rs773044002	indel	0.000248139	3	0	0	0	0.0004329	0.000475285	0	0	0.000475285	QGP_PAR	frameshift_variant	HIGH	ENSG00000162688	NM_000028	17	c.2174_2176delinsA	p.Q725Hfs*7	.	5.24	.	.	.	.	.	.	.	0	Likely_pathogenic	DM	Glycogen_storage_disease_type_III	Pathogenic/Likely_pathogenic	2	Uncertain significance	1	Autosomal recessive	.
AGL	1-100382159: rs775685508	SNV	0.000330907	4	0	0	0	0.000866176	0	0	0	0.000866176	QGP_GAR	missense_variant	MODERATE	ENSG00000162688	NM_000028	33	c.G4305T	p.W1435C	33	5.89	.	9.7536e-05	.	.	.	.	.	9.7536e-05	Pathogenic/Likely_pathogenic	DM	Glycogen_storage_disease_type_III	Pathogenic/Likely_pathogenic	none	Uncertain significance	2	Autosomal recessive	232400;
AGPAT2	9-139569261: rs116807569	SNV	0.000165371	2	0	0	0	0	0	0	0.000728863	0.000728863	QGP_WEP	splice_acceptor_variant	HIGH	ENSG00000169692	.	4	.	.	22.2	4.25	0.0038	0.0014842	0.0016077	0	0.004807	.	.	0.004807	Pathogenic	DM	Congenital_generalized_lipodystrophy_type_1	Pathogenic	2	Pathogenic	1	Autosomal recessive	608594;
AGPAT2	9-139571499: rs797045222	SNV	8.26856e-05	1	0	0	0	0	0	0	0.000364431	0.000364431	QGP_WEP	missense_variant	MODERATE	ENSG00000169692	NM_001012727	3	c.G406A	p.G136R	27.4	4.75	.	.	6.6854e-05	0	.	.	.	6.6854e-05	Pathogenic	DM	Congenital_generalized_lipodystrophy_type_1	Pathogenic	1	Likely pathogenic	2	Autosomal recessive	608594;
AGXT	2-241808307: rs398122322	indel	0.000661485	8	0	0.000423729	0	0.0015145	0	0	0	0.0015145	QGP_GAR	frameshift_variant	HIGH	ENSG00000172482	NM_000030	1	c.25delinsAC	p.K12Qfs*156	.	.	.	.	0.0010288	.	0.004807	.	.	0.004807	Pathogenic	DM	Primary_hyperoxaluria	Pathogenic	2	Likely pathogenic	1	Autosomal recessive,	259900;
AGXT	2-241808314: rs34116584	SNV	0.000496114	6	0	0.00127119	0	0.000432713	0	0	0.000364431	0.00127119	QGP_ADM	missense_variant	MODERATE	ENSG00000172482	NM_000030	1	c.C32G	p.P11R	24	4.42	.	0.0013952	0.0011962	0	.	.	.	0.0013952	Likely_pathogenic	DM	Primary_hyperoxaluria	Pathogenic/Likely_pathogenic	2	Uncertain significance	1	Autosomal recessive,	259900;
AGXT	2-241808743: rs180177197	SNV	0.000165371	2	0	0	0	0	0	0	0.000728863	0.000728863	QGP_WEP	missense_variant	MODERATE	ENSG00000172482	NM_000030	2	c.T322C	p.W108R	25.5	4.12	.	9.1326e-06	.	.	.	.	.	9.1326e-06	Pathogenic/Likely_pathogenic	DM	Primary_hyperoxaluria	Pathogenic/Likely_pathogenic	2	Uncertain significance	1	Autosomal recessive,	259900;
AGXT	2-241808753: rs180177203	SNV	0.000744171	9	0	0	0	0.00129814	0	0	0.00109329	0.00129814	QGP_GAR	missense_variant	MODERATE	ENSG00000172482	NM_000030	2	c.G332A	p.R111Q	32	4.12	.	0.00018629	6.6756e-05	.	.	.	.	0.00018629	Pathogenic	DM	Primary_hyperoxaluria	Likely_pathogenic	2	Uncertain significance	1	Autosomal recessive,	259900;
AGXT	2-241812439: rs180177239	SNV	8.26856e-05	1	0	0.000423729	0	0	0	0	0	0.000423729	QGP_ADM	missense_variant	MODERATE	ENSG00000172482	NM_000030	5	c.G568A	p.G190R	26.5	4.14	.	0.00012995	.	.	.	.	.	0.00012995	Pathogenic/Likely_pathogenic	DM	Primary_hyperoxaluria	Pathogenic/Likely_pathogenic	2	Uncertain significance	1	Autosomal recessive,	259900;
AGXT	2-241812455: rs180177244	SNV	8.26856e-05	1	0	0	0	0.000216357	0	0	0	0.000216357	QGP_GAR	missense_variant	MODERATE	ENSG00000172482	NM_000030	5	c.T584G	p.M195R	26.3	4.14	.	.	.	.	.	.	.	0	Pathogenic	DM	Primary_hyperoxaluria	Pathogenic/Likely_pathogenic	2	Uncertain significance	1	Autosomal recessive,	259900;
AHI1	6-135776888: rs121434350	SNV	0.000165399	2	0	0	0	0.000432713	0	0	0	0.000432713	QGP_GAR	missense_variant	MODERATE	ENSG00000135541	NM_001134830	10	c.T1328A	p.V443D	31	5.47	.	.	.	.	.	0.00100908	.	0.00100908	Pathogenic/Likely_pathogenic	DM	Global_developmental_delay	Pathogenic/Likely_pathogenic	none	Uncertain significance	2	Autosomal recessive	608629;
AHSG	3-186338565: rs201849460	SNV	0.000330743	4	0	0.000847458	0	0.000216357	0	0	0.000364431	0.000847458	QGP_ADM	missense_variant	MODERATE	ENSG00000145192	NM_001354573	7	c.G953A	p.R318H	25.5	2.59	0.001	0.00022742	.	0	.	.	.	0.001	Pathogenic	DM	Alopecia-intellectual_disability_syndrome_1	Pathogenic	none	Uncertain significance	2	.	.
AIPL1	17-6329101: rs62637014	SNV	8.26856e-05	1	0	0	0	0	0	0	0.000364431	0.000364431	QGP_WEP	stop_gained	HIGH	ENSG00000129221	NM_001033054	6	c.G645A	p.W215X	38	5.14	0.001	0.00061408	0.00066782	0	.	.	.	0.001	Pathogenic	DM	Retinal_dystrophy	Pathogenic	2	Uncertain significance	1	Autosomal recessive	604393;
AK2	1-33478978: rs1243124080	SNV	0.000992228	12	0	0	0	0.00259628	0	0	0	0.00259628	QGP_GAR	missense_variant	MODERATE	ENSG00000004455	NM_001319142	6	c.G398C	p.R133P	34	4.26	.	.	.	.	.	.	.	0	Likely_pathogenic	DM	Reticular_dysgenesis	Likely_pathogenic	2	Likely pathogenic	1	Autosomal recessive	267500;
ALDH7A1	5-125904026: .	SNV	8.26856e-05	1	0	0	0	0	0	0	0.000364431	0.000364431	QGP_WEP	stop_gained	HIGH	ENSG00000164904	NM_001182	9	c.C595T	p.R199X	38	4.27	.	1.7904e-05	.	0	.	.	.	1.7904e-05	Pathogenic	DM	Pyridoxine-dependent_epilepsy	Pathogenic	2	Pathogenic	1	Autosomal recessive	266100;
ALDOB	9-104189856: rs1800546	SNV	0.00165371	20	0	0.00211864	0	0.00259628	0	0	0.00109329	0.00259628	QGP_GAR	missense_variant	MODERATE	ENSG00000136872	NM_000035	5	c.G448C	p.A150P	31	6.17	0.0089	0.0046069	0.0071283	0.0044361	.	0.00100806	.	0.0089	Pathogenic	DM	Hereditary_fructosuria	Pathogenic	2	Uncertain significance	1	Autosomal recessive	229600;
ALG3	3-183963079: rs119103236	SNV	0.000330743	4	0	0	0	0.000865426	0	0	0	0.000865426	QGP_GAR	missense_variant	MODERATE	ENSG00000214160	NM_001006941	4	c.G512A	p.R171Q	35	5.14	.	4.5042e-05	0.00028621	0	.	.	.	0.00028621	Pathogenic	DM	ALG3-CDG	Pathogenic/Likely_pathogenic	2	Likely pathogenic	1	Autosomal recessive	601110;
ALMS1	2-73676380: rs746640196	SNV	0.000165399	2	0	0	0	0.000432713	0	0	0	0.000432713	QGP_GAR	stop_gained	HIGH	ENSG00000116127	NM_001378454	8	c.C2597G	p.S866X	32	.	.	.	.	.	.	0.000503525	.	0.000503525	Likely_pathogenic	DM	.	Pathogenic	1	Pathogenic	2	Autosomal recessive	203800;
ALMS1	2-73717247: rs193919340	SNV	8.26993e-05	1	0	0	0	0.000216357	0	0	0	0.000216357	QGP_GAR	stop_gained	HIGH	ENSG00000116127	NM_001378454	10	c.C8032T	p.R2678X	43	2.34	.	6.4977e-05	.	0	.	.	.	6.4977e-05	Pathogenic	DM	Alstrom_syndrome	Pathogenic	2	Pathogenic	1	Autosomal recessive	203800;
ALMS1	2-73799826: .	SNV	8.26993e-05	1	0	0.000423729	0	0	0	0	0	0.000423729	QGP_ADM	stop_gained	HIGH	ENSG00000116127	NM_001378454	16	c.C10693T	p.R3565X	53	5.66	.	.	.	0	.	.	.	0	Pathogenic	DM	Alstrom_syndrome	Pathogenic	2	Pathogenic	1	Autosomal recessive	203800;
ALMS1	2-73799886: .	SNV	0.000165399	2	0	0.000847458	0	0	0	0	0	0.000847458	QGP_ADM	stop_gained	HIGH	ENSG00000116127	NM_001378454	16	c.C10753T	p.R3585X	49	4.77	.	3.2493e-05	.	0	.	.	.	3.2493e-05	Pathogenic	DM	Alstrom_syndrome	Pathogenic/Likely_pathogenic	2	Pathogenic	1	Autosomal recessive	203800;
ALMS1	2-73828320: rs786205527	SNV	8.26993e-05	1	0	0	0	0.000216357	0	0	0	0.000216357	QGP_GAR	splice_acceptor_variant	HIGH	ENSG00000116127	.	18	.	.	23	5.17	.	.	.	.	.	.	.	0	Likely_pathogenic	DM	.	Pathogenic	1	Uncertain significance	2	Autosomal recessive	203800;
ALPL	1-21889712: rs121918011	SNV	8.26856e-05	1	0	0	0	0.000216357	0	0	0	0.000216357	QGP_GAR	missense_variant	MODERATE	ENSG00000162551	NM_001177520	5	c.G176A	p.R59H	24.8	4.32	.	0.00024248	0.00011457	0	.	.	.	0.00024248	Pathogenic	DM	Infantile_hypophosphatasia	Pathogenic/Likely_pathogenic	2	Likely pathogenic	1	Autosomal dominant,Autosomal recessive,Autosomal recessive	146300;241500;241510;
AMBN	4-71468340: rs146238585	SNV	0.000253207	3	0	0	0	0	0.00148662	0	0	0.00148662	QGP_PAR	splice_acceptor_variant	HIGH	ENSG00000178522	.	6	.	.	13.65	3.56	.	.	.	.	.	.	.	0	Pathogenic	DM	Amelogenesis_imperfecta	Pathogenic	none	Pathogenic	2	Autosomal recessive	616270;
AMN	14-103394761: rs386834170	SNV	8.26856e-05	1	0	0.000423729	0	0	0	0	0	0.000423729	QGP_ADM	splice_acceptor_variant	HIGH	ENSG00000166126	.	3	.	.	23.8	3.44	.	6.4207e-05	6.6756e-05	0	.	.	.	6.6756e-05	Likely_pathogenic	DM	Megaloblastic_anemia_due_to_inborn_errors_of_metabolism	Pathogenic	2	Pathogenic	1	X-linked recessive	261100;
AMN	14-103396840: rs386834166	SNV	0.00695249	84	0	0.00254237	0.00543478	0.0164645	0.00047619	0	0	0.0164645	QGP_GAR	upstream_gene_variant	MODIFIER	ENSG00000259515	.	-1	.	.	6.555	.	.	4.5672e-05	.	.	.	.	.	4.5672e-05	Likely_pathogenic	DM?	Megaloblastic_anemia_due_to_inborn_errors_of_metabolism	Likely_pathogenic	none	Uncertain significance	2	X-linked recessive	261100;
ANLN	7-36459071: .	SNV	0.000248057	3	0	0.000847458	0	0.000216357	0	0	0	0.000847458	QGP_ADM	missense_variant	MODERATE	ENSG00000011426	NM_001284301	10	c.G1741T	p.G581C	29.3	4.35	.	.	.	.	.	.	.	0	Pathogenic	DM	Focal_segmental_glomerulosclerosis_8	Pathogenic	1	Likely pathogenic	2	Autosomal dominant	616032;
ANO10	3-43647212: rs540331226	indel	0.000330743	1	0	0	0	0	0.000475285	0	0.00109329	0.00109329	QGP_WEP	frameshift_variant	HIGH	ENSG00000160746	NM_001204831	2	c.133delinsAG	p.D45Rfs*9	.	3.82	0.0015	.	.	0	.	.	.	0.0015	Pathogenic	DM	Spinocerebellar_ataxia	Pathogenic/Likely_pathogenic	2	Likely pathogenic	1	Autosomal recessive	613728;
ANO5	11-22257752: rs137854523	SNV	8.26856e-05	1	0	0.000423729	0	0	0	0	0	0.000423729	QGP_ADM	missense_variant	MODERATE	ENSG00000171714	NM_001142649	8	c.G242T	p.G81V	25.1	5.77	0.0014	0.0038448	0.00080096	0	.	.	.	0.0038448	Pathogenic/Likely_pathogenic	DM	Hereditary_fructosuria	Pathogenic/Likely_pathogenic	2	Uncertain significance	1	Autosomal dominant,Autosomal recessive	166260;611307;613319;
ANO5	11-22283777: rs137854526	SNV	0.000248057	2	0	0.000847458	0	0	0	0.0131579	0	0.0131579	QGP_SAS	missense_variant	MODERATE	ENSG00000171714	NM_001142649	16	c.T1283C	p.F428S	31	6.04	0.001	0.0010071	0.00020003	0	0.004385	0.0010101	.	0.004385	Pathogenic	DM	Gnathodiaphyseal_dysplasia	Pathogenic/Likely_pathogenic	2	Uncertain significance	1	Autosomal dominant,Autosomal recessive	166260;611307;613319;
ANTXR2	4-80993581: rs886041401	SNV	0.000661704	8	0	0	0	0.0015145	0.000475285	0	0	0.0015145	QGP_GAR	missense_variant	MODERATE	ENSG00000163297	NM_001145794	1	c.T134C	p.L45P	30	5.21	.	.	.	.	.	.	.	0	Pathogenic	DM	.	Pathogenic	2	Likely pathogenic	1	Autosomal recessive	228600;
ANXA11	10-81930615: rs142083484	SNV	0.000165371	2	0	0	0	0.000432713	0	0	0	0.000432713	QGP_GAR	missense_variant	MODERATE	ENSG00000122359	NM_001157	3	c.G13A	p.G5R	23.5	3.78	.	8.0379e-05	6.6818e-05	0	.	.	.	8.0379e-05	Pathogenic	DM?	Amyotrophic_lateral_sclerosis_type_23	Likely_pathogenic	2	Uncertain significance	1	.	.
AP4M1	7-99702937: rs780030221	SNV	8.26856e-05	1	0	0.000423729	0	0	0	0	0	0.000423729	QGP_ADM	stop_gained	HIGH	ENSG00000221838	NM_001363671	10	c.C418T	p.R140X	40	5.1	.	1.7902e-05	.	.	.	.	.	1.7902e-05	Pathogenic	DM	Spastic_paraplegia_50	Pathogenic	2	Pathogenic	1	Autosomal recessive	612936;
APOC3	11-116701353: rs76353203	SNV	0.0133951	153	4	0.00889831	0	0.00367806	0.0532319	0	0.00437318	0.0532319	QGP_PAR	stop_gained	HIGH	ENSG00000110245	NM_000040	2	c.C109T	p.R37X	32	.	.	0.0019169	0.00020072	0	0.002762	0.0060423	.	0.0060423	Pathogenic	DM	Hyperalphalipoproteinemia_2	Conflicting_interpretations_of_pathogenicity	1	Uncertain significance	3	.	614028;
APOC3	11-116701354: rs138326449	SNV	0.00045372	5	0	0.0012853	0	0	0	0	0.00074074	0.0012853	QGP_ADM	splice_donor_variant	HIGH	ENSG00000110245	.	2	.	.	25.1	4.89	0.003	0.0022419	0.002045	0.001989	0.008771	.	.	0.008771	Pathogenic,_protective	DM	Hyperalphalipoproteinemia_2	Conflicting_interpretations_of_pathogenicity	1	Pathogenic	3	.	614028;
APOE	19-45411064: rs201672011	SNV	8.26856e-05	1	0	0	0	0.000216357	0	0	0	0.000216357	QGP_GAR	missense_variant	MODERATE	ENSG00000130203	NM_000041	3	c.G91A	p.Glu31Lys	12.41	.	0.0029	0.00073233	0.0023866	0	.	.	.	0.0029	Pathogenic	DM	APOE5_VARIANT	Likely_benign	1	Uncertain significance	4	Autosomal dominant,Autosomal recessive	104310;269600;603075;611771;
APTX	9-32989766: rs201912053	SNV	0.000992228	12	0	0	0	0.00259628	0	0	0	0.00259628	QGP_GAR	stop_gained	HIGH	ENSG00000137074	NM_001195248	2	c.C124T	p.R42X	39	5.27	.	0.00071066	0.0033113	0	.	.	.	0.0033113	Likely_pathogenic	DM?	Ataxia-oculomotor_apraxia_type_1	Pathogenic/Likely_pathogenic	2	Pathogenic	1	Autosomal recessive	208920;
ARL13B	3-93758799: rs786205563	SNV	8.26856e-05	1	0	0.000423729	0	0	0	0	0	0.000423729	QGP_ADM	missense_variant	MODERATE	ENSG00000169379	NM_144996	6	c.T444A	p.N148K	25.3	.	.	.	.	.	.	.	.	0	Likely_pathogenic	DM	.	Likely_pathogenic	none	Uncertain significance	2	Autosomal recessive	612291;
ARSA	22-51064582: rs148092995	SNV	8.26856e-05	1	0	0	0.00543478	0	0	0	0	0.00543478	QGP_AFR	missense_variant&splice_region_variant	MODERATE	ENSG00000100299	NM_000487	5	c.G979A	p.G327S	33	5.4	.	7.6057e-05	.	.	.	.	.	7.6057e-05	Pathogenic	DM	Metachromatic_leukodystrophy	Pathogenic/Likely_pathogenic	2	Uncertain significance	1	Autosomal recessive	250100;
ARSB	5-78076283: .	SNV	8.26856e-05	1	0	0.000423729	0	0	0	0	0	0.000423729	QGP_ADM	stop_gained	HIGH	ENSG00000113273	NM_000046	8	c.C1539G	p.Y513X	38	2.85	.	.	.	.	.	.	.	0	Likely_pathogenic	DM	Mucopolysaccharidosis_type_6	Likely_pathogenic	1	Uncertain significance	2	Autosomal recessive	253200;
ARSB	5-78251263: .	SNV	0.000165371	2	0	0	0	0.000432713	0	0	0	0.000432713	QGP_GAR	stop_gained	HIGH	ENSG00000113273	NM_000046	4	c.C753G	p.Y251X	36	2.8	.	.	.	.	.	.	.	0	Pathogenic	DM	Mucopolysaccharidosis_type_6	Pathogenic	2	Pathogenic	1	Autosomal recessive	253200;
ARSB	5-78260262: rs367650121	SNV	0.000165371	2	0	0.000847458	0	0	0	0	0	0.000847458	QGP_ADM	missense_variant	MODERATE	ENSG00000113273	NM_000046	3	c.A667G	p.I223V	17.64	5.36	.	0.00012556	0.0001333	0	.	.	.	0.0001333	Likely_pathogenic	DM	Mucopolysaccharidosis_type_6	Conflicting_interpretations_of_pathogenicity	1	Uncertain significance	3	Autosomal recessive	253200;
ASB10	7-150878511: rs104886474	SNV	0.000248057	3	0	0	0	0	0	0	0.00109329	0.00109329	QGP_WEP	missense_variant	MODERATE	ENSG00000146926	NM_001142459	3	c.G619C	p.Val252Leu	23.3	5.14	0.002	0.002425	0.0030738	0.003383	0.001424	0.00151057	.	0.003383	Pathogenic	DM?	Glaucoma_1	Likely_benign	1	Uncertain significance	4	.	603383;
ASCC1	10-73956730: rs866050664	SNV	8.26856e-05	1	0	0	0	0.000216357	0	0	0	0.000216357	QGP_GAR	stop_gained	HIGH	ENSG00000138303	NM_001198798	6	c.C328T	p.R110X	39	5.64	.	8.9339e-05	.	0	.	.	.	8.9339e-05	Pathogenic	DM	Spinal_muscular_atrophy_with_congenital_bone_fractures_2	Pathogenic	1	Pathogenic	2	Autosomal recessive	614266;616867;
ASL	7-65547874: rs202142867	SNV	0.000165371	2	0	0	0	0.000432713	0	0	0	0.000432713	QGP_GAR	missense_variant	MODERATE	ENSG00000126522	NM_001024943	5	c.T299C	p.I100T	23.2	4.8	.	0.0013038	0.0017192	.	.	.	.	0.0017192	Pathogenic/Likely_pathogenic	DM	Argininosuccinate_lyase_deficiency	Pathogenic/Likely_pathogenic	2	Likely pathogenic	1	Autosomal recessive	207900;
ASL	7-65551751: rs751590073	SNV	8.26856e-05	1	0	0	0	0.000216357	0	0	0	0.000216357	QGP_GAR	missense_variant	MODERATE	ENSG00000126522	NM_001024943	8	c.G545A	p.R182Q	27.8	5.65	.	5.008e-05	0.00011465	0	.	.	.	0.00011465	Pathogenic/Likely_pathogenic	DM	Argininosuccinate_lyase_deficiency	Pathogenic/Likely_pathogenic	2	Likely pathogenic	1	Autosomal recessive	207900;
ASL	7-65554680: rs367543005	SNV	0.000165371	2	0	0	0	0.000432713	0	0	0	0.000432713	QGP_GAR	stop_gained	HIGH	ENSG00000126522	NM_001024944	14	c.C373T	p.Q125X	38	3.03	.	.	.	0	.	.	.	0	Pathogenic	DM	Argininosuccinate_lyase_deficiency	Pathogenic	2	Pathogenic	1	Autosomal recessive	207900;
ASNS	7-97481608: rs552452349	SNV	8.26993e-05	1	0	0	0	0.000216357	0	0	0	0.000216357	QGP_GAR	missense_variant	MODERATE	ENSG00000070669	NM_001178076	14	c.G1400A	p.R467H	26.6	4.35	0.0008	6.5351e-05	0.00011457	.	.	.	.	0.0008	Likely_pathogenic	DM	Asparagine_synthetase_deficiency	Pathogenic/Likely_pathogenic	2	Likely pathogenic	1	Autosomal recessive	615574;
ASPA	17-3379532: rs766328537	SNV	0.00115779	14	0	0.000423729	0	0	0	0	0.00473761	0.00473761	QGP_WEP	missense_variant	MODERATE	ENSG00000108381	NM_000049	1	c.G79A	p.G27R	33	5.44	.	0.00020844	6.6622e-05	.	.	.	.	0.00020844	Pathogenic/Likely_pathogenic	DM	Spongy_degeneration_of_central_nervous_system	Pathogenic/Likely_pathogenic	2	Likely pathogenic	1	Autosomal recessive	271900;
ASPA	17-3402354: rs28940574	SNV	8.26993e-05	1	0	0	0	0	0	0	0.000364431	0.000364431	QGP_WEP	missense_variant	MODERATE	ENSG00000108381	NM_000049	6	c.C914A	p.A305E	29	5.76	0.001	0.00038569	0.00026738	0	.	.	.	0.001	Pathogenic	DM	Spongy_degeneration_of_central_nervous_system	Pathogenic	2	Likely pathogenic	1	Autosomal recessive	271900;
ASPM	1-197070364: rs587783275	SNV	8.26856e-05	1	0	0	0	0.000216357	0	0	0	0.000216357	QGP_GAR	stop_gained	HIGH	ENSG00000066279	NM_018136	18	c.C8017T	p.Q2673X	41	2.97	.	9.0585e-06	.	0	.	.	.	9.0585e-06	Pathogenic	DM	Primary_autosomal_recessive_microcephaly_5	Pathogenic	1	Pathogenic	2	Autosomal recessive,Autosomal dominant	608716;
ASPM	1-197070597: rs199422173	indel	0.000248057	3	0	0	0	0.00064907	0	0	0	0.00064907	QGP_GAR	frameshift_variant	HIGH	ENSG00000066279	NM_018136	18	c.7782_7784delinsA	p.K2595Sfs*6	.	2.72	.	0.00048103	0.0006402	0	.	.	.	0.0006402	Pathogenic	DM	Primary_autosomal_recessive_microcephaly_1	Pathogenic	2	Uncertain significance	1	Autosomal recessive,Autosomal dominant	.
ASPM	1-197112244: rs587783215	SNV	8.26993e-05	1	0	0.000423729	0	0	0	0	0	0.000423729	QGP_ADM	stop_gained	HIGH	ENSG00000066279	NM_001206846	3	c.C1138T	p.Q380X	35	.	.	.	.	.	.	.	.	0	Pathogenic	DM	Primary_autosomal_recessive_microcephaly_5	Pathogenic	2	Pathogenic	1	Autosomal recessive,Autosomal dominant	608716;
ASS1	9-133346260: rs121908646	SNV	0.000496114	6	0	0	0	0	0	0	0.00218659	0.00218659	QGP_WEP	missense_variant	MODERATE	ENSG00000130707	NM_054012	7	c.T535C	p.W179R	24.4	4.24	0.001	0.00018228	.	0	.	0.00100705	.	0.00100705	Pathogenic	DM	Citrullinemia	Pathogenic	2	Likely pathogenic	1	Autosomal recessive	215700;
ASS1	9-133355833: rs121908645	SNV	8.26856e-05	1	0	0	0	0	0.000475285	0	0	0.000475285	QGP_PAR	stop_gained	HIGH	ENSG00000130707	NM_054012	11	c.C835T	p.R279X	43	3.65	.	6.5514e-05	.	0	.	.	.	6.5514e-05	Pathogenic/Likely_pathogenic	DM	Citrullinemia_type_I	Pathogenic/Likely_pathogenic	2	Pathogenic	1	Autosomal recessive	215700;
ASS1	9-133374932: rs121908641	SNV	0.000578799	7	0	0.000847458	0	0	0	0.0131579	0.00145773	0.0131579	QGP_SAS	missense_variant	MODERATE	ENSG00000130707	NM_054012	14	c.G1168A	p.G390R	33	3.56	.	0.0010791	0.00033378	0	.	0.000504032	.	0.0010791	Pathogenic/Likely_pathogenic	DM	Citrullinemia_type_I	Pathogenic/Likely_pathogenic	2	Likely pathogenic	1	Autosomal recessive	215700;
ASXL1	20-31022441: rs756958159	indel	0.000330743	3	0	0.000847458	0	0.000216357	0	0	0.000364431	0.000847458	QGP_ADM	frameshift_variant	HIGH	ENSG00000171456	NM_001363734	13	c.1911delinsAG	p.G641Wfs*12	.	4.43	.	.	0.0033784	.	.	.	.	0.0033784	Pathogenic/Likely_pathogenic	DM	Bohring-Opitz_syndrome	Pathogenic/Likely_pathogenic	2	Uncertain significance	1	Autosomal dominant	605039;614286;
ASXL3	18-31319839: rs764053964	SNV	0.000578895	7	0	0.00127119	0	0.000865426	0	0	0	0.00127119	QGP_ADM	missense_variant	MODERATE	ENSG00000141431	NM_030632	11	c.C2351T	p.P784L	12.25	5.17	.	8.9398e-05	.	0	.	.	.	8.9398e-05	Likely_pathogenic	DM	Bainbridge-Ropers_syndrome	Conflicting_interpretations_of_pathogenicity	1	Uncertain significance	3	.	615485;
ASXL3	18-31322948: rs376997378	SNV	0.000248098	3	0	0	0	0	0	0	0.00109329	0.00109329	QGP_WEP	missense_variant	MODERATE	ENSG00000141431	NM_030632	12	c.G3016A	p.G1006R	23.8	5.9	.	3.2508e-05	.	0	.	.	.	3.2508e-05	Likely_pathogenic	DM	Abnormality_of_brain_morphology	Conflicting_interpretations_of_pathogenicity	1	Uncertain significance	3	.	615485;
ATL1	14-51094873: rs397514712	SNV	8.26856e-05	1	0	0	0	0.000216357	0	0	0	0.000216357	QGP_GAR	missense_variant	MODERATE	ENSG00000198513	NM_015915	12	c.G1244A	p.R415Q	19.21	4.86	.	3.2486e-05	.	.	.	.	.	3.2486e-05	Likely_pathogenic	DM	Hereditary_spastic_paraplegia_3A	Conflicting_interpretations_of_pathogenicity	1	Uncertain significance	3	Autosomal dominant	182600;613708;
ATM	11-108106445: rs587781831	indel	8.26856e-05	1	0	0	0	0.000216357	0	0	0	0.000216357	QGP_GAR	frameshift_variant	HIGH	ENSG00000149311	NM_000051	5	c.380_381delinsC	p.V128*	.	4.72	.	8.9636e-06	.	.	.	.	.	8.9636e-06	Pathogenic/Likely_pathogenic	DM	Ataxia-telangiectasia_syndrome	Pathogenic/Likely_pathogenic	2	Uncertain significance	1	Autosomal recessive,Unknown,Autosomal dominant	.
ATM	11-108121593: rs587781347	indel	8.26856e-05	1	0	0.000423729	0	0	0	0	0	0.000423729	QGP_ADM	frameshift_variant	HIGH	ENSG00000149311	NM_000051	10	c.1401_1403delinsC	p.K468Efs*18	.	4.2567	.	0.00023191	0.0012376	0	.	.	.	0.0012376	Pathogenic/Likely_pathogenic	DM	Ataxia-telangiectasia_syndrome	Pathogenic/Likely_pathogenic	2	Uncertain significance	1	Autosomal recessive,Unknown,Autosomal dominant	.
ATM	11-108186841: rs778031266	SNV	8.26856e-05	1	0	0	0	0	0	0	0.000364431	0.000364431	QGP_WEP	splice_donor_variant	HIGH	ENSG00000149311	.	42	.	.	23.9	4.37	.	8.9771e-06	.	.	.	.	.	8.9771e-06	Pathogenic/Likely_pathogenic	DM	Hereditary_breast_and_ovarian_cancer_syndrome	Pathogenic/Likely_pathogenic	2	Pathogenic	1	Autosomal recessive,Unknown,Autosomal dominant	114480;208900;
ATM	11-108196122: rs1060501536	SNV	8.26856e-05	1	0	0	0	0.000216357	0	0	0	0.000216357	QGP_GAR	stop_gained	HIGH	ENSG00000149311	NM_000051	46	c.C6658T	p.Q2220X	45	5.03	.	.	.	.	.	.	.	0	Pathogenic	DM	Ataxia-telangiectasia_syndrome	Pathogenic	2	Pathogenic	1	Autosomal recessive,Unknown,Autosomal dominant	114480;208900;
ATP6V0A2	12-124206996: rs80356751	SNV	8.26856e-05	1	0	0.000423729	0	0	0	0	0	0.000423729	QGP_ADM	splice_donor_variant	HIGH	ENSG00000185344	.	3	.	.	28.6	5.58	.	.	.	.	.	.	.	0	Pathogenic	DM	Wrinkly_skin_syndrome	Pathogenic	none	Pathogenic	2	Autosomal recessive	219200;278250;
ATP6V1B1	2-71190419: rs781838938	SNV	0.000330743	4	0	0.000847458	0	0.000432713	0	0	0	0.000847458	QGP_ADM	missense_variant	MODERATE	ENSG00000116039	NM_001692	10	c.C1037G	p.P346R	28.8	4.9	.	6.4973e-05	.	0	.	0.00100705	.	0.00100705	Pathogenic	DM	Renal_tubular_acidosis_with_progressive_nerve_deafness	Pathogenic	2	Likely pathogenic	1	Autosomal dominant,Autosomal recessive	267300;
ATP7B	13-52511412: rs587783317	SNV	8.26856e-05	1	0	0	0	0.000216357	0	0	0	0.000216357	QGP_GAR	missense_variant&splice_region_variant	MODERATE	ENSG00000123191	NM_001005918	19	c.G2731A	p.G911S	32	5.34	.	3.2486e-05	.	.	.	.	.	3.2486e-05	Pathogenic	DM	Wilson_disease	Pathogenic/Likely_pathogenic	2	Likely pathogenic	1	Autosomal recessive	277900;
ATP7B	13-52511706: rs121907990	SNV	8.26856e-05	1	0	0.000423729	0	0	0	0	0	0.000423729	QGP_ADM	missense_variant	MODERATE	ENSG00000123191	NM_001005918	18	c.A2519G	p.N840S	24.1	4.73	.	0.00083378	6.6676e-05	0	0.001381	.	1.5928e-05	0.001381	Pathogenic	DM	Wilson_disease	Pathogenic	2	Uncertain significance	1	Autosomal recessive	277900;
ATP7B	13-52515322: rs755554442	SNV	0.000248057	3	0	0.00127119	0	0	0	0	0	0.00127119	QGP_ADM	missense_variant	MODERATE	ENSG00000123191	NM_001005918	16	c.C2161T	p.R721C	35	5	.	0.00020844	.	.	.	.	.	0.00020844	Likely_pathogenic	DM	Wilson_disease	Pathogenic/Likely_pathogenic	2	Likely pathogenic	1	Autosomal recessive	277900;
ATP7B	13-52520482: .	indel	8.26856e-05	1	0	0	0	0.000216357	0	0	0	0.000216357	QGP_GAR	frameshift_variant	HIGH	ENSG00000123191	NM_001005918	13	c.1708delinsCG	p.G570Rfs*28	.	5.15	.	.	.	.	.	.	.	0	Pathogenic	DM	Wilson_disease	Pathogenic	2	Likely pathogenic	1	Autosomal recessive	277900;
ATP7B	13-52532470: rs137853284	SNV	0.000165371	2	0	0	0	0	0	0	0.000728863	0.000728863	QGP_WEP	missense_variant	MODERATE	ENSG00000123191	NM_001330579	8	c.C2080T	p.R694W	30	3.47	.	0.00019621	.	0	.	.	.	0.00019621	Pathogenic	DM	Wilson_disease	Pathogenic	2	Likely pathogenic	1	Autosomal recessive	277900;
ATP7B	13-52532505: rs121907997	SNV	8.26856e-05	1	0	0.000423729	0	0	0	0	0	0.000423729	QGP_ADM	missense_variant	MODERATE	ENSG00000123191	NM_001330579	8	c.C2045T	p.T682M	31	5.39	.	6.4973e-05	0.00061652	0	.	.	.	0.00061652	Likely_pathogenic	DM	Wilson_disease	Pathogenic/Likely_pathogenic	2	Likely pathogenic	1	Autosomal recessive	277900;
ATP7B	13-52532572: .	SNV	0.000248057	3	0	0	0	0.000432713	0.000475285	0	0	0.000475285	QGP_PAR	missense_variant	MODERATE	ENSG00000123191	NM_001330579	8	c.T1978C	p.S660P	27.6	5.54	.	.	.	.	.	.	.	0	Pathogenic	DM	Wilson_disease	Pathogenic/Likely_pathogenic	2	Likely pathogenic	1	Autosomal recessive	277900;
ATP7B	13-52534334: rs121908001	SNV	0.000165371	2	0	0	0	0	0	0	0.000728863	0.000728863	QGP_WEP	missense_variant	MODERATE	ENSG00000123191	NM_000053	7	c.G2071A	p.G691R	34	5.38	.	.	.	.	.	.	.	0	Likely_pathogenic	DM	Wilson_disease	Pathogenic/Likely_pathogenic	2	Likely pathogenic	1	Autosomal recessive	277900;
ATP7B	13-52535995: rs72552285	SNV	0.000248057	3	0	0.000423729	0	0.000216357	0	0	0.000364431	0.000423729	QGP_ADM	missense_variant	MODERATE	ENSG00000123191	NM_000053	6	c.G1924C	p.D642H	29.1	5.46	.	5.9556e-05	.	.	.	.	.	5.9556e-05	Likely_pathogenic	DM	Wilson_disease	Pathogenic/Likely_pathogenic	2	Likely pathogenic	1	Autosomal recessive	277900;
B4GALT7	5-177031401: rs539880083	indel	0.000413428	5	0	0.00169492	0	0.000216357	0	0	0	0.00169492	QGP_ADM	frameshift_variant	HIGH	ENSG00000027847	NM_007255	2	c.272delinsGC	p.H93Pfs*73	.	3.68	0.0023	.	0.00061652	0	.	.	.	0.0023	Pathogenic	DM	Ehlers-Danlos_syndrome_progeroid_type	Conflicting_interpretations_of_pathogenicity	1	Likely pathogenic	3	Autosomal recessive	130070;
B4GALT7	5-177035995: rs28937869	SNV	0.000165371	2	0	0	0	0	0	0	0.000728863	0.000728863	QGP_WEP	missense_variant	MODERATE	ENSG00000027847	NM_007255	5	c.C808T	p.R270C	34	5.55	0	0.00010751	.	0	.	.	.	0.00010751	Pathogenic	DM	Lethal_skeletal_dysplasia	Pathogenic	2	Uncertain significance	1	Autosomal recessive	130070;
BARD1	2-215610566: rs587780021	SNV	8.26856e-05	1	0	0	0	0.000216357	0	0	0	0.000216357	QGP_GAR	stop_gained	HIGH	ENSG00000138376	NM_001282548	8	c.C280T	p.Q94X	36	3.46	.	4.4819e-05	6.6702e-05	0	.	.	.	6.6702e-05	Pathogenic	DM	Hereditary_breast_and_ovarian_cancer_syndrome	Conflicting_interpretations_of_pathogenicity	1	Pathogenic	3	Autosomal dominant	114480;
BBS1	11-66283020: rs200688985	SNV	0.000248057	3	0	0.00127119	0	0	0	0	0	0.00127119	QGP_ADM	missense_variant	MODERATE	ENSG00000256349	NM_024649	5	c.G442A	p.D148N	23.3	4.34	0.0051	0.0022741	.	0	0.001381	.	.	0.0051	Likely_pathogenic	DM	Bardet-Biedl_syndrome	Conflicting_interpretations_of_pathogenicity	1	Uncertain significance	3	Autosomal recessive,	209900;
BBS1	11-66299155: .	indel	8.26856e-05	1	0	0	0	0	0	0	0.000364431	0.000364431	QGP_WEP	frameshift_variant	HIGH	ENSG00000256349	NM_024649	16	c.1346_1347delinsA	p.L451Wfs*31	.	4.65	.	.	.	0	.	.	.	0	Pathogenic	DM	Bardet-Biedl_syndrome_1	Pathogenic/Likely_pathogenic	2	Uncertain significance	1	Autosomal recessive,	.
BBS4	15-73004583: rs113994192	SNV	8.26856e-05	1	0	0	0	0.000216357	0	0	0	0.000216357	QGP_GAR	splice_acceptor_variant	HIGH	ENSG00000140463	.	3	.	.	25	5.24	.	2.9804e-05	.	.	.	.	.	2.9804e-05	Pathogenic	DM	Bardet-Biedl_syndrome_4	Pathogenic	2	Pathogenic	1	Autosomal recessive	615982;
BBS5	2-170349410: rs179363897	SNV	8.26856e-05	1	0	0.000423729	0	0	0	0	0	0.000423729	QGP_ADM	missense_variant	MODERATE	ENSG00000251569	NM_152384	6	c.G413A	p.R138H	33	4.72	.	6.5539e-05	.	0	.	.	.	6.5539e-05	Pathogenic	DM	Bardet-Biedl_syndrome	Likely_pathogenic	2	Likely pathogenic	1	Autosomal recessive	615983;
BBS9	7-33407475: rs201938124	SNV	0.000165399	2	0	0	0	0.000432713	0	0	0	0.000432713	QGP_GAR	splice_donor_variant	HIGH	ENSG00000122507	.	17	.	.	27.1	5.48	.	.	.	.	.	.	.	0	Pathogenic	DM	Bardet-Biedl_syndrome_9	Pathogenic	2	Pathogenic	1	Autosomal recessive	615986;
BCHE	3-165547582: rs745364489	SNV	8.26856e-05	1	0	0	0	0	0	0	0.000364431	0.000364431	QGP_WEP	missense_variant	MODERATE	ENSG00000114200	NM_000055	2	c.C1240T	p.R414C	26.4	4.58	.	0.00046398	0.00013339	.	.	.	.	0.00046398	Likely_pathogenic	DM	Deficiency_of_butyrylcholine_esterase	Likely_pathogenic	1	Uncertain significance	2	.	.
BCHE	3-165547818: rs104893684	SNV	0.000413428	5	0	0	0	0.00108178	0	0	0	0.00108178	QGP_GAR	missense_variant	MODERATE	ENSG00000114200	NM_000055	2	c.T1004C	p.L335P	23.8	5.62	0.0092	0.0021468	.	0	0.003453	.	.	0.0092	Likely_pathogenic	DM	Deficiency_of_butyrylcholine_esterase	Pathogenic/Likely_pathogenic	2	Uncertain significance	1	.	.
BCKDHA	19-41928620: rs753698250	SNV	8.26856e-05	1	0	0	0	0.000216357	0	0	0	0.000216357	QGP_GAR	stop_gained	HIGH	ENSG00000255730	NM_000709	8	c.C940T	p.R314X	42	4.66	.	8.9578e-06	.	0	.	.	.	8.9578e-06	Pathogenic	DM	Maple_syrup_urine_disease	Pathogenic	2	Pathogenic	1	Autosomal recessive	248600;
BCKDHB	6-80816489: .	indel	8.26856e-05	1	0	0	0	0	0	0	0.000364431	0.000364431	QGP_WEP	frameshift_variant	HIGH	ENSG00000083123	NM_000056	1	c.79_90delinsC	p.A32Ffs*48	.	4.1675	.	2.4726e-05	.	.	.	0.000512821	.	0.000512821	Pathogenic	DM	Maple_syrup_urine_disease_type_1B	Pathogenic	2	Uncertain significance	1	Autosomal recessive	.
BCKDHB	6-80878622: rs398124581	SNV	0.000496114	6	0	0.00127119	0	0	0	0	0.00109329	0.00127119	QGP_ADM	missense_variant	MODERATE	ENSG00000083123	NM_000056	5	c.C508T	p.R170C	34	4.2	.	1.7911e-05	.	0	.	.	.	1.7911e-05	Likely_pathogenic	DM	Maple_syrup_urine_disease	Pathogenic/Likely_pathogenic	2	Likely pathogenic	1	Autosomal recessive	248600;
BCS1L	2-219526193: rs1057521059	SNV	0.00107491	13	0	0.000847458	0	0.00237992	0	0	0	0.00237992	QGP_GAR	missense_variant	MODERATE	ENSG00000074582	NM_001318836	3	c.G385A	p.G129R	27.9	5.33	.	.	.	.	.	.	.	0	Likely_pathogenic	DM	.	Pathogenic/Likely_pathogenic	2	Likely pathogenic	1	Autosomal recessive	124000;256000;262000;603358;
BEST1	11-61725631: rs28940570	SNV	8.2713e-05	1	0	0	0	0	0	0	0.000364431	0.000364431	QGP_WEP	missense_variant	MODERATE	ENSG00000167995	NM_001363591	6	c.C548T	p.A183V	33	4.96	.	8.9598e-06	.	.	.	.	.	8.9598e-06	Pathogenic	DM	Retinal_dystrophy	Pathogenic/Likely_pathogenic	2	Likely pathogenic	1	Autosomal recessive,X-linked,X-linkedrecessive,Autosomal dominant	153700;193220;611809;613194;
BIN1	2-127826586: .	SNV	0.000165371	2	0	0	0	0	0	0	0.000728863	0.000728863	QGP_WEP	missense_variant	MODERATE	ENSG00000136717	NM_001320632	6	c.C433T	p.R145C	33	2.77	.	8.9562e-06	.	.	.	.	.	8.9562e-06	Likely_pathogenic	DM	Autosomal_recessive_centronuclear_myopathy	Likely_pathogenic	2	Uncertain significance	1	Autosomal recessive,Autosomal dominant	255200;
BLM	15-91304138: rs367543043	indel	0.000413428	3	0	0	0	0.000216357	0.00142586	0	0.000364431	0.00142586	QGP_PAR	frameshift_variant	HIGH	ENSG00000197299	NM_000057	7	c.1535delinsGA	p.N515Kfs*2	.	3.38	.	.	.	0	.	.	.	0	Pathogenic/Likely_pathogenic	DM	Hereditary_breast_and_ovarian_cancer_syndrome	Pathogenic/Likely_pathogenic	2	Likely pathogenic	1	Autosomal recessive	210900;
BPGM	7-134346527: rs121964925	SNV	8.26993e-05	1	0	0	0	0.00021645	0	0	0	0.00021645	QGP_GAR	missense_variant	MODERATE	ENSG00000172331	NM_001724	2	c.C268T	p.R90C	26.8	5.06	.	5.8059e-05	.	.	.	.	.	5.8059e-05	Pathogenic	DM	Deficiency_of_bisphosphoglycerate_mutase	Pathogenic	none	Likely pathogenic	2	Autosomal recessive	222800;
BRCA1	17-41215947: rs41293459	SNV	8.26856e-05	1	0	0.000423729	0	0	0	0	0	0.000423729	QGP_ADM	missense_variant	MODERATE	ENSG00000012048	NM_007297	17	c.G26A	p.R9Q	35	5.83	.	5.3764e-05	.	0	.	.	.	5.3764e-05	Pathogenic	DM	Hereditary_breast_and_ovarian_cancer_syndrome	Pathogenic	3	Likely pathogenic	1	Autosomal dominant	604370;614320;
BRCA1	17-41223144: rs80357429	SNV	0.000330743	4	0	0.00127119	0	0	0	0	0.000364431	0.00127119	QGP_ADM	stop_gained	HIGH	ENSG00000012048	NM_007297	16	c.C260A	p.S87X	39	4.36	.	.	.	.	.	.	.	0	Pathogenic	DM	Hereditary_breast_and_ovarian_cancer_syndrome	Pathogenic	3	Pathogenic	1	Autosomal dominant	604370;614320;
BRCA1	17-41243479: rs80357508	indel	8.26856e-05	1	0	0	0	0	0	0	0.000364431	0.000364431	QGP_WEP	frameshift_variant	HIGH	ENSG00000012048	NM_007297	10	c.3924_3928delinsG	p.N1308Kfs*10	.	2.84	.	3.265e-05	.	.	.	0.000503525	.	0.000503525	Pathogenic	DM	Hereditary_breast_and_ovarian_cancer_syndrome	Pathogenic	3	Uncertain significance	1	Autosomal dominant	.
BRCA2	13-32912701: rs786203340	indel	0.000330797	4	0	0	0	0	0	0	0.00145773	0.00145773	QGP_WEP	frameshift_variant	HIGH	ENSG00000139618	NM_000059	11	c.4209_4214delinsT	p.S1404*	.	3.02	.	.	.	.	.	.	.	0	Pathogenic	DM	Hereditary_breast_and_ovarian_cancer_syndrome	Pathogenic	3	Uncertain significance	1	Autosomal recessive,Autosomal dominant,Autosomal recessive,Autosomal dominant,Somaticmutation,Autosomal dominant	.
BRCA2	13-32968951: rs80359212	SNV	8.26993e-05	1	0	0	0	0.00021645	0	0	0	0.00021645	QGP_GAR	stop_gained	HIGH	ENSG00000139618	NM_000059	25	c.C9382T	p.R3128X	54	4.97	.	0.0001307	0.0002292	.	.	.	.	0.0002292	Pathogenic	DM	Medulloblastoma	Pathogenic	3	Pathogenic	1	Autosomal recessive,Autosomal dominant,Autosomal recessive,Autosomal dominant,Somaticmutation,Autosomal dominant	114480;155255;176807;194070;605724;612555;613029;613347;
BSND	1-55464998: rs74315289	SNV	8.26856e-05	1	0	0	0.00543478	0	0	0	0	0.00543478	QGP_AFR	missense_variant	MODERATE	ENSG00000162399	NM_057176	1	c.G139A	p.G47R	28.3	3.31	.	0.00018873	0.00011468	0	0.001445	.	.	0.001445	Pathogenic	DM	Bartter_disease_type_4a	Pathogenic	2	Uncertain significance	1	Autosomal recessive	602522;
BTD	3-15677057: rs397514339	SNV	8.26993e-05	1	0	0	0	0.00021645	0	0	0	0.00021645	QGP_GAR	stop_gained	HIGH	ENSG00000169814	NM_001281723	4	c.T111G	p.Tyr59*	22.6	.	.	.	.	.	.	.	.	0	Pathogenic	DM	Biotinidase_deficiency	.	none	Pathogenic	4	Autosomal recessive	253260;
BTD	3-15685829: rs397514362	SNV	8.26993e-05	1	0	0	0	0.00021645	0	0	0	0.00021645	QGP_GAR	stop_gained	HIGH	ENSG00000169814	NM_001281723	6	c.C406T	p.Q136X	39	5.95	.	.	.	.	.	.	.	0	Pathogenic	DM	Biotinidase_deficiency	Pathogenic	1	Uncertain significance	2	Autosomal recessive	253260;
BTD	3-15685920: rs397514369	SNV	0.000661594	8	0	0.000847458	0.00543478	0.0004329	0	0	0.00109329	0.00543478	QGP_AFR	missense_variant	MODERATE	ENSG00000169814	NM_001281723	6	c.G497A	p.C166Y	24.7	5.85	.	0.00016243	.	0	.	.	.	0.00016243	Pathogenic/Likely_pathogenic	DM	Biotinidase_deficiency	Pathogenic/Likely_pathogenic	2	Likely pathogenic	1	Autosomal recessive	253260;
BTD	3-15686731: rs80338685	SNV	0.000496196	6	0	0	0	0.00108225	0	0	0.000364431	0.00108225	QGP_GAR	missense_variant	MODERATE	ENSG00000169814	NM_001281723	6	c.A1308C	p.Q436H	22.9	.	0.001	0.00077917	0.0011933	0	.	.	.	0.0011933	Pathogenic	DM	Biotinidase_deficiency	Pathogenic/Likely_pathogenic	2	Uncertain significance	1	Autosomal recessive	253260;
BTD	3-15686852: rs138818907	SNV	0.000165399	2	0	0.000847458	0	0	0	0	0	0.000847458	QGP_ADM	missense_variant	MODERATE	ENSG00000169814	NM_001281723	6	c.C1429T	p.P477S	29.2	5.58	0.0008	0.00032671	0.00057274	0	0.004807	0.00100705	.	0.004807	Pathogenic	DM	Biotinidase_deficiency	Pathogenic	2	Likely pathogenic	1	Autosomal recessive	253260;
BUB1B	15-40468873: rs28989186	SNV	0.000330743	4	0	0.00127119	0	0	0	0	0.000364431	0.00127119	QGP_ADM	stop_gained	HIGH	ENSG00000156970	NM_001211	5	c.C580T	p.R194X	36	2.51	.	0.00018255	6.664e-05	.	.	.	.	0.00018255	Pathogenic	DM	Premature_chromatid_separation_trait	Conflicting_interpretations_of_pathogenicity	1	Pathogenic	3	Autosomal recessive,Autosomal dominant	114500;176430;257300;
C12orf57	12-7053285: rs587776954	SNV	0.00198446	24	0	0.00127119	0	0.00432713	0	0	0.000364431	0.00432713	QGP_GAR	start_lost	HIGH	ENSG00000111678	NM_001301837	1	c.A1G	p.M1?	17.48	3.89	.	6.5359e-05	.	0	.	0.00302115	.	0.00302115	Pathogenic	DM	Corpus_callosum_abnormalities	Pathogenic/Likely_pathogenic	2	Uncertain significance	1	Autosomal recessive	.
C19orf12	19-30193884: rs752450983	SNV	0.000165371	2	0	0	0	0.000432713	0	0	0	0.000432713	QGP_GAR	missense_variant&splice_region_variant	MODERATE	ENSG00000131943	NM_001031726	3	c.G161T	p.G54V	25.7	4.92	.	1.8289e-05	.	0	.	.	.	1.8289e-05	Likely_pathogenic	DM	Intellectual_disability	Likely_pathogenic	2	Likely pathogenic	1	Autosomal recessive	.
C1QA	1-22965784: rs121909581	SNV	8.26856e-05	1	0	0	0	0	0	0	0.000364431	0.000364431	QGP_WEP	stop_gained	HIGH	ENSG00000173372	NM_001347465	3	c.C247T	p.Q83X	35	2.73	.	0.00029242	.	0	.	.	.	0.00029242	Pathogenic	DM	C1q_deficiency	Pathogenic	1	Uncertain significance	2	Autosomal recessive,Autosomal dominant	613652;
C2CD3	11-73879530: rs587777653	SNV	8.26856e-05	1	0	0	0	0.000216357	0	0	0	0.000216357	QGP_GAR	stop_gained	HIGH	ENSG00000168014	NM_001286577	2	c.C184T	p.R62X	36	5.57	.	0.00018228	.	.	.	.	.	0.00018228	Pathogenic	DM	Joubert_syndrome	Pathogenic	1	Pathogenic	2	Autosomal recessive	615948;
C7	5-40955530: rs121964921	SNV	0.00223325	25	1	0.00423729	0	0.00238095	0	0	0.00218818	0.00423729	QGP_ADM	missense_variant	MODERATE	ENSG00000112936	NM_000587	10	c.G1135C	p.G379R	26.2	5.02	.	0.00021583	0.0010183	0	.	0.00252525	.	0.00252525	Pathogenic	DM	Complement_component_7_deficiency	Pathogenic/Likely_pathogenic	2	Uncertain significance	1	Unknown	610102;
C7	5-40959622: rs121964920	SNV	0.00231596	28	0	0.00381356	0	0.0004329	0.000475285	0	0.00583516	0.00583516	QGP_WEP	missense_variant	MODERATE	ENSG00000112936	NM_000587	12	c.C1561A	p.R521S	31	4.31	0.003	0.0041993	0.0050916	0.0043383	0.002762	.	.	0.0050916	Pathogenic	DM	Complement_component_7_deficiency	Conflicting_interpretations_of_pathogenicity	1	Uncertain significance	3	Unknown	610102;
C8B	1-57406638: rs41286844	SNV	0.0017364	21	0	0.0029661	0	0.00194721	0	0	0.00182216	0.0029661	QGP_ADM	stop_gained	HIGH	ENSG00000021852	NM_000066	9	c.C1153T	p.R385X	41	3.45	0.0031	0.0018921	0.0022703	0.002447	0.000691	0.00252016	.	0.0031	Pathogenic	DM	Complement_component_6_deficiency	Pathogenic	2	Pathogenic	1	Autosomal recessive,Autosomal dominant,Unknown	613789;
C8orf37	8-96259940: rs387907136	SNV	8.26993e-05	1	0	0	0	0.00021645	0	0	0	0.00021645	QGP_GAR	missense_variant	MODERATE	ENSG00000156172	NM_001363260	6	c.C529T	p.R177W	35	5.42	.	9.7707e-05	.	0	0.004335	.	.	0.004335	Pathogenic/Likely_pathogenic	DM	Retinitis_pigmentosa	Pathogenic	1	Uncertain significance	2	Autosomal recessive	.
C9	5-39341369: rs121909593	SNV	0.000248139	3	0	0.000423729	0	0	0	0	0.000729395	0.000729395	QGP_WEP	missense_variant	MODERATE	ENSG00000113600	NM_001737	4	c.T355G	p.C119G	24.3	5.14	.	0.0020325	0.0033113	0	.	0.00100705	.	0.0033113	Pathogenic	DM	Complement_component_9_deficiency	Conflicting_interpretations_of_pathogenicity	1	Uncertain significance	3	Autosomal recessive	613825;615591;
CA2	8-86377699: rs573750741	SNV	0.000330797	4	0	0	0	0.000865801	0	0	0	0.000865801	QGP_GAR	splice_donor_variant	HIGH	ENSG00000104267	.	2	.	.	29	5.45	0.0014	3.0039e-05	.	.	.	.	.	0.0014	Pathogenic	DM	Osteopetrosis_with_renal_tubular_acidosis	Pathogenic	2	Pathogenic	1	Autosomal recessive	259730;
CA5A	16-87925458: rs563971993	SNV	8.26856e-05	1	0	0.000423729	0	0	0	0	0	0.000423729	QGP_ADM	missense_variant	MODERATE	ENSG00000174990	NM_001367225	6	c.G539A	p.R180Q	34	4.35	0.002	0.0026939	6.6676e-05	0	.	.	.	0.0026939	Likely_pathogenic	DM	Carbonic_anhydrase_VA_deficiency	Pathogenic/Likely_pathogenic	2	Likely pathogenic	1	Autosomal recessive	615751;
CABP2	11-67287263: rs149712664	SNV	0.000413428	5	0	0	0	0	0	0	0.00182216	0.00182216	QGP_WEP	splice_donor_variant	HIGH	ENSG00000167791	.	6	.	.	25.3	4.04	.	0.0037814	0.0022923	0.0012383	0.002071	.	.	0.0037814	Pathogenic/Likely_pathogenic	DM	Deafness	Pathogenic/Likely_pathogenic	2	Pathogenic	1	Autosomal recessive	614899;
CABP4	11-67222975: rs786205852	indel	0.000496114	4	1	0	0	0.00129814	0	0	0	0.00129814	QGP_GAR	frameshift_variant	HIGH	ENSG00000175544	NM_145200	1	c.81delinsTA	p.P28Tfs*4	.	.	.	.	.	.	.	.	.	0	Pathogenic	DM	Congenital_stationary_night_blindness	Pathogenic	1	Likely pathogenic	2	Autosomal recessive	610427;
CACNA1A	19-13370475: .	SNV	8.26856e-05	1	0	0	0	0	0.000475285	0	0	0.000475285	QGP_PAR	stop_gained	HIGH	ENSG00000141837	NM_001127221	27	c.C4153T	p.R1385X	38	2.47	.	.	.	0	.	.	.	0	Pathogenic	DM	Episodic_ataxia_type_2	Pathogenic/Likely_pathogenic	2	Pathogenic	1	Autosomal recessive,Autosomal dominant	108500;141500;183086;617106;
CANT1	17-76989931: rs943458687	indel	0.000248057	3	0	0	0	0.00064907	0	0	0	0.00064907	QGP_GAR	frameshift_variant	HIGH	ENSG00000171302	NM_138793	4	c.907delinsGCGCCA	p.S303Afs*21	.	5.26	.	3.0164e-05	.	.	.	.	.	3.0164e-05	Pathogenic	DM	Desbuquois_dysplasia_1	Pathogenic	2	Uncertain significance	1	Autosomal recessive	251450;
CAPN3	15-42686487: rs749099493	SNV	8.26856e-05	1	0	0	0	0.000216357	0	0	0	0.000216357	QGP_GAR	missense_variant	MODERATE	ENSG00000092529	NM_173087	8	c.C919T	p.R307W	35	3.4	.	2.9688e-05	6.6649e-05	0	.	.	.	6.6649e-05	Pathogenic	DM	Limb-girdle_muscular_dystrophy	Pathogenic/Likely_pathogenic	2	Uncertain significance	1	Autosomal recessive	253600;
CAPN3	15-42693950: rs147764579	SNV	0.000661485	8	0	0.00169492	0	0.000865426	0	0	0	0.00169492	QGP_ADM	missense_variant	MODERATE	ENSG00000092529	NM_173087	11	c.G1322A	p.R441Q	34	4.54	.	0.0002614	0.00034388	0	.	.	.	0.00034388	Pathogenic/Likely_pathogenic	DM	Limb-girdle_muscular_dystrophy	Pathogenic/Likely_pathogenic	2	Likely pathogenic	1	Autosomal recessive	253600;
CASP10	2-202072837: rs17860403	SNV	8.26856e-05	1	0	0.000423729	0	0	0	0	0	0.000423729	QGP_ADM	missense_variant	MODERATE	ENSG00000003400	NM_001206542	8	c.C724T	p.L242F	8.38	.	.	0.00039205	0.00011457	0	.	.	.	0.00039205	Pathogenic	DM	Autoimmune_lymphoproliferative_syndrome	Uncertain_significance	1	Uncertain significance	3	Autosomal dominant	603909;605027;613659;
CASR	3-122003164: rs104893701	SNV	8.26856e-05	1	0	0	0	0	0.000475285	0	0	0.000475285	QGP_PAR	missense_variant	MODERATE	ENSG00000036828	NM_000388	7	c.T2132G	p.F711C	26	6.04	.	.	.	.	.	.	.	0	Pathogenic	DM	Hypocalcemia	Pathogenic	1	Likely pathogenic	2	Autosomal dominant,Autosomal recessive,Autosomal dominant	145980;239200;601198;612899;
CBS	21-44480638: rs121964972	SNV	0.000413428	5	0	0	0.0271739	0	0	0	0	0.0271739	QGP_AFR	missense_variant	MODERATE	ENSG00000160200	NM_001321072	12	c.C1058T	p.T353M	24.2	3.2	.	0.00041534	0.0001147	0	.	.	.	0.00041534	Pathogenic/Likely_pathogenic	DM	Classic_homocystinuria	Pathogenic/Likely_pathogenic	2	Likely pathogenic	1	Autosomal recessive	236200;
CBS	21-44482454: rs398123151	SNV	0.00752439	86	2	0.00211864	0	0.00324535	0.0337452	0	0	0.0337452	QGP_PAR	missense_variant	MODERATE	ENSG00000160200	NM_001321072	11	c.C1006T	p.R336C	33	5.28	.	3.5929e-05	.	0	.	0.000503525	.	0.000503525	Pathogenic	DM	Classic_homocystinuria	Pathogenic	2	Likely pathogenic	1	Autosomal recessive	236200;
CBS	21-44485349: rs773734233	SNV	8.26856e-05	1	0	0	0	0.000216357	0	0	0	0.000216357	QGP_GAR	missense_variant	MODERATE	ENSG00000160200	NM_001321072	8	c.G700A	p.D234N	28.4	4.84	.	6.4973e-05	0.00011499	.	.	.	.	0.00011499	Pathogenic	DM	Homocystinuria	Pathogenic	2	Likely pathogenic	1	Autosomal recessive	236200;
CBS	21-44486431: rs886057100	SNV	8.26856e-05	1	0	0	0	0.000216357	0	0	0	0.000216357	QGP_GAR	missense_variant	MODERATE	ENSG00000160200	NM_001321072	5	c.C373T	p.R125W	32	2.12	.	2.9778e-05	.	0	.	.	.	2.9778e-05	Pathogenic/Likely_pathogenic	DM	Homocystinuria	Pathogenic/Likely_pathogenic	2	Likely pathogenic	1	Autosomal recessive	236200;
CC2D1A	19-14024452: rs876657679	SNV	0.000578799	7	0	0	0	0.0015145	0	0	0	0.0015145	QGP_GAR	splice_donor_variant	HIGH	ENSG00000132024	.	6	.	.	23.7	3.44	.	.	.	.	.	.	.	0	Pathogenic	DM	Mental_retardation	Pathogenic	2	Pathogenic	1	Autosomal recessive	608443;
CC2D2A	4-15559074: rs386833748	SNV	0.000330797	4	0	0	0	0.000865801	0	0	0	0.000865801	QGP_GAR	stop_gained	HIGH	ENSG00000048342	NM_001378617	21	c.C2626T	p.R876X	43	4.65	.	0.00018553	.	.	.	.	.	0.00018553	Likely_pathogenic	DM	Meckel_syndrome_type_6	Pathogenic/Likely_pathogenic	2	Pathogenic	1	Autosomal recessive	216360;612284;612285;
CC2D2A	4-15565045: rs386833749	indel	0.00107509	13	0	0.000423729	0	0.00238095	0.000475285	0	0	0.00238095	QGP_GAR	frameshift_variant	HIGH	ENSG00000048342	NM_001378617	24	c.2935_2936delinsC	p.K980Rfs*3	.	4.775	.	0.00013656	0.0001333	0	.	.	.	0.00013656	Pathogenic	DM	Joubert_syndrome	Pathogenic	2	Uncertain significance	1	Autosomal recessive	.
CC2D2A	4-15601186: .	SNV	0.000248098	3	0	0.000423729	0	0.0004329	0	0	0	0.0004329	QGP_GAR	missense_variant	MODERATE	ENSG00000048342	NM_001378617	36	c.T4207C	p.W1403R	27.6	5.75	.	.	.	.	.	.	.	0	Likely_pathogenic	DM?	Meckel_syndrome_type_6	Pathogenic/Likely_pathogenic	2	Likely pathogenic	1	Autosomal recessive	216360;612284;612285;
CCDC39	3-180367928: rs577069249	SNV	0.000165399	2	0	0.000423729	0	0	0	0	0.000364697	0.000423729	QGP_ADM	intron_variant	MODIFIER	ENSG00000145075	.	9	.	.	0.084	.	0.0015	.	0.0020623	.	.	.	.	0.0020623	Pathogenic	DM	Primary_ciliary_dyskinesia	Pathogenic	2	Uncertain significance	1	.	613807;
CCN6	6-112390623: rs781838640	indel	8.26856e-05	1	0	0	0	0.000216357	0	0	0	0.000216357	QGP_GAR	frameshift_variant	HIGH	ENSG00000112761	NM_198239	5	c.865_867delinsC	p.S290Lfs*12	.	4.1133	.	8.9699e-06	.	0	.	.	.	8.9699e-06	Pathogenic	DM	Progressive_pseudorheumatoid_dysplasia	Pathogenic	2	Uncertain significance	1	Autosomal recessive	.
CCNO	5-54529089: rs587777502	indel	0.000413497	5	0	0.000423729	0	0.000865426	0	0	0	0.000865426	QGP_GAR	frameshift_variant	HIGH	ENSG00000152669	NM_021147	1	c.263delinsGGCCCA	p.Q88Rfs*8	.	.	.	0.00040371	0.00061805	0	.	.	.	0.00061805	Pathogenic	DM	Primary_ciliary_dyskinesia	Pathogenic	2	Likely pathogenic	1	Autosomal recessive	615872;
CD207	2-71058878: rs200837270	SNV	8.26856e-05	1	0	0.000423729	0	0	0	0	0	0.000423729	QGP_ADM	missense_variant	MODERATE	ENSG00000116031	NM_015717	5	c.T790C	p.W264R	23.7	4.54	0.0014	0.0036079	0.0066225	0.0037142	0.004385	.	.	0.0066225	Pathogenic	DM	Birbeck_granule_deficiency	Conflicting_interpretations_of_pathogenicity	none	Uncertain significance	3	.	613393;
CD36	7-80302116: rs148910227	SNV	0.00082713	10	0	0.00211864	0	0.000649351	0.000951475	0	0	0.00211864	QGP_ADM	missense_variant	MODERATE	ENSG00000135218	NM_001289908	12	c.C1039T	p.R347W	34	3.19	0.003	0.0026901	0.0049689	0	.	0.00453172	.	0.0049689	Likely_pathogenic	DM	Platelet_glycoprotein_IV_deficiency	Conflicting_interpretations_of_pathogenicity	1	Uncertain significance	3	Autosomal recessive	608404;610938;611162;
CD36	7-80302708: rs121918035	SNV	8.29325e-05	1	0	0.000424809	0	0	0	0	0	0.000424809	QGP_ADM	missense_variant	MODERATE	ENSG00000135218	NM_001289908	13	c.A1120C	p.I374L	13.16	.	.	.	.	.	.	0.00100908	.	0.00100908	Pathogenic	DM	Platelet_glycoprotein_IV_deficiency	Pathogenic	none	Likely benign	2	Autosomal recessive	608404;610938;611162;
CDAN1	15-43017748: rs80338699	SNV	8.26856e-05	1	0	0.000423729	0	0	0	0	0	0.000423729	QGP_ADM	missense_variant	MODERATE	ENSG00000140326	NM_138477	26	c.C3389T	p.P1130L	29.4	5.72	.	5.7978e-05	.	0	.	.	.	5.7978e-05	Pathogenic	DM	Congenital_dyserythropoietic_anemia	Pathogenic/Likely_pathogenic	2	Uncertain significance	1	Autosomal recessive	224120;
CDC45	22-19495353: rs540900837	SNV	8.26856e-05	1	0	0	0	0.000216357	0	0	0	0.000216357	QGP_GAR	missense_variant	MODERATE	ENSG00000093009	NM_001178011	13	c.C883T	p.R295W	28.3	3.12	.	0.00012195	0.00011455	.	.	.	.	0.00012195	Likely_pathogenic	DM?	Meier-gorlin_syndrome_7	Conflicting_interpretations_of_pathogenicity	1	Uncertain significance	3	Autosomal recessive	617063;
CDH23	10-73453933: .	SNV	0.000248057	3	0	0	0	0	0.00142586	0	0	0.00142586	QGP_PAR	stop_gained	HIGH	ENSG00000107736	NM_001171930	20	c.C2206T	p.R736X	42	4.63	.	1.7907e-05	.	.	.	.	.	1.7907e-05	Pathogenic	DM	Usher_syndrome_type_1D	Pathogenic	1	Pathogenic	2	Autosomal recessive,Digenic recessive,Autosomal dominant,Autosomal recessive	601067;601386;
CDH23	10-73466716: rs745571683	SNV	8.26856e-05	1	0	0	0	0	0	0	0.000364431	0.000364431	QGP_WEP	missense_variant	MODERATE	ENSG00000107736	NM_001171930	25	c.G3016A	p.E1006K	32	5.28	.	1.8916e-05	.	0	.	.	.	1.8916e-05	Likely_pathogenic	DM		Pathogenic/Likely_pathogenic	2	Likely pathogenic	1	Autosomal recessive,Digenic recessive,Autosomal dominant,Autosomal recessive	601067;601386;
CDH23	10-73500594: rs769742202	SNV	8.26856e-05	1	0	0.000423729	0	0	0	0	0	0.000423729	QGP_ADM	stop_gained	HIGH	ENSG00000107736	NM_022124	36	c.C4504T	p.R1502X	44	2.02	.	8.9872e-05	.	0	.	.	.	8.9872e-05	Likely_pathogenic	DM	Retinal_dystrophy	Likely_pathogenic	none	Pathogenic	2	Autosomal recessive,Digenic recessive,Autosomal dominant,Autosomal recessive	601067;601386;
CDH3	16-68712097: .	SNV	8.26856e-05	1	0	0	0	0.000216357	0	0	0	0.000216357	QGP_GAR	stop_gained	HIGH	ENSG00000062038	NM_001317196	4	c.C307T	p.R103X	36	2.45	.	.	.	.	.	.	.	0	Pathogenic	DM	Retinal_dystrophy	Pathogenic	2	Pathogenic	1	Autosomal recessive	225280;601553;
CDH3	16-68729746: rs775541873	SNV	0.000248057	3	0	0.000423729	0	0.000216357	0	0	0.000364431	0.000423729	QGP_ADM	missense_variant	MODERATE	ENSG00000062038	NM_001317196	15	c.G2200A	p.V734M	27.5	5.37	.	2.9778e-05	6.6658e-05	.	.	0.00151057	.	0.00151057	Likely_pathogenic	DM?	Retinitis_pigmentosa	Uncertain_significance	1	Likely pathogenic	3	Autosomal recessive	225280;601553;
CDK10	16-89755710: .	indel	8.26856e-05	1	0	0	0	0.000216357	0	0	0	0.000216357	QGP_GAR	frameshift_variant	HIGH	ENSG00000185324	NM_052988	2	c.138_139delinsA	p.E47Rfs*21	.	4.77	.	.	.	.	.	.	.	0	Pathogenic	DM	AL_KAISSI_SYNDROME	Pathogenic	none	Uncertain significance	2	Autosomal recessive	.
CDK20	9-90584788: rs745561217	SNV	0.00562355	62	3	0.000423729	0	0.00757576	0.0147338	0	0.000364431	0.0147338	QGP_PAR	missense_variant	MODERATE	ENSG00000156345	NM_001170639	6	c.T586C	p.F196L	25	4.7	.	3.7135e-05	6.6809e-05	0	0.004385	0.00100705	.	0.004385	Likely_pathogenic	DM?	Intellectual_disability	Uncertain_significance	1	Uncertain significance	3	.	.
CENPE	4-104068584: rs141488085	SNV	0.000165399	2	0	0.000423729	0.00543478	0	0	0	0	0.00543478	QGP_AFR	missense_variant	MODERATE	ENSG00000138778	NM_001286734	29	c.A3988G	p.K1330E	12.88	3.82	.	0.0036563	0.0033113	0	.	.	.	0.0036563	Pathogenic	DM	Primary_autosomal_recessive_microcephaly_13	Uncertain_significance	1	Uncertain significance	3	Autosomal recessive	616051;
CEP152	15-49059406: rs751691427	SNV	0.00107491	13	0	0.00211864	0	0.00129814	0.00095057	0	0	0.00211864	QGP_ADM	downstream_gene_variant	MODIFIER	ENSG00000103995	.	-1	.	.	12.7	.	.	0.00051982	.	.	.	.	.	0.00051982	Likely_pathogenic	DM	Primary_autosomal_recessive_microcephaly_9	Likely_pathogenic	none	Uncertain significance	2	Autosomal recessive	613823;614852;
CEP290	12-88471004: rs267606719	SNV	0.000331016	4	0	0	0	0.000866551	0	0	0	0.000866551	QGP_GAR	stop_gained	HIGH	ENSG00000198707	NM_025114	41	c.G5683T	p.E1895X	48	5.27	.	.	.	.	.	.	.	0	Pathogenic	DM	Joubert_syndrome_5	Pathogenic/Likely_pathogenic	2	Pathogenic	1	Autosomal recessive	610188;610189;611134;611755;615991;
CEP290	12-88477631: rs369451049	SNV	0.00140566	17	0	0	0	0	0	0.0263158	0.00546647	0.0263158	QGP_SAS	missense_variant	MODERATE	ENSG00000198707	NM_025114	36	c.C4784T	p.T1595M	33	5.43	0.001	0.001245	0.0001146	0	0.004149	.	.	0.004149	Likely_pathogenic	DM	Meckel_syndrome	Conflicting_interpretations_of_pathogenicity	1	Uncertain significance	3	Autosomal recessive	610188;610189;611134;611755;615991;
CFC1	2-131350599: rs746231039	indel	0.00455072	47	0	0.0029661	0	0.00757576	0	0	0.00474106	0.00757576	QGP_GAR	frameshift_variant	HIGH	ENSG00000136698	NM_001270421	6	c.297_298delinsG	p.A100Rfs*56	.	.	.	0.0033223	0.00099094	.	.	.	.	0.0033223	Pathogenic	DM	Heterotaxy	Uncertain_significance	2	Uncertain significance	3	Autosomal dominant,Autosomal recessive	.
CFTR	7-117171029: rs78655421	SNV	8.26856e-05	1	0	0	0	0.000216357	0	0	0	0.000216357	QGP_GAR	missense_variant	MODERATE	ENSG00000001626	NM_000492	4	c.G350A	p.R117H	24.9	5.73	.	0.0025763	0.0023923	0.0031391	.	.	.	0.0031391	Pathogenic	DM	CFTR-related_disorders	Pathogenic	4	Likely pathogenic	1	Autosomal dominant,Autosomal recessive	167800;211400;219700;277180;
CFTR	7-117199540: rs397508205	indel	0.000330743	4	0	0.00127119	0	0.000216357	0	0	0	0.00127119	QGP_ADM	frameshift_variant	HIGH	ENSG00000001626	NM_000492	11	c.1232_1233delinsT	p.G412Efs*54	.	5.47	.	.	.	.	.	.	.	0	Pathogenic	DM	Cystic_fibrosis	Pathogenic	3	Uncertain significance	1	Autosomal dominant,Autosomal recessive	.
CFTR	7-117227832: rs113993959	SNV	8.26856e-05	1	0	0	0	0	0	0	0.000364431	0.000364431	QGP_WEP	stop_gained	HIGH	ENSG00000001626	NM_000492	12	c.G1441T	p.G481X	39	5.06	.	0.0014225	0.0033113	0	.	.	.	0.0033113	Pathogenic	DM	Hereditary_pancreatitis	Pathogenic	4	Pathogenic	1	Autosomal dominant,Autosomal recessive	167800;211400;219700;277180;
CFTR	7-117227855: rs121909005	SNV	0.00015124	3	0	0.00064267	0	0	0	0	0	0.00064267	ADM-AF	missense_variant	MODERATE	ENSG00000001626	NM_000492	12	c.T1464G	p.S488R	27.6	2.67	.	5.9809e-05	.	.	.	0.000503525	.	0.000503525	Pathogenic,_drug_response	DM	Hereditary_pancreatitis	Pathogenic|drug_response	3	Likely pathogenic	1	Autosomal dominant,Autosomal recessive	167800;211400;219700;277180;
CFTR	7-117230495: .	SNV	8.26856e-05	1	0	0.000423729	0	0	0	0	0	0.000423729	QGP_ADM	splice_donor_variant	HIGH	ENSG00000001626	.	13	.	.	25.1	4.83	.	.	.	.	.	.	.	0	Pathogenic/Likely_pathogenic	DM	Cystic_fibrosis	Pathogenic/Likely_pathogenic	2	Pathogenic	1	Autosomal dominant,Autosomal recessive	167800;211400;219700;277180;
CFTR	7-117242922: rs80224560	SNV	8.26856e-05	1	0	0	0	0	0	0	0.000364431	0.000364431	QGP_WEP	splice_region_variant	LOW	ENSG00000001626	.	16	.	.	14.11	5.92	.	0.00015218	0.00013328	0	.	.	.	0.00015218	Pathogenic	DM	CFTR-related_disorders	Pathogenic	4	Uncertain significance	1	Autosomal dominant,Autosomal recessive	167800;211400;219700;277180;
CFTR	7-117243773: rs121909035	SNV	8.26856e-05	1	0	0.000423729	0	0	0	0	0	0.000423729	QGP_ADM	missense_variant	MODERATE	ENSG00000001626	NM_000492	17	c.C1627T	p.H543Y	29.4	4.97	.	8.9566e-06	.	0	.	.	.	8.9566e-06	Pathogenic	DM	Cystic_fibrosis	Pathogenic	none	Likely pathogenic	2	Autosomal dominant,Autosomal recessive	167800;211400;219700;277180;
CFTR	7-117246713: rs397508455	SNV	0.000744294	7	1	0	0	0.000216357	0	0	0.00291758	0.00291758	QGP_WEP	upstream_gene_variant	MODIFIER	ENSG00000001626	.	-1	.	.	10.19	3.9	.	3.2678e-05	.	.	.	.	.	3.2678e-05	Pathogenic/Likely_pathogenic	DM	CFTR-related_disorders	Conflicting_interpretations_of_pathogenicity	1	Uncertain significance	3	Autosomal dominant,Autosomal recessive	167800;211400;219700;277180;
CFTR	7-117246808: rs75096551	SNV	0.000165371	2	0	0.000423729	0	0	0	0	0.000364431	0.000423729	QGP_ADM	splice_donor_variant	HIGH	ENSG00000001626	.	18	.	.	27.5	5.4	0.0008	0.0013738	0.00080257	0	0.004807	.	.	0.004807	Pathogenic	DM	CFTR-related_disorders	Pathogenic	4	Pathogenic	1	Autosomal dominant,Autosomal recessive	167800;211400;219700;277180;
CFTR	7-117267807: rs75389940	SNV	0.00322474	39	0	0	0	0.00064907	0.0171103	0	0	0.0171103	QGP_PAR	missense_variant	MODERATE	ENSG00000001626	NM_000492	22	c.A2482G	p.I828V	14.43	4.7	.	9.0447e-06	.	.	.	.	.	9.0447e-06	Pathogenic	DM	Cystic_fibrosis	Pathogenic	3	Likely pathogenic	1	Autosomal dominant,Autosomal recessive	167800;211400;219700;277180;
CFTR	7-117280015: rs75039782	SNV	0.000165371	2	0	0	0	0	0	0	0.000728863	0.000728863	QGP_WEP	intron_variant	MODIFIER	ENSG00000001626	.	22	.	.	8.535	.	.	.	0.0033113	.	.	.	.	0.0033113	Pathogenic	DM	CFTR-related_disorders	Pathogenic	4	Uncertain significance	1	Autosomal dominant,Autosomal recessive	167800;211400;219700;277180;
CFTR	7-117307083: rs121909043	SNV	0.000165371	2	0	0	0	0.000432713	0	0	0	0.000432713	QGP_GAR	stop_gained	HIGH	ENSG00000001626	NM_000492	27	c.C4181G	p.S1394X	41	5.47	.	3.2489e-05	.	0	.	.	.	3.2489e-05	Pathogenic/Likely_pathogenic	DM	Cystic_fibrosis	Conflicting_interpretations_of_pathogenicity	1	Uncertain significance	3	Autosomal dominant,Autosomal recessive	167800;211400;219700;277180;
CHRNG	2-233405097: rs764266722	SNV	0.000330743	4	0	0	0	0.000865426	0	0	0	0.000865426	QGP_GAR	stop_gained	HIGH	ENSG00000196811	NM_005199	3	c.C202T	p.R68X	36	2.98	.	3.5806e-05	.	0	.	.	.	3.5806e-05	Pathogenic	DM	Lethal_multiple_pterygium_syndrome	Pathogenic/Likely_pathogenic	2	Pathogenic	1	Autosomal recessive	253290;265000;
CLASP1	2-122288468: rs559979281	SNV	0.000413428	5	0	0	0	0.00108178	0	0	0	0.00108178	QGP_GAR	upstream_gene_variant	MODIFIER	ENSG00000074054	.	-1	.	.	19.94	4.93	0.001	0.00049059	0.0009996	.	0.00069	.	.	0.001	Pathogenic	DM	Roifman_syndrome	Conflicting_interpretations_of_pathogenicity	1	Uncertain significance	3	Autosomal recessive	210710;616651;
CLASP1	2-122288485: rs374299350	SNV	0.000330743	4	0	0.000847458	0	0.000432713	0	0	0	0.000847458	QGP_ADM	upstream_gene_variant	MODIFIER	ENSG00000074054	.	-1	.	.	17.71	4.16	0.0008	0.00017153	0.00028653	.	0.00289	.	.	0.00289	Likely_pathogenic	DM	Osteodysplastic_primordial_dwarfism	Likely_pathogenic	2	Uncertain significance	1	Autosomal recessive	210710;616651;
CLASP1	2-122288495: rs139495292	SNV	8.26856e-05	1	0	0	0	0.000216357	0	0	0	0.000216357	QGP_GAR	upstream_gene_variant	MODIFIER	ENSG00000074054	.	-1	.	.	14.52	5.04	.	0.00017141	0.00019992	.	0.001424	.	.	0.001424	Pathogenic	DM	Osteodysplastic_primordial_dwarfism	Pathogenic	2	Uncertain significance	1	Autosomal recessive	210710;616651;
CLASP1	2-122288506: rs188343279	SNV	0.000330743	4	0	0.000847458	0	0	0	0	0.000728863	0.000847458	QGP_ADM	upstream_gene_variant	MODIFIER	ENSG00000074054	.	-1	.	.	16.7	4.17	0.001	0.00059262	0.0023866	.	0.004385	.	.	0.004385	Pathogenic	DM	Osteodysplastic_primordial_dwarfism	Pathogenic/Likely_pathogenic	2	Uncertain significance	1	Autosomal recessive	210710;616651;
CLCN1	7-143048876: rs749552056	indel	0.00570531	67	1	0.0029661	0	0.00540891	0.0161597	0	0.000728863	0.0161597	QGP_PAR	frameshift_variant	HIGH	ENSG00000188037	NM_000083	23	c.2785_2786delinsA	p.P930Lfs*18	.	2.21	.	0.00010158	.	0	.	0.00100705	.	0.00100705	Pathogenic	DM	Myotonia congenita	Conflicting_interpretations_of_pathogenicity	1	Uncertain significance	3	Autosomal dominant,Autosomal recessive	.
CLDN16	3-190126157: rs772241737	SNV	8.26856e-05	1	0	0	0	0	0	0	0.000364431	0.000364431	QGP_WEP	missense_variant	MODERATE	ENSG00000113946	NM_006580	4	c.G437A	p.R146H	33	5.69	.	3.2486e-05	6.6658e-05	0	.	.	.	6.6658e-05	Pathogenic	DM	.	Pathogenic/Likely_pathogenic	2	Uncertain significance	1	Autosomal recessive	248250;
CLN3	16-28499941: rs386833713	SNV	8.26856e-05	1	0	0.000423729	0	0	0	0	0	0.000423729	QGP_ADM	stop_gained	HIGH	ENSG00000188603	NM_001286110	4	c.C103T	p.R35X	39	4.78	.	.	.	.	.	.	.	0	Likely_pathogenic	DM	Juvenile_neuronal_ceroid_lipofuscinosis	Pathogenic/Likely_pathogenic	2	Pathogenic	1	Autosomal recessive	204200;
CLN5	13-77570163: rs386833977	SNV	0.000413428	5	0	0	0	0.00108178	0	0	0	0.00108178	QGP_GAR	missense_variant	MODERATE	ENSG00000102805	NM_001366624	3	c.C466T	p.P156S	25.9	5.54	.	.	.	.	.	.	.	0	Likely_pathogenic	DM	Neuronal_ceroid_lipofuscinosis_5	Conflicting_interpretations_of_pathogenicity	1	Likely pathogenic	3	Autosomal recessive	256731;
CLRN1	3-150645961: rs775098953	SNV	0.000165399	2	0	0	0	0	0	0	0.000729395	0.000729395	QGP_WEP	missense_variant	MODERATE	ENSG00000163646	NM_052995	4	c.T233G	p.L78W	26.1	5.76	.	3.2535e-05	.	.	.	.	.	3.2535e-05	Pathogenic	DM	Retinitis_pigmentosa_61	Likely_pathogenic	1	Likely pathogenic	2	Autosomal recessive	276902;614180;
[truncated: 811 more rows]

## Sheet: Table S4
Table S4: P/LP variants in actionable ACMG genes among QBB participants
Entries in bold are discussed in the manuscript.
[truncated: 59 more rows]

[truncated: 7 more sheets: Table S5, Table S6, Table S7, Table S8, Table S9, Table S10, Table S11]
